# Supplementary material for: Comparative Proteomic Analysis of the Response of Maize (Zea mays L.) Leaves to Long Photoperiod Condition
Source: Front Plant Sci. 2016 Jun 2;7:752. doi: 10.3389/fpls.2016.00752 (PMC4889979; doi:10.3389/fpls.2016.00752)
Supplement: Table S 1 — All proteins were identified by MS/MS in 3-leaf stage and 6-leaf stage of HZ4 and H496 under LP condition. [file Table1.xlsx]

## Sheet: Sheet1
Table S1 All proteins were identified by MS/MS in three- and six-leaf stage of HZ4 and H496 under LP condition。
Accession	Description	Coverage	# Unique Peptides	Molecular Function	Cellular Component	Biological Process	Pfam IDs	MW [kDa]	calc. pI
E9NQE1	Phosphoenolpyruvate carboxylase OS=Zea mays GN=pepc PE=2 SV=1 - [E9NQE1_MAIZE]	64.74	18	metal ion binding; catalytic activity	membrane	metabolic process	Pf00311	109.234	6.03662
P00827	ATP synthase subunit beta, chloroplastic OS=Zea mays GN=atpB PE=3 SV=1 - [ATPB_MAIZE]	83.33	31	nucleotide binding; metal ion binding; catalytic activity; transporter activity	cytoplasm; membrane	metabolic process; transport; response to stimulus; defense response	Pf00006; Pf00306; Pf02874	54.0072	5.42725
C5IHD3	Cytosolic orthophosphate dikinase OS=Zea mays subsp. mays PE=4 SV=1 - [C5IHD3_MAIZE]	73.21	3	catalytic activity; nucleotide binding		metabolic process	Pf00391; Pf01326; Pf02896	95.6134	5.32568
D3K3U9	Pyruvate orthophosphate dikinase OS=Zea mays GN=ppdk PE=2 SV=1 - [D3K3U9_MAIZE]	61.59	4	catalytic activity; nucleotide binding	nucleus; cytoplasm; cytosol	metabolic process; response to stimulus	Pf00391; Pf01326; Pf02896	105.097	5.99854
P00874	Ribulose bisphosphate carboxylase large chain OS=Zea mays GN=rbcL PE=3 SV=2 - [RBL_MAIZE]	61.13	27	metal ion binding; catalytic activity	cytoplasm	metabolic process	Pf00016; Pf02788	52.6674	6.80029
B7ZXA3	Uncharacterized protein OS=Zea mays PE=2 SV=1 - [B7ZXA3_MAIZE]	71.73	2	catalytic activity	membrane	metabolic process	Pf00311	74.3644	6.20166
P05022	ATP synthase subunit alpha, chloroplastic OS=Zea mays GN=atpA PE=3 SV=1 - [ATPA_MAIZE]	63.51	27	nucleotide binding; catalytic activity; transporter activity	cytoplasm; membrane	metabolic process; transport	Pf00006; Pf00306; Pf02874	55.6724	6.1001
B4FA25	Uncharacterized protein OS=Zea mays PE=2 SV=1 - [B4FA25_MAIZE]	83.68	2	catalytic activity		metabolic process	Pf00311	48.7833	8.19189
B6STH5	Phosphoglycerate kinase OS=Zea mays PE=2 SV=1 - [B6STH5_MAIZE]	70.63	1	catalytic activity	cytoplasm; membrane	metabolic process	Pf00162	49.8384	6.45557
B6T3B2	Oxygen-evolving enhancer protein 1 OS=Zea mays GN=ZEAMMB73_003972 PE=2 SV=1 - [B6T3B2_MAIZE]	65.35	5	metal ion binding; RNA binding; catalytic activity	cytoplasm; membrane; extracellular	metabolic process; regulation of biological process; response to stimulus; cell organization and biogenesis; defense response	Pf01716	34.4976	5.64307
E9NQE2	Malic enzyme OS=Zea mays GN=NADP-ME PE=2 SV=1 - [E9NQE2_MAIZE]	57.7	2	nucleotide binding; catalytic activity; metal ion binding	membrane	metabolic process	Pf00390; Pf03949	69.7818	6.69775
B4F9R9	Oxygen-evolving enhancer protein 1 OS=Zea mays PE=2 SV=1 - [B4F9R9_MAIZE]	65.07	5	metal ion binding; RNA binding; catalytic activity	cytoplasm; membrane; extracellular	metabolic process; regulation of biological process; response to stimulus; cell organization and biogenesis; defense response	Pf01716	35.0579	5.65576
C0PDB0	Uncharacterized protein OS=Zea mays PE=2 SV=1 - [C0PDB0_MAIZE]	82.48	1	catalytic activity	nucleus; cytoplasm; mitochondrion; membrane; extracellular	metabolic process; response to stimulus	Pf00162	43.17	5.33838
B4F8P6	Malic enzyme OS=Zea mays PE=2 SV=1 - [B4F8P6_MAIZE]	60.85	4	nucleotide binding; catalytic activity; metal ion binding; protein binding	cytoplasm; cytosol; membrane; extracellular	metabolic process; response to stimulus; cell organization and biogenesis	Pf00390; Pf03949	69.7748	6.62451
C0P5Y3	Uncharacterized protein OS=Zea mays PE=2 SV=1 - [C0P5Y3_MAIZE]	60.31	23	catalytic activity; metal ion binding		metabolic process	Pf01717; Pf08267	84.4393	5.77002
K7URE2	Lipoxygenase OS=Zea mays GN=ZEAMMB73_503041 PE=3 SV=1 - [K7URE2_MAIZE]	60.65	42				Protein not found	100.335	6.41748
B7ZZ42	Uncharacterized protein OS=Zea mays PE=2 SV=1 - [B7ZZ42_MAIZE]	59.32	5	nucleotide binding		cell organization and biogenesis	Pf00012; Pf06723	71.1182	5.22412
B6SVV9	ATP synthase subunit beta OS=Zea mays PE=2 SV=1 - [B6SVV9_MAIZE]	67.45	2	nucleotide binding; metal ion binding; RNA binding; catalytic activity; transporter activity	cytoplasm; membrane; mitochondrion; nucleus; organelle lumen	metabolic process; transport; response to stimulus	Pf00006; Pf00306; Pf02874	58.9428	6.27783
K7UZT6	Pyruvate, phosphate dikinase 2 OS=Zea mays GN=ZEAMMB73_872355 PE=4 SV=1 - [K7UZT6_MAIZE]	34.43	4				Protein not found	96.0148	5.79541
C0P5X1	Uncharacterized protein OS=Zea mays PE=2 SV=1 - [C0P5X1_MAIZE]	78.07	14	nucleotide binding; enzyme regulator activity	nucleus; cytoplasm; membrane; extracellular	response to stimulus; defense response; metabolic process; regulation of biological process	Pf00004	42.8114	5.36377
B4F8L7	Glyceraldehyde-3-phosphate dehydrogenase B OS=Zea mays PE=2 SV=1 - [B4F8L7_MAIZE]	51	11	nucleotide binding; catalytic activity	cytoplasm; membrane; extracellular	metabolic process; response to stimulus	Pf00044; Pf02672; Pf02800	47.1502	6.39209
P19023	ATP synthase subunit beta, mitochondrial OS=Zea mays GN=ATPB PE=1 SV=1 - [ATPBM_MAIZE]	66.73	2	nucleotide binding; metal ion binding; RNA binding; catalytic activity; transporter activity	cytoplasm; membrane; mitochondrion; nucleus; organelle lumen	metabolic process; transport; response to stimulus	Pf00006; Pf00306; Pf02874	59.0669	6.41748
K7V106	Phosphoglycerate kinase OS=Zea mays GN=ZEAMMB73_945417 PE=3 SV=1 - [K7V106_MAIZE]	65.83	9				Protein not found	49.6064	7.47412
B6U0S1	Elongation factor 2 OS=Zea mays PE=2 SV=1 - [B6U0S1_MAIZE]	51.25	1	nucleotide binding; RNA binding; catalytic activity; metal ion binding	nucleus; organelle lumen; cytoplasm; cytosol; membrane	metabolic process; response to stimulus	Pf00009; Pf00679; Pf03144; Pf03764	93.8616	6.354
P49036	Sucrose synthase 2 OS=Zea mays GN=SUS1 PE=1 SV=1 - [SUS2_MAIZE]	52.45	31	catalytic activity	cytoplasm; vacuole; membrane	metabolic process; response to stimulus	Pf00534; Pf00862	92.8802	6.48096
K7VQ65	Putative translation elongation factor family protein OS=Zea mays GN=ZEAMMB73_435058 PE=4 SV=1 - [K7VQ65_MAIZE]	51.25	1				Protein not found	93.8456	6.354
B6TI65	Fructose-bisphosphate aldolase OS=Zea mays PE=2 SV=1 - [B6TI65_MAIZE]	55.15	10	catalytic activity	cytoplasm; membrane; cytosol; ribosome; extracellular	metabolic process; response to stimulus	Pf00274	41.7525	7.82568
B6UF55	5-methyltetrahydropteroyltriglutamate--homocysteine methyltransferase OS=Zea mays PE=2 SV=1 - [B6UF55_MAIZE]	45.1	3	catalytic activity; metal ion binding	cytoplasm; cytosol; membrane; extracellular	metabolic process; response to stimulus	Pf01717; Pf08267	84.4173	6.20166
Q6LBU9	GADPH (383 AA) (Fragment) OS=Zea mays PE=2 SV=1 - [Q6LBU9_MAIZE]	50.91	12	nucleotide binding; catalytic activity		metabolic process	Pf00044; Pf02800	40.9231	7.40088
B6SUC4	Chlorophyll a-b binding protein 8 OS=Zea mays GN=ZEAMMB73_894983 PE=2 SV=1 - [B6SUC4_MAIZE]	50.94	10		cytoplasm; membrane	metabolic process	Pf00504	28.9659	8.96826
Q7SIC9	Transketolase, chloroplastic OS=Zea mays PE=1 SV=1 - [TKTC_MAIZE]	59.26	3	catalytic activity; metal ion binding	cytoplasm; membrane	metabolic process; response to stimulus	Pf00456; Pf00676; Pf02779; Pf02780	72.9476	5.71924
B8A1R8	Uncharacterized protein OS=Zea mays PE=2 SV=1 - [B8A1R8_MAIZE]	46.93	6	catalytic activity; metal ion binding	cytoplasm; cytosol; membrane; extracellular	metabolic process; response to stimulus	Pf01717; Pf08267	84.5654	6.17627
P14641	Tubulin alpha-2 chain OS=Zea mays GN=TUBA2 PE=3 SV=1 - [TBA2_MAIZE]	55.88	3	nucleotide binding; catalytic activity; structural molecule activity	cytoplasm; cytoskeleton	metabolic process; cellular component movement; cell organization and biogenesis	Pf00091; Pf03953	49.6994	5.021
B4G0K4	Phosphoglycerate kinase OS=Zea mays PE=1 SV=1 - [B4G0K4_MAIZE]	77.36	6	catalytic activity	nucleus; cytoplasm; membrane; extracellular	metabolic process	Pf00162	42.4127	5.87158
B6SZT9	Chlorophyll a-b binding protein OS=Zea mays PE=2 SV=1 - [B6SZT9_MAIZE]	57.69	6		membrane; cytoplasm	response to stimulus; metabolic process	Pf00504	27.834	5.41455
C0P3W9	Uncharacterized protein OS=Zea mays PE=2 SV=1 - [C0P3W9_MAIZE]	60.42	18	catalytic activity; nucleotide binding	nucleus; organelle lumen; cytoplasm; cytosol; membrane	metabolic process; defense response; response to stimulus; cell communication	Pf01293	73.3999	6.93213
K7V794	Enolase1 OS=Zea mays GN=ZEAMMB73_500115 PE=3 SV=1 - [K7V794_MAIZE]	73.99	18				Protein not found	48.0475	5.40186
B4G177	Uncharacterized protein OS=Zea mays PE=2 SV=1 - [B4G177_MAIZE]	58.44	1	catalytic activity	cytoplasm	metabolic process; response to stimulus	Pf00456; Pf00676; Pf02779; Pf02780	68.2051	5.71924
P05641	Photosystem II CP47 chlorophyll apoprotein OS=Zea mays GN=psbB PE=3 SV=1 - [PSBB_MAIZE]	39.37	17		cytoplasm; membrane	transport; metabolic process	Pf00421	56.0703	6.53662
Q84JX6	Phosphoglycerate kinase (Fragment) OS=Zea mays GN=Pgk-2 PE=1 SV=1 - [Q84JX6_MAIZE]	89.3	2	catalytic activity	nucleus; membrane; extracellular	metabolic process	Pf00162	31.6058	5.09717
B7ZYT6	Ribulose bisphosphate carboxylase small chain OS=Zea mays PE=2 SV=1 - [B7ZYT6_MAIZE]	73.86	5	catalytic activity	cytoplasm	metabolic process	Pf00101	17.8477	7.98682
B4FQ59	Phosphoribulokinase OS=Zea mays PE=2 SV=1 - [B4FQ59_MAIZE]	55.06	6	nucleotide binding; catalytic activity	cytoplasm; membrane; extracellular	metabolic process; response to stimulus; defense response	Pf00485	44.7217	6.21436
B4FL55	Uncharacterized protein OS=Zea mays PE=2 SV=1 - [B4FL55_MAIZE]	47.35	6		cytoplasm; membrane	response to stimulus; metabolic process	Pf00504	30.1645	5.49072
P04967	Photosystem I P700 chlorophyll a apoprotein A2 OS=Zea mays GN=psaB PE=3 SV=2 - [PSAB_MAIZE]	19.05	12	catalytic activity; metal ion binding	cytoplasm; membrane	transport; metabolic process	Pf00223	82.6049	7.15186
Q09054	Glyceraldehyde-3-phosphate dehydrogenase 2, cytosolic OS=Zea mays GN=GAPC2 PE=1 SV=1 - [G3PC2_MAIZE]	83.68	7	nucleotide binding; catalytic activity	cytoplasm	metabolic process	Pf00044; Pf01113; Pf02800; Pf02826	36.5188	6.88818
Q41783	Tubulin beta-6 chain OS=Zea mays GN=TUBB6 PE=2 SV=1 - [TBB6_MAIZE]	62.11	1	nucleotide binding; catalytic activity; structural molecule activity	cytoplasm; cytoskeleton	metabolic process; cellular component movement; cell organization and biogenesis	Pf00091; Pf03953	50.1708	4.85596
K7UWZ6	Uncharacterized protein OS=Zea mays GN=ZEAMMB73_908177 PE=3 SV=1 - [K7UWZ6_MAIZE]	62.39	1				Protein not found	49.9927	4.89404
P18025	Tubulin beta-1 chain OS=Zea mays GN=TUBB1 PE=1 SV=1 - [TBB1_MAIZE]	53.59	3	nucleotide binding; catalytic activity; structural molecule activity	nucleus; organelle lumen; cytoplasm; vacuole; cytoskeleton; membrane	metabolic process; cellular component movement; response to stimulus; cell organization and biogenesis	Pf00091; Pf03953	49.9297	4.91943
B6TJ90	Histone H4 OS=Zea mays PE=2 SV=1 - [B6TJ90_MAIZE]	50.27	2	DNA binding; protein binding	chromosome; nucleus; organelle lumen; membrane; cytoplasm; cytoskeleton	cell organization and biogenesis; metabolic process; response to stimulus	Pf00125; Pf00235	20.0626	9.67139
B8A064	Phosphoribulokinase OS=Zea mays PE=2 SV=1 - [B8A064_MAIZE]	46.75	5	nucleotide binding; catalytic activity	cytoplasm; membrane; extracellular	metabolic process; response to stimulus; defense response	Pf00485	45.7223	6.1001
Q41784	Tubulin beta-7 chain OS=Zea mays GN=TUBB7 PE=1 SV=1 - [TBB7_MAIZE]	62.25	1	nucleotide binding; catalytic activity; structural molecule activity	cytoplasm; cytoskeleton; membrane	metabolic process; cellular component movement; response to stimulus; cell organization and biogenesis	Pf00091; Pf03953	50.0618	4.81787
B6U1E4	Heat shock cognate 70 kDa protein 2 OS=Zea mays PE=2 SV=1 - [B6U1E4_MAIZE]	47.92	7	nucleotide binding		cell organization and biogenesis; response to stimulus	Pf00012; Pf06723	71.122	5.24951
K7VDQ8	Tubulin beta-7 chain isoform 1 OS=Zea mays GN=ZEAMMB73_301405 PE=3 SV=1 - [K7VDQ8_MAIZE]	58.43	1				Protein not found	49.9578	4.85596
C0P664	Uncharacterized protein OS=Zea mays GN=ZEAMMB73_647337 PE=2 SV=1 - [C0P664_MAIZE]	53.79	1	nucleotide binding; catalytic activity; structural molecule activity	cytoplasm; cytoskeleton; membrane	metabolic process; cellular component movement; cell organization and biogenesis	Pf00091; Pf03953	50.2608	4.83057
B4F820	Triosephosphate isomerase OS=Zea mays PE=2 SV=1 - [B4F820_MAIZE]	55.92	4	catalytic activity	cytoplasm; mitochondrion; extracellular	metabolic process; cell organization and biogenesis; reproduction; development	Pf00121	32.4608	6.55127
B6SRI3	Photosystem I reaction center subunit III OS=Zea mays PE=2 SV=1 - [B6SRI3_MAIZE]	44.44	12		cytoplasm; membrane	metabolic process	Pf02507	23.7897	9.36377
P49106	14-3-3-like protein GF14-6 OS=Zea mays GN=GRF1 PE=1 SV=1 - [14331_MAIZE]	64.37	1	nucleotide binding; protein binding	nucleus; cytoplasm; mitochondrion; membrane	response to stimulus	Pf00244	29.6439	4.80518
K7TL05	14-3-3-like protein GF14-12 OS=Zea mays GN=ZEAMMB73_736882 PE=3 SV=1 - [K7TL05_MAIZE]	64.37	1				Protein not found	29.6109	4.80518
P22275	Tubulin alpha-3 chain OS=Zea mays GN=TUBA3 PE=2 SV=1 - [TBA3_MAIZE]	47.33	5	nucleotide binding; catalytic activity; structural molecule activity	cytoplasm; cytoskeleton	metabolic process; cellular component movement; cell organization and biogenesis	Pf00091; Pf03953	49.5294	5.23682
P11143	Heat shock 70 kDa protein OS=Zea mays GN=HSP70 PE=3 SV=2 - [HSP70_MAIZE]	31.47	1	nucleotide binding		cell organization and biogenesis; response to stimulus	Pf00012; Pf06723	70.5278	5.32568
B6SZH7	Putative uncharacterized protein OS=Zea mays PE=2 SV=1 - [B6SZH7_MAIZE]	43.93	17		cytoplasm; mitochondrion; membrane		Pf11891	43.6217	6.30322
C3UZ63	HSP protein OS=Zea mays GN=HSP90-2 PE=2 SV=1 - [C3UZ63_MAIZE]	55.51	6	nucleotide binding; protein binding	nucleus; organelle lumen; cytoplasm; mitochondrion; cytosol; membrane; extracellular	metabolic process; response to stimulus; defense response; development; reproduction; regulation of biological process	Pf00183; Pf02518	80.3118	5.05908
B6T1U2	Histone H2B OS=Zea mays PE=2 SV=1 - [B6T1U2_MAIZE]	55.19	2	DNA binding	chromosome; nucleus; organelle lumen; cytoplasm	cell organization and biogenesis; metabolic process	Pf00125	16.5812	10.0229
P49120	Histone H2B.4 OS=Zea mays PE=3 SV=3 - [H2B4_MAIZE]	59.12	1	DNA binding	chromosome; nucleus; organelle lumen; cytoplasm	cell organization and biogenesis; metabolic process	Pf00125	15.1734	10.0229
B6T878	Histone H2B OS=Zea mays PE=2 SV=1 - [B6T878_MAIZE]	57.89	1	DNA binding	chromosome; nucleus; organelle lumen; cytoplasm	cell organization and biogenesis; metabolic process	Pf00125	16.3479	10.0815
B4FCM8	Histone H2B OS=Zea mays GN=ZEAMMB73_614350 PE=2 SV=1 - [B4FCM8_MAIZE]	57.33	0	DNA binding	chromosome; nucleus; organelle lumen; cytoplasm	cell organization and biogenesis; metabolic process	Pf00125	16.18	10.0229
C4J4M8	Histone H2B OS=Zea mays GN=ZEAMMB73_659719 PE=2 SV=1 - [C4J4M8_MAIZE]	57.72	1	DNA binding	chromosome; nucleus; organelle lumen; cytoplasm	cell organization and biogenesis; metabolic process	Pf00125	16.0829	10.0229
C0P530	Putative TCP-1/cpn60 chaperonin family protein isoform 1 OS=Zea mays GN=ZEAMMB73_233713 PE=2 SV=1 - [C0P530_MAIZE]	68.22	7	nucleotide binding; protein binding	nucleus; organelle lumen; cytoplasm; mitochondrion; membrane; cytosol; ribosome; extracellular	metabolic process; cell death; response to stimulus; defense response	Pf00118	61.7407	5.49072
B4FYZ0	Histone H2B OS=Zea mays PE=2 SV=1 - [B4FYZ0_MAIZE]	55.41	1	DNA binding	chromosome; nucleus; organelle lumen; cytoplasm	cell organization and biogenesis; metabolic process	Pf00125	16.1319	10.0522
B6T1G5	Histone H2B OS=Zea mays PE=2 SV=1 - [B6T1G5_MAIZE]	57.72	1	DNA binding	chromosome; nucleus; organelle lumen; cytoplasm	cell organization and biogenesis; metabolic process	Pf00125	16.0229	10.0815
B6UFX4	Histone H2B OS=Zea mays PE=2 SV=1 - [B6UFX4_MAIZE]	56.95	1	DNA binding	chromosome; nucleus; organelle lumen; cytoplasm	cell organization and biogenesis; metabolic process	Pf00125	16.4381	9.99365
B6SRI4	14-3-3-like protein OS=Zea mays PE=2 SV=1 - [B6SRI4_MAIZE]	68.75	7	nucleotide binding; transporter activity; protein binding	nucleus; cytoplasm; mitochondrion; membrane	transport; response to stimulus	Pf00244; Pf01496	28.9295	4.88135
B4F989	Actin-97 OS=Zea mays GN=ZEAMMB73_559764 PE=2 SV=1 - [B4F989_MAIZE]	69.5	6	nucleotide binding	cytoplasm; cytoskeleton		Pf00022	41.6989	5.40186
B6SKA7	Elongation factor 1-alpha OS=Zea mays GN=ZEAMMB73_051895 PE=2 SV=1 - [B6SKA7_MAIZE]	63.98	6	nucleotide binding; RNA binding; catalytic activity	nucleus; organelle lumen; cytoplasm; mitochondrion; vacuole; membrane	metabolic process; response to stimulus	Pf00009; Pf03143; Pf03144	49.1497	9.12939
B6TPG0	Elongation factor Tu OS=Zea mays PE=2 SV=1 - [B6TPG0_MAIZE]	58.92	7	nucleotide binding; RNA binding; catalytic activity	nucleus; organelle lumen; cytoplasm; membrane; extracellular	metabolic process	Pf00009; Pf03143; Pf03144	50.5049	6.48096
C0PA67	Uncharacterized protein OS=Zea mays PE=2 SV=1 - [C0PA67_MAIZE]	55.58	3	nucleotide binding; catalytic activity; structural molecule activity	cytoplasm; vacuole; cytoskeleton; membrane	metabolic process; cellular component movement; response to stimulus; cell growth; cell organization and biogenesis	Pf00091; Pf03953; Pf10644	59.1026	5.18604
P05494	ATP synthase subunit alpha, mitochondrial OS=Zea mays GN=ATPA PE=3 SV=1 - [ATPAM_MAIZE]	54.33	20	nucleotide binding; catalytic activity; transporter activity	cytoplasm; mitochondrion; membrane	metabolic process; transport	Pf00006; Pf00306; Pf02874; Pf09378	55.1457	6.1001
C0HGV5	Uncharacterized protein OS=Zea mays PE=2 SV=1 - [C0HGV5_MAIZE]	72.42	17	metal ion binding; catalytic activity	cytoplasm; cytosol; cell surface; membrane	metabolic process	Pf00113; Pf03952	48.0845	5.8208
B6THG9	60S ribosomal protein L5-1 OS=Zea mays PE=2 SV=1 - [B6THG9_MAIZE]	59.6	7	structural molecule activity; RNA binding	nucleus; organelle lumen; cytoplasm; vacuole; ribosome; membrane; cytosol	metabolic process; cell proliferation; development	Pf00861	34.4047	9.31982
B4F9E2	Carbonic anhydrase OS=Zea mays PE=2 SV=1 - [B4F9E2_MAIZE]	78.22	15	catalytic activity; metal ion binding			Pf00484	44.3328	8.04541
B4F946	Uncharacterized protein OS=Zea mays PE=2 SV=1 - [B4F946_MAIZE]	46.53	4	nucleotide binding; catalytic activity; structural molecule activity	cytoplasm; cytoskeleton	metabolic process; cellular component movement; cell organization and biogenesis	Pf00091; Pf03953	50.0838	4.94482
C0PFW3	Uncharacterized protein OS=Zea mays PE=2 SV=1 - [C0PFW3_MAIZE]	56.25	5	nucleotide binding; catalytic activity	cytoplasm; mitochondrion; membrane; extracellular	metabolic process	Pf00056; Pf02866	46.7571	6.88818
C4JA45	60S ribosomal protein L5-1 OS=Zea mays GN=ZEAMMB73_937605 PE=2 SV=1 - [C4JA45_MAIZE]	51.32	4	structural molecule activity; RNA binding	nucleus; organelle lumen; cytoplasm; vacuole; ribosome; membrane; cytosol	metabolic process; cell proliferation; development	Pf00861	34.3568	9.33447
B6SXW8	RuBisCO large subunit-binding protein subunit alpha OS=Zea mays PE=2 SV=1 - [B6SXW8_MAIZE]	58.56	21	nucleotide binding; protein binding	cytoplasm; mitochondrion; membrane; cytosol; ribosome; extracellular	metabolic process; cell organization and biogenesis; development	Pf00118	61.3618	5.2876
B6T2L2	Sedoheptulose-1,7-bisphosphatase OS=Zea mays PE=2 SV=1 - [B6T2L2_MAIZE]	58.44	19	metal ion binding; catalytic activity	cytoplasm	metabolic process	Pf00316	41.7901	6.40479
P18026	Tubulin beta-2 chain OS=Zea mays GN=TUBB2 PE=2 SV=1 - [TBB2_MAIZE]	51.8	1	nucleotide binding; catalytic activity; structural molecule activity	cytoplasm; cytoskeleton	metabolic process; cellular component movement; cell organization and biogenesis	Pf00091; Pf03953	49.8506	4.90674
P48183	Photosystem Q(B) protein OS=Zea mays GN=psbA PE=3 SV=1 - [PSBA_MAIZE]	26.06	8	catalytic activity; metal ion binding	cytoplasm; membrane	transport; response to stimulus; metabolic process	Pf00124	38.9856	5.36377
F8UV61	Cell division cycle protein 48 (Fragment) OS=Zea mays PE=2 SV=1 - [F8UV61_MAIZE]	52.73	7	nucleotide binding; catalytic activity; RNA binding	membrane	metabolic process; response to stimulus; reproduction; cell division	Pf00004; Pf00910; Pf01057; Pf01078; Pf02359; Pf02933; Pf05496; Pf06068; Pf07724; Pf07728	85.758	5.32568
P08735	Glyceraldehyde-3-phosphate dehydrogenase 1, cytosolic OS=Zea mays GN=GAPC1 PE=1 SV=2 - [G3PC1_MAIZE]	83.68	9	nucleotide binding; catalytic activity	cytoplasm	metabolic process	Pf00044; Pf01113; Pf02800; Pf02826	36.4998	6.96143
B4FAW3	Photosystem I reaction center subunit II OS=Zea mays PE=2 SV=1 - [B4FAW3_MAIZE]	63.82	3		cytoplasm; membrane	metabolic process	Pf02531	21.5632	9.75928
P46617	Apocytochrome f OS=Zea mays GN=petA PE=3 SV=1 - [CYF_MAIZE]	44.06	15	metal ion binding	cytoplasm; membrane	transport; metabolic process	Pf01333	35.4889	9.02686
C1K9J1	Heat shock protein 90 OS=Zea mays GN=HSP90-1 PE=2 SV=1 - [C1K9J1_MAIZE]	60.26	9	nucleotide binding; protein binding	nucleus; organelle lumen; cytoplasm; mitochondrion; cytosol; membrane; extracellular	metabolic process; response to stimulus; defense response; development; reproduction; regulation of biological process	Pf00183; Pf02518	80.0397	5.09717
B4FAD9	Uncharacterized protein OS=Zea mays PE=2 SV=1 - [B4FAD9_MAIZE]	57.93	3	catalytic activity		metabolic process	Pf01704	52.1455	5.36377
B6U1D7	Sucrose synthase OS=Zea mays PE=2 SV=1 - [B6U1D7_MAIZE]	51.75	29	catalytic activity	membrane	metabolic process	Pf00534; Pf00862	91.6239	6.50732
B6SZZ1	Cortical cell-delineating protein OS=Zea mays PE=2 SV=1 - [B6SZZ1_MAIZE]	51.88	1		membrane	transport	Pf00234	13.488	7.95752
B6T4R3	UTP--glucose-1-phosphate uridylyltransferase OS=Zea mays PE=2 SV=1 - [B6T4R3_MAIZE]	56.03	2	catalytic activity	membrane	metabolic process	Pf01704	52.0554	5.51611
B4FBK3	Eukaryotic initiation factor 4A OS=Zea mays PE=2 SV=1 - [B4FBK3_MAIZE]	63.41	4	nucleotide binding; RNA binding; catalytic activity	nucleus; organelle lumen; cytoplasm; cytosol; membrane	metabolic process; response to stimulus	Pf00270; Pf00271	46.5528	5.59229
C0PHE3	Uncharacterized protein OS=Zea mays PE=2 SV=1 - [C0PHE3_MAIZE]	67.39	6	nucleotide binding; catalytic activity	nucleus; organelle lumen; cytoplasm; cytosol; membrane	response to stimulus	Pf00270; Pf00271	46.9229	5.47803
B8A326	Uncharacterized protein OS=Zea mays PE=2 SV=1 - [B8A326_MAIZE]	39.01	6	nucleotide binding; catalytic activity; transporter activity; metal ion binding	nucleus; cytoplasm; vacuole; membrane	metabolic process; transport; response to stimulus; regulation of biological process	Pf00122; Pf00690; Pf00702; Pf12710	104.733	6.60986
P05348	Ribulose bisphosphate carboxylase small chain, chloroplastic OS=Zea mays GN=RBCS PE=1 SV=1 - [RBS_MAIZE]	66.47	6	catalytic activity; metal ion binding	cytoplasm; membrane; cytosol; ribosome; extracellular	response to stimulus; metabolic process	Pf00101; Pf12338	19.1385	8.90967
Q6B7Q9	RuBisCo subunit binding-protein beta subunit (Fragment) OS=Zea mays PE=2 SV=1 - [Q6B7Q9_MAIZE]	66.5	1	nucleotide binding	nucleus; organelle lumen; cytoplasm; mitochondrion; membrane; cytosol; ribosome; extracellular	metabolic process; cell death; response to stimulus; defense response	Pf00118	44.0469	4.83057
P0C1M0	ATP synthase subunit gamma, chloroplastic OS=Zea mays PE=1 SV=1 - [ATPG_MAIZE]	47.91	16	nucleotide binding; transporter activity; catalytic activity	membrane; cytoplasm	metabolic process; transport	Pf00231	39.765	8.19189
K7U2L3	Ferritin OS=Zea mays GN=ZEAMMB73_965637 PE=3 SV=1 - [K7U2L3_MAIZE]	37.72	6				Protein not found	37.4752	7.1665
K7TX67	Plasma membrane H+-transporting ATPase-like protein OS=Zea mays GN=ZEAMMB73_843959 PE=3 SV=1 - [K7TX67_MAIZE]	34.28	1				Protein not found	104.83	6.66846
K7US98	Chloroplast protein synthesis2 OS=Zea mays GN=ZEAMMB73_624455 PE=3 SV=1 - [K7US98_MAIZE]	46.37	16				Protein not found	63.1476	5.12256
B6T7D4	Fructose-bisphosphate aldolase OS=Zea mays GN=ZEAMMB73_885208 PE=2 SV=1 - [B6T7D4_MAIZE]	56	10	catalytic activity		metabolic process	Pf00274	40.2204	5.45264
K7VQA7	Uncharacterized protein OS=Zea mays GN=ZEAMMB73_027527 PE=3 SV=1 - [K7VQA7_MAIZE]	45.9	4				Protein not found	89.4257	5.26221
B6TFK5	Elongation factor Tu OS=Zea mays PE=2 SV=1 - [B6TFK5_MAIZE]	58.8	7	nucleotide binding; RNA binding; catalytic activity	nucleus; organelle lumen; cytoplasm; membrane; extracellular	metabolic process	Pf00009; Pf03143; Pf03144	50.7191	6.48096
B6TSK5	Fructose-1,6-bisphosphatase OS=Zea mays PE=2 SV=1 - [B6TSK5_MAIZE]	40.19	14	metal ion binding; catalytic activity	cytoplasm; membrane; extracellular	metabolic process; response to stimulus	Pf00316	44.4844	5.22412
B6TEW2	Ferredoxin--NADP reductase, leaf isozyme OS=Zea mays PE=2 SV=1 - [B6TEW2_MAIZE]	68.06	12	catalytic activity; RNA binding; nucleotide binding	cytoplasm; membrane; extracellular	metabolic process; defense response; response to stimulus	Pf00175; Pf00667; Pf00970	37.592	8.22119
K7UDM8	Uncharacterized protein OS=Zea mays GN=ZEAMMB73_601488 PE=3 SV=1 - [K7UDM8_MAIZE]	47.53	22				Protein not found	72.7181	5.8208
B4FRG1	14-3-3-like protein OS=Zea mays PE=2 SV=1 - [B4FRG1_MAIZE]	61.28	3	nucleotide binding; protein binding	nucleus; cytoplasm; mitochondrion; membrane	response to stimulus	Pf00244	29.2965	4.86865
K7TSX2	Uncharacterized protein OS=Zea mays GN=ZEAMMB73_120778 PE=3 SV=1 - [K7TSX2_MAIZE]	53.96	14				Protein not found	102.008	6.60986
O50018	Elongation factor 1-alpha OS=Zea mays GN=EF1-A PE=2 SV=1 - [O50018_MAIZE]	56.82	2	nucleotide binding; RNA binding; catalytic activity	nucleus; organelle lumen; cytoplasm; mitochondrion; vacuole; membrane	metabolic process; response to stimulus	Pf00009; Pf03143; Pf03144	49.2587	9.11475
B7ZZ50	Lipoxygenase OS=Zea mays PE=2 SV=1 - [B7ZZ50_MAIZE]	49.89	33	metal ion binding; protein binding; catalytic activity	cytoplasm	metabolic process; response to stimulus; defense response; development	Pf00305; Pf01477	94.8732	5.69385
B6SJF9	Cortical cell-delineating protein OS=Zea mays PE=2 SV=1 - [B6SJF9_MAIZE]	51.88	1		membrane	transport	Pf00234	13.484	7.95752
Q6WFB1	Photosystem II subunit PsbS OS=Zea mays PE=2 SV=1 - [Q6WFB1_MAIZE]	41.51	9		cytoplasm; membrane	response to stimulus	Pf00504	27.702	9.08545
B8A306	Phosphoglycerate mutase1 OS=Zea mays GN=ZEAMMB73_968602 PE=2 SV=1 - [B8A306_MAIZE]	52.42	8	catalytic activity; metal ion binding	cytoplasm; mitochondrion; cytosol; membrane; extracellular	metabolic process; response to stimulus	Pf01676; Pf06415	60.5919	5.52881
B6U9S6	APx1-Cytosolic Ascorbate Peroxidase OS=Zea mays GN=POD1 PE=2 SV=1 - [B6U9S6_MAIZE]	69.6	3	antioxidant activity; catalytic activity	membrane; cytoplasm	response to stimulus; development; reproduction; metabolic process	Pf00141	27.3539	5.98584
K7UNK0	Elongation factor gamma1 OS=Zea mays GN=ZEAMMB73_741264 PE=4 SV=1 - [K7UNK0_MAIZE]	58.27	5				Protein not found	47.147	6.3667
P24067	Luminal-binding protein 2 OS=Zea mays GN=BIPE2 PE=1 SV=3 - [BIP2_MAIZE]	47.96	22	nucleotide binding; catalytic activity	nucleus; organelle lumen; cytoplasm; vacuole; endoplasmic reticulum; membrane	cell organization and biogenesis; response to stimulus; cell differentiation; development	Pf00012; Pf01968; Pf06723	73.0397	5.21143
C0PFV4	Cytokinin inducible protease1 OS=Zea mays GN=ZEAMMB73_193002 PE=2 SV=1 - [C0PFV4_MAIZE]	51.14	14	nucleotide binding; protein binding; catalytic activity		metabolic process	Pf00004; Pf02151; Pf02861; Pf07724; Pf07728; Pf10431	101.978	6.63916
B4FM07	Uncharacterized protein OS=Zea mays PE=2 SV=1 - [B4FM07_MAIZE]	61.54	3	antioxidant activity; catalytic activity	cytoplasm; extracellular	response to stimulus; defense response; metabolic process	Pf00578; Pf08534; Pf10417	28.1466	6.1001
B6UCI2	ATP/GTP-binding protein OS=Zea mays PE=2 SV=1 - [B6UCI2_MAIZE]	51.41	12	catalytic activity; nucleotide binding	cytoplasm		Pf03618	45.6994	7.6792
C4J9M7	2-cys peroxiredoxin BAS1 OS=Zea mays GN=ZEAMMB73_930710 PE=2 SV=1 - [C4J9M7_MAIZE]	61.54	3	antioxidant activity; catalytic activity	cytoplasm; membrane; extracellular	response to stimulus; defense response; metabolic process	Pf00578; Pf08534; Pf10417	28.2546	6.1001
B6UHJ4	Elongation factor 1-alpha OS=Zea mays GN=ZEAMMB73_148924 PE=2 SV=1 - [B6UHJ4_MAIZE]	56.82	2	nucleotide binding; RNA binding; catalytic activity	nucleus; organelle lumen; cytoplasm; mitochondrion; vacuole; membrane	metabolic process; response to stimulus	Pf00009; Pf03143; Pf03144	49.2737	9.05615
Q8LLS4	Phosphoglycerate kinase (Fragment) OS=Zea mays GN=Pgk-1 PE=3 SV=1 - [Q8LLS4_MAIZE]	37.58	1	catalytic activity		metabolic process	Pf00162	31.4187	5.30029
Q9SAZ6	Phosphoenolpyruvate carboxylase OS=Zea mays GN=Ppc1C PE=2 SV=1 - [Q9SAZ6_MAIZE]	47.08	26	metal ion binding; catalytic activity		metabolic process	Pf00311	109.36	6.1001
B4FZZ2	Peptidyl-prolyl cis-trans isomerase OS=Zea mays PE=2 SV=1 - [B4FZZ2_MAIZE]	44.19	3	catalytic activity	membrane; cytoplasm; extracellular	metabolic process; response to stimulus	Pf00160	18.3501	8.68994
F6MFD6	Malate dehydrogenase OS=Zea mays PE=2 SV=1 - [F6MFD6_MAIZE]	59.46	1	nucleotide binding; catalytic activity		metabolic process	Pf00056; Pf02866	36.3616	5.18604
O65107	Photosystem I reaction center subunit N, chloroplastic (Fragment) OS=Zea mays GN=PSAN PE=3 SV=1 - [PSAN_MAIZE]	58.93	5	protein binding	cytoplasm; membrane	metabolic process	Pf05479	12.6132	8.1333
B4FQ80	Chlorophyll a-b binding protein 2 OS=Zea mays PE=2 SV=1 - [B4FQ80_MAIZE]	51.5	2		cytoplasm; mitochondrion; membrane; extracellular	response to stimulus; metabolic process	Pf00504	28.0661	5.26221
C0PE12	Uncharacterized protein OS=Zea mays GN=ZEAMMB73_161249 PE=2 SV=1 - [C0PE12_MAIZE]	58.27	26	nucleotide binding	cytoplasm; chromosome; membrane			51.8209	8.36768
P33627	Tubulin alpha-6 chain OS=Zea mays GN=TUBA6 PE=2 SV=1 - [TBA6_MAIZE]	36.67	1	nucleotide binding; catalytic activity; structural molecule activity	cytoplasm; cytosol; cytoskeleton; membrane	metabolic process; cellular component movement; response to stimulus; cell organization and biogenesis	Pf00091; Pf03953	49.5674	5.05908
B6SKI1	Photosystem I reaction center subunit II OS=Zea mays PE=2 SV=1 - [B6SKI1_MAIZE]	63.24	3		cytoplasm; membrane	metabolic process	Pf02531	21.9744	9.75928
C0P7H4	Uncharacterized protein OS=Zea mays PE=2 SV=1 - [C0P7H4_MAIZE]	50.31	2		cytoplasm; membrane	response to stimulus; metabolic process	Pf00504	16.7106	4.88135
B6T7G7	Elongation factor 1-gamma 3 OS=Zea mays GN=ZEAMMB73_710904 PE=2 SV=1 - [B6T7G7_MAIZE]	58.27	4	RNA binding; metal ion binding; protein binding; catalytic activity	cytoplasm; vacuole; membrane	metabolic process; response to stimulus	Pf00043; Pf00647; Pf01804; Pf02798	47.2372	6.48096
Q7XYR4	Acetyl-coenzyme A carboxylase ACC1A OS=Zea mays GN=acc1a PE=2 SV=1 - [Q7XYR4_MAIZE]	30.77	18	catalytic activity; nucleotide binding; metal ion binding		metabolic process	Pf00289; Pf00364; Pf01039; Pf02655; Pf02785; Pf02786; Pf08326	257.007	6.30322
L7WLJ8	Clathrin heavy chain 1 OS=Zea mays GN=CHC1 PE=4 SV=1 - [L7WLJ8_MAIZE]	40.46	6				Protein not found	191.931	5.38916
C0PAQ4	Uncharacterized protein OS=Zea mays PE=2 SV=1 - [C0PAQ4_MAIZE]	63.95	1		cytoplasm; mitochondrion; membrane; extracellular	response to stimulus; metabolic process	Pf00504	24.9735	5.10986
B6SUM9	Chlorophyll a-b binding protein of LHCII type III OS=Zea mays PE=2 SV=1 - [B6SUM9_MAIZE]	48.53	7	structural molecule activity	cytoplasm; membrane	metabolic process	Pf00504	28.9847	5.2749
B4G072	DIMBOA UDP-glucosyltransferase BX9 OS=Zea mays GN=BX9 PE=1 SV=1 - [BX9_MAIZE]	53.68	17	catalytic activity		metabolic process	Pf00201	49.9856	5.31299
B6T9C0	Putative ATPase, V1 complex, subunit B protein isoform 1 OS=Zea mays GN=ZEAMMB73_733604 PE=2 SV=1 - [B6T9C0_MAIZE]	59.96	22	nucleotide binding; catalytic activity; transporter activity	cytoplasm; vacuole; membrane	transport; cell communication; cellular homeostasis; regulation of biological process; response to stimulus; metabolic process	Pf00006; Pf00306; Pf02874	54.0275	5.18604
K7TI14	Putative clathrin heavy chain family protein OS=Zea mays GN=ZEAMMB73_086695 PE=4 SV=1 - [K7TI14_MAIZE]	39.78	5				Protein not found	193.022	5.35107
B4FAL9	Fructose-bisphosphate aldolase OS=Zea mays PE=2 SV=1 - [B4FAL9_MAIZE]	75.21	6	catalytic activity; metal ion binding	nucleus; organelle lumen; cytoplasm; mitochondrion; cytosol; membrane; extracellular	metabolic process; response to stimulus	Pf00274	38.566	7.60596
B6TM55	APx1-Cytosolic Ascorbate Peroxidase OS=Zea mays GN=ZEAMMB73_022439 PE=2 SV=1 - [B6TM55_MAIZE]	69.6	2	antioxidant activity; catalytic activity		response to stimulus; metabolic process	Pf00141	27.2908	5.8335
B4FUA1	Chlorophyll a-b binding protein 1 OS=Zea mays GN=ZEAMMB73_848387 PE=2 SV=1 - [B4FUA1_MAIZE]	51.7	2		cytoplasm; mitochondrion; membrane; extracellular	response to stimulus; metabolic process	Pf00504	27.9791	5.41455
B6TB39	Fructokinase-2 OS=Zea mays PE=2 SV=1 - [B6TB39_MAIZE]	66.27	18	catalytic activity	membrane	metabolic process	Pf00294	35.4649	5.57959
B6SI11	Actin-2 OS=Zea mays PE=2 SV=1 - [B6SI11_MAIZE]	62.07	1	nucleotide binding	cytoplasm; cytoskeleton; membrane		Pf00022	41.653	5.49072
K7UCB5	Putative TCP-1/cpn60 chaperonin family protein (Fragment) OS=Zea mays GN=ZEAMMB73_255196 PE=4 SV=1 - [K7UCB5_MAIZE]	62.95	1				Protein not found	35.5561	5.17334
K7VC49	Polyubiquitin-like protein isoform 1 OS=Zea mays GN=ZEAMMB73_480393 PE=4 SV=1 - [K7VC49_MAIZE]	60.65	2				Protein not found	17.6405	9.77393
B6SIL9	40S ribosomal protein S27a OS=Zea mays GN=ZEAMMB73_342817 PE=2 SV=1 - [B6SIL9_MAIZE]	60.65	2	structural molecule activity; protein binding	cytoplasm; ribosome	metabolic process	Pf00240; Pf01599; Pf11976	17.6865	9.80322
B6SZB9	14-3-3-like protein OS=Zea mays PE=2 SV=1 - [B6SZB9_MAIZE]	51.49	4	nucleotide binding; protein binding	nucleus; cytoplasm; mitochondrion; membrane	response to stimulus	Pf00244	29.4583	4.89404
K7VNE0	Uncharacterized protein OS=Zea mays GN=ZEAMMB73_030639 PE=3 SV=1 - [K7VNE0_MAIZE]	38.54	5				Protein not found	72.5244	6.75635
C0PHR4	Adenosylhomocysteinase OS=Zea mays GN=ZEAMMB73_525662 PE=2 SV=1 - [C0PHR4_MAIZE]	58.14	22	catalytic activity; metal ion binding	cytoplasm; vacuole; membrane	cell organization and biogenesis; metabolic process; regulation of biological process; transport	Pf00670; Pf02254; Pf02826; Pf02882; Pf05221	53.2	5.89697
B4FVJ0	Uncharacterized protein OS=Zea mays PE=2 SV=1 - [B4FVJ0_MAIZE]	59.16	4	structural molecule activity	nucleus; organelle lumen; cytoplasm; vacuole; ribosome; membrane; cytosol	metabolic process	Pf00573	44.3839	10.5063
Q5XPI0	Putative 14-3-3 protein OS=Zea mays PE=2 SV=1 - [Q5XPI0_MAIZE]	56.81	4	nucleotide binding; protein binding	nucleus; cytoplasm; mitochondrion; membrane	response to stimulus	Pf00244	28.9595	4.86865
P48184	Photosystem II D2 protein OS=Zea mays GN=psbD PE=3 SV=1 - [PSBD_MAIZE]	24.08	6	catalytic activity; metal ion binding	cytoplasm; membrane	transport; metabolic process	Pf00124	39.5781	5.94775
B6TCE9	Peptidyl-prolyl cis-trans isomerase OS=Zea mays GN=ZEAMMB73_016065 PE=2 SV=1 - [B6TCE9_MAIZE]	34.68	3	catalytic activity	cytoplasm; membrane	metabolic process; cell organization and biogenesis	Pf00160	26.2014	9.18799
B6T2Y9	Chlorophyll a-b binding protein 2 OS=Zea mays PE=2 SV=1 - [B6T2Y9_MAIZE]	45.83	1		cytoplasm; mitochondrion; membrane; extracellular	response to stimulus; metabolic process	Pf00504	27.9271	5.65576
B4FRH8	Actin-7 OS=Zea mays GN=ZEAMMB73_934787 PE=2 SV=1 - [B4FRH8_MAIZE]	62.07	2	nucleotide binding	cytoplasm; cytoskeleton		Pf00022	41.653	5.49072
K7URE0	Uncharacterized protein OS=Zea mays GN=ZEAMMB73_482448 PE=4 SV=1 - [K7URE0_MAIZE]	46.93	20				Protein not found	86.6555	6.17627
C0PC62	Uncharacterized protein OS=Zea mays PE=2 SV=1 - [C0PC62_MAIZE]	47.24	14	nucleotide binding; catalytic activity; metal ion binding	cytoplasm; mitochondrion; membrane; extracellular	metabolic process; response to stimulus	Pf01450; Pf07991	57.194	5.66846
B4FFQ7	Arginine decarboxylase OS=Zea mays PE=2 SV=1 - [B4FFQ7_MAIZE]	41.63	22	catalytic activity		metabolic process	Pf00278; Pf02784	70.7376	5.2749
Q08062	Malate dehydrogenase, cytoplasmic OS=Zea mays PE=1 SV=2 - [MDHC_MAIZE]	40.96	5	nucleotide binding; catalytic activity	nucleus; cytoplasm; vacuole; membrane; extracellular	metabolic process; response to stimulus	Pf00056; Pf02866	35.5671	6.0874
B4FV94	Chlorophyll a-b binding protein 4 OS=Zea mays PE=2 SV=1 - [B4FV94_MAIZE]	47.77	2		cytoplasm; membrane	metabolic process; response to stimulus	Pf00504	26.9408	7.12256
Q43298	Chaperonin CPN60-2, mitochondrial OS=Zea mays GN=CPN60II PE=2 SV=1 - [CH62_MAIZE]	57.47	6	nucleotide binding; metal ion binding	cytoplasm; mitochondrion; organelle lumen; cytosol; membrane; ribosome	metabolic process; response to stimulus	Pf00118	60.8968	5.84619
Q5EBY7	Heat shock protein 70 (Fragment) OS=Zea mays PE=2 SV=1 - [Q5EBY7_MAIZE]	50.94	1	nucleotide binding		response to stimulus	Pf00012	40.9546	4.88135
B6SRD4	Oxygen-evolving enhancer protein 3-1 OS=Zea mays PE=2 SV=1 - [B6SRD4_MAIZE]	51.89	1	metal ion binding	cytoplasm; membrane; extracellular	metabolic process	Pf05757	22.6693	9.80322
K7UQT7	Elongation factor 1-gamma 2 OS=Zea mays GN=ZEAMMB73_235713 PE=4 SV=1 - [K7UQT7_MAIZE]	55.07	1				Protein not found	46.9209	6.80029
B4G143	Chlorophyll a-b binding protein 2 OS=Zea mays GN=ZEAMMB73_422999 PE=2 SV=1 - [B4G143_MAIZE]	45.83	2		cytoplasm; mitochondrion; membrane; extracellular	response to stimulus; metabolic process	Pf00504	28.0282	5.65576
P29185	Chaperonin CPN60-1, mitochondrial OS=Zea mays GN=CPN60I PE=1 SV=2 - [CH61_MAIZE]	56.5	6	nucleotide binding; metal ion binding	cytoplasm; mitochondrion; organelle lumen; cytosol; membrane; ribosome	metabolic process; response to stimulus	Pf00118	61.173	5.84619
B4FWP0	Fructose-bisphosphate aldolase OS=Zea mays GN=ZEAMMB73_915833 PE=2 SV=1 - [B4FWP0_MAIZE]	67.04	4	catalytic activity; metal ion binding	nucleus; organelle lumen; cytoplasm; mitochondrion; cytosol; membrane; extracellular	metabolic process; response to stimulus	Pf00274	38.4349	7.29834
B4FU15	Uncharacterized protein OS=Zea mays PE=2 SV=1 - [B4FU15_MAIZE]	42.86	3			transport	Pf00234	13.5419	8.1333
K7UGR2	Putative TCP-1/cpn60 chaperonin family protein isoform 1 OS=Zea mays GN=ZEAMMB73_985531 PE=3 SV=1 - [K7UGR2_MAIZE]	52.73	14				Protein not found	64.3247	5.98584
B6TI20	Oxygen-evolving enhancer protein 3-1 OS=Zea mays PE=2 SV=1 - [B6TI20_MAIZE]	50.69	1	metal ion binding	cytoplasm; membrane; extracellular	metabolic process	Pf05757	23.1045	9.77393
B6TQ08	Actin-1 OS=Zea mays PE=2 SV=1 - [B6TQ08_MAIZE]	60.21	2	nucleotide binding	cytoplasm; mitochondrion; cytoskeleton; membrane		Pf00022	41.7699	5.49072
B6T8X5	T-complex protein 1 subunit beta OS=Zea mays PE=2 SV=1 - [B6T8X5_MAIZE]	61.33	25	nucleotide binding; protein binding	cytoplasm; membrane	metabolic process	Pf00118	57.3678	5.89697
B8A3D0	Uncharacterized protein OS=Zea mays PE=2 SV=1 - [B8A3D0_MAIZE]	42.28	12	nucleotide binding; protein binding		cell organization and biogenesis; metabolic process	Pf00012; Pf06723	66.4293	4.98291
K7VHG3	Heat shock protein 4 OS=Zea mays GN=ZEAMMB73_143294 PE=3 SV=1 - [K7VHG3_MAIZE]	45.07	10				Protein not found	92.9811	5.23682
K7TWD9	Chlorophyll a-b binding protein 4 OS=Zea mays GN=ZEAMMB73_290736 PE=3 SV=1 - [K7TWD9_MAIZE]	58.2	2				Protein not found	26.6466	6.80029
B6SIF5	Translationally-controlled tumor protein OS=Zea mays PE=2 SV=1 - [B6SIF5_MAIZE]	70.06	1				Pf00838	18.7304	4.66553
B6UH55	Vacuolar ATP synthase catalytic subunit A OS=Zea mays PE=2 SV=1 - [B6UH55_MAIZE]	54.43	28	nucleotide binding; catalytic activity; transporter activity	membrane	transport; metabolic process	Pf00006; Pf00306; Pf02874	68.3758	5.45264
B6TFS9	14-3-3-like protein A OS=Zea mays GN=ZEAMMB73_924526 PE=2 SV=1 - [B6TFS9_MAIZE]	54.83	7	protein binding	nucleus; cytoplasm; cytosol; membrane	cell communication; regulation of biological process; response to stimulus; defense response	Pf00244	28.6043	4.94482
B4FNM4	60S acidic ribosomal protein P0 OS=Zea mays GN=ZEAMMB73_076912 PE=2 SV=1 - [B4FNM4_MAIZE]	46.71	1	structural molecule activity; metal ion binding	nucleus; organelle lumen; cytoplasm; cytosol; ribosome; membrane	metabolic process; response to stimulus	Pf00428; Pf00466	34.4671	5.30029
B1P2H4	Filamentation temperature-sensitive H 2B OS=Zea mays GN=FtsH2B PE=2 SV=1 - [B1P2H4_MAIZE]	42.54	3	nucleotide binding; catalytic activity; metal ion binding	cytoplasm; membrane	metabolic process; response to stimulus; cell organization and biogenesis; regulation of biological process; reproduction	Pf00004; Pf01057; Pf01078; Pf01434; Pf05496; Pf06068; Pf06480; Pf07724; Pf07728	72.4969	5.92236
B4FL17	Translationally-controlled tumor protein OS=Zea mays PE=2 SV=1 - [B4FL17_MAIZE]	70.06	1				Pf00838	18.7164	4.66553
C0PCV2	40S ribosomal protein S8 OS=Zea mays GN=ZEAMMB73_142555 PE=2 SV=1 - [C0PCV2_MAIZE]	48.13	5	structural molecule activity	cytoplasm; ribosome	metabolic process	Pf01201	24.2951	10.3745
B6STN4	Chlorophyll a-b binding protein 2 OS=Zea mays PE=2 SV=1 - [B6STN4_MAIZE]	56.87	1		cytoplasm; mitochondrion; membrane; extracellular	response to stimulus; metabolic process	Pf00504	27.797	5.64307
B1P2H3	Filamentation temperature-sensitive H 2A OS=Zea mays GN=FtsH2A PE=2 SV=1 - [B1P2H3_MAIZE]	42.25	2	nucleotide binding; catalytic activity; metal ion binding	cytoplasm; membrane	metabolic process; response to stimulus; cell organization and biogenesis; regulation of biological process; reproduction	Pf00004; Pf01057; Pf01078; Pf01434; Pf05496; Pf06068; Pf06480; Pf07724; Pf07728	72.3909	5.92236
B4FVB1	Uncharacterized protein OS=Zea mays PE=2 SV=1 - [B4FVB1_MAIZE]	46.42	2	nucleotide binding	cytoplasm; cytoskeleton		Pf00022	41.643	5.40186
P04709	ADP,ATP carrier protein 1, mitochondrial OS=Zea mays GN=ANT1 PE=2 SV=3 - [ADT1_MAIZE]	39.28	1	transporter activity; metal ion binding	nucleus; organelle lumen; cytoplasm; mitochondrion; membrane; vacuole	transport	Pf00153	42.3648	9.84717
B6T9J4	Aspartate aminotransferase OS=Zea mays PE=2 SV=1 - [B6T9J4_MAIZE]	53.59	21	catalytic activity	cytoplasm; extracellular	metabolic process; response to stimulus	Pf00155	50.3197	8.07471
B4FFZ2	Uncharacterized protein OS=Zea mays PE=2 SV=1 - [B4FFZ2_MAIZE]	35.92	12	nucleotide binding; catalytic activity; metal ion binding	cytoplasm; mitochondrion; extracellular	metabolic process; response to stimulus	Pf01450; Pf07991	62.9631	6.75635
B4FQ61	40S ribosomal protein S15a OS=Zea mays GN=ZEAMMB73_278928 PE=2 SV=1 - [B4FQ61_MAIZE]	59.23	2	structural molecule activity	cytoplasm; ribosome; membrane; cytosol	metabolic process	Pf00410	14.7378	9.81787
B6TJ93	40S ribosomal protein S15a OS=Zea mays PE=2 SV=1 - [B6TJ93_MAIZE]	59.23	2	structural molecule activity	cytoplasm; ribosome; membrane; cytosol	metabolic process	Pf00410	14.7268	9.81787
P12857	ADP,ATP carrier protein 2, mitochondrial OS=Zea mays GN=ANT2 PE=2 SV=2 - [ADT2_MAIZE]	39.28	1	transporter activity; metal ion binding	nucleus; organelle lumen; cytoplasm; mitochondrion; membrane; vacuole	transport	Pf00153	42.3057	9.84717
B6U4A3	Heat shock 70 kDa protein OS=Zea mays PE=2 SV=1 - [B6U4A3_MAIZE]	37.76	3	nucleotide binding; protein binding		cell organization and biogenesis; metabolic process; response to stimulus	Pf00012; Pf06723	72.7037	5.77002
K7TS88	Uncharacterized protein OS=Zea mays GN=ZEAMMB73_232525 PE=4 SV=1 - [K7TS88_MAIZE]	20.69	3				Protein not found	257.067	6.45557
K7UCH1	Putative TCP-1/cpn60 chaperonin family protein OS=Zea mays GN=ZEAMMB73_331411 PE=3 SV=1 - [K7UCH1_MAIZE]	44.34	5				Protein not found	58.8693	5.42725
B6SV64	Heat shock 70 kDa protein 4 OS=Zea mays PE=2 SV=1 - [B6SV64_MAIZE]	38.42	5	nucleotide binding	membrane	cell organization and biogenesis; response to stimulus	Pf00012; Pf06723	92.2758	5.30029
C0P455	Uncharacterized protein OS=Zea mays PE=2 SV=1 - [C0P455_MAIZE]	59.55	6	structural molecule activity	nucleus; organelle lumen; cytoplasm; vacuole; ribosome; membrane; cytosol	metabolic process	Pf00573	44.2649	10.6382
B4FT23	14-3-3-like protein OS=Zea mays GN=ZEAMMB73_394525 PE=2 SV=1 - [B4FT23_MAIZE]	63.1	7	nucleotide binding; protein binding	nucleus; cytoplasm; mitochondrion; membrane	response to stimulus	Pf00244	28.5733	4.81787
B6SLL8	Malate dehydrogenase OS=Zea mays PE=2 SV=1 - [B6SLL8_MAIZE]	46.99	6	nucleotide binding; catalytic activity	nucleus; cytoplasm; vacuole; membrane; extracellular	metabolic process; response to stimulus	Pf00056; Pf02866	35.5041	6.0874
B6U118	T-complex protein 1 subunit zeta OS=Zea mays PE=2 SV=1 - [B6U118_MAIZE]	55.14	23	nucleotide binding; protein binding	cytoplasm; membrane	metabolic process; response to stimulus	Pf00118	59.0498	6.68311
K7UXU8	Endoplasmin OS=Zea mays GN=ZEAMMB73_790349 PE=3 SV=1 - [K7UXU8_MAIZE]	44.4	1				Protein not found	92.515	5.03369
C0HIC1	Ribulose-phosphate 3-epimerase OS=Zea mays GN=ZEAMMB73_752854 PE=2 SV=1 - [C0HIC1_MAIZE]	34.96	5	catalytic activity; metal ion binding	membrane	metabolic process	Pf00834; Pf01884	26.244	7.10791
B6SS26	Adenylate kinase OS=Zea mays PE=2 SV=1 - [B6SS26_MAIZE]	53.52	1	catalytic activity; nucleotide binding	cytoplasm	metabolic process	Pf00406; Pf05191	31.1204	7.34229
B6TPK4	Delta-aminolevulinic acid dehydratase OS=Zea mays PE=2 SV=1 - [B6TPK4_MAIZE]	67.84	20	catalytic activity; metal ion binding		metabolic process	Pf00490	46.1012	6.46826
B4FN97	Isocitrate dehydrogenase [NADP] OS=Zea mays PE=2 SV=1 - [B4FN97_MAIZE]	53.25	11	metal ion binding; catalytic activity; nucleotide binding		metabolic process	Pf00180	46.2225	6.69775
B6SUX2	ATP synthase delta chain OS=Zea mays PE=2 SV=1 - [B6SUX2_MAIZE]	50.8	4	transporter activity	membrane; cytoplasm	response to stimulus; metabolic process; transport; defense response	Pf00213	26.6898	4.77979
B6TQG0	ATP synthase delta chain OS=Zea mays PE=2 SV=1 - [B6TQG0_MAIZE]	51.21	4	transporter activity	membrane; cytoplasm	response to stimulus; metabolic process; transport; defense response	Pf00213	26.5859	5.03369
B4FZU8	Malate dehydrogenase OS=Zea mays GN=ZEAMMB73_725623 PE=2 SV=1 - [B4FZU8_MAIZE]	54.71	5	nucleotide binding; catalytic activity; metal ion binding	cytoplasm; mitochondrion; membrane; extracellular	metabolic process; response to stimulus; defense response	Pf00056; Pf01073; Pf02866	35.2636	8.104
B8A2V9	Malic enzyme OS=Zea mays PE=2 SV=1 - [B8A2V9_MAIZE]	24.62	1	nucleotide binding; catalytic activity; metal ion binding; protein binding	cytoplasm; cytosol; membrane; extracellular	metabolic process; response to stimulus; cell organization and biogenesis	Pf00390; Pf03949	65.4388	6.03662
B6TKY3	T-complex protein 1 subunit alpha OS=Zea mays GN=ZEAMMB73_410022 PE=2 SV=1 - [B6TKY3_MAIZE]	48.62	23	nucleotide binding; protein binding	cytoplasm; membrane	metabolic process	Pf00118	59.1582	6.0874
K7VLV6	Uncharacterized protein OS=Zea mays GN=ZEAMMB73_019419 PE=4 SV=1 - [K7VLV6_MAIZE]	49.47	19				Protein not found	62.0929	8.88037
B4FDF4	Triosephosphate isomerase OS=Zea mays PE=2 SV=1 - [B4FDF4_MAIZE]	42.95	2	catalytic activity	cytoplasm; mitochondrion; extracellular	metabolic process; cell organization and biogenesis; reproduction; development	Pf00121	31.6794	7.7085
Q41836	Phosphoenolpyruvate carboxylase 5'end (pM530) (Fragment) OS=Zea mays PE=2 SV=1 - [Q41836_MAIZE]	83.93	1					6.5212	4.66553
B4FMB3	Ribosomal protein L15 OS=Zea mays PE=2 SV=1 - [B4FMB3_MAIZE]	21.57	1	structural molecule activity	nucleus; organelle lumen; cytoplasm; ribosome; membrane; cytosol	metabolic process	Pf00827	24.3494	11.4438
B6U4M0	Polyadenylate-binding protein 2 OS=Zea mays PE=2 SV=1 - [B6U4M0_MAIZE]	24.7	6	nucleotide binding; RNA binding			Pf00076; Pf00658; Pf08777	72.0705	8.83643
C0P626	Carbonic anhydrase OS=Zea mays GN=ZEAMMB73_627637 PE=2 SV=1 - [C0P626_MAIZE]	59.9	1	catalytic activity; metal ion binding	membrane		Pf00484	22.1093	6.99072
Q9XGC6	Adenosine kinase (Fragment) OS=Zea mays PE=1 SV=1 - [Q9XGC6_MAIZE]	45.02	5	catalytic activity; metal ion binding	membrane; cytoplasm; extracellular	metabolic process; response to stimulus	Pf00294; Pf05693	36.0093	5.33838
B6T9S5	Ferredoxin--NADP reductase, leaf isozyme OS=Zea mays PE=2 SV=1 - [B6T9S5_MAIZE]	63.69	13	catalytic activity; RNA binding; nucleotide binding	cytoplasm; membrane; extracellular	metabolic process; defense response; response to stimulus	Pf00175; Pf00667	40.6334	8.32373
P43188	Adenylate kinase, chloroplastic OS=Zea mays GN=ADK1 PE=1 SV=1 - [KADC_MAIZE]	66.67	1	nucleotide binding; catalytic activity	cytoplasm	metabolic process	Pf00406; Pf05191	24.852	5.03369
B4FWI0	Uncharacterized protein OS=Zea mays GN=ZEAMMB73_391125 PE=2 SV=1 - [B4FWI0_MAIZE]	46.71	1	structural molecule activity; metal ion binding	nucleus; organelle lumen; cytoplasm; cytosol; ribosome; membrane	metabolic process; response to stimulus	Pf00428; Pf00466	34.4791	5.38916
B4FRJ1	Malate dehydrogenase OS=Zea mays PE=2 SV=1 - [B4FRJ1_MAIZE]	47.06	2	nucleotide binding; catalytic activity; metal ion binding	cytoplasm; mitochondrion; membrane; extracellular	metabolic process; response to stimulus; defense response	Pf00056; Pf01073; Pf02866	35.6177	7.81104
Q5EUE1	Protein disulfide isomerase OS=Zea mays GN=PDIL1-1 PE=2 SV=1 - [Q5EUE1_MAIZE]	58.17	18	catalytic activity	cytoplasm; endoplasmic reticulum	metabolic process; cellular homeostasis; regulation of biological process	Pf00085	56.838	5.14795
B6U0V6	Endoplasmin OS=Zea mays PE=2 SV=1 - [B6U0V6_MAIZE]	44.24	1	nucleotide binding; protein binding	nucleus; cytoplasm; mitochondrion; vacuole; membrane	metabolic process; response to stimulus; transport; development; regulation of biological process	Pf00183; Pf02518	92.774	4.97021
B4FRR1	Uncharacterized protein OS=Zea mays PE=2 SV=1 - [B4FRR1_MAIZE]	60.07	18	metal ion binding; catalytic activity	cytoplasm	metabolic process	Pf00719	31.7315	6.07471
B6U5I1	Peptidyl-prolyl cis-trans isomerase OS=Zea mays PE=2 SV=1 - [B6U5I1_MAIZE]	45.54	15	catalytic activity	cytoplasm; membrane	metabolic process; defense response; response to stimulus	Pf00160	46.6109	5.0083
C0HDZ6	Uncharacterized protein OS=Zea mays PE=2 SV=1 - [C0HDZ6_MAIZE]	54.38	1	nucleotide binding; catalytic activity	cytoplasm; cytoskeleton		Pf00022; Pf01663	41.6659	5.49072
C0P9K2	Uncharacterized protein OS=Zea mays PE=2 SV=1 - [C0P9K2_MAIZE]	36.04	2	nucleotide binding; protein binding		cell organization and biogenesis; metabolic process	Pf00012; Pf06723	72.5035	5.68115
K7UKK5	Putative translation elongation factor family protein OS=Zea mays GN=ZEAMMB73_803525 PE=3 SV=1 - [K7UKK5_MAIZE]	51.04	29				Protein not found	84.2474	5.49072
B4FGG1	40S ribosomal protein S8 OS=Zea mays PE=2 SV=1 - [B4FGG1_MAIZE]	31.67	1	structural molecule activity	cytoplasm; ribosome	metabolic process	Pf01201	25.0964	10.3452
B8A046	Phenylalanine ammonia-lyase OS=Zea mays PE=2 SV=1 - [B8A046_MAIZE]	37.55	1	catalytic activity	cytoplasm; membrane	metabolic process	Pf00221	75.4171	6.3667
Q9SLP6	Ferredoxin OS=Zea mays GN=L-FNRI PE=1 SV=1 - [Q9SLP6_MAIZE]	49.01	7	nucleotide binding; catalytic activity; RNA binding	cytoplasm; membrane; extracellular	metabolic process; defense response; response to stimulus	Pf00175; Pf00667; Pf00970	39.2978	8.32373
B4FS02	Uncharacterized protein OS=Zea mays PE=2 SV=1 - [B4FS02_MAIZE]	61.74	1		cytoplasm; membrane	metabolic process; response to stimulus	Pf00504	16.6235	6.3667
K7TLV1	Uncharacterized protein OS=Zea mays GN=ZEAMMB73_448418 PE=4 SV=1 - [K7TLV1_MAIZE]	37.74	1				Protein not found	22.8084	6.78564
B8A0P3	Uncharacterized protein OS=Zea mays PE=1 SV=1 - [B8A0P3_MAIZE]	44.78	5	nucleotide binding; protein binding	nucleus; cytoplasm; mitochondrion; vacuole; membrane	metabolic process; response to stimulus; transport; development; regulation of biological process	Pf00183; Pf02518	83.0188	4.95752
C0HIK4	Carbonic anhydrase OS=Zea mays PE=2 SV=1 - [C0HIK4_MAIZE]	60.19	3	catalytic activity; metal ion binding	membrane		Pf00484	22.6586	6.99072
K7UYY3	Uncharacterized protein OS=Zea mays GN=ZEAMMB73_418989 PE=3 SV=1 - [K7UYY3_MAIZE]	13.64	2				Protein not found	101.036	6.65381
B6T2Y1	Peroxiredoxin-5 OS=Zea mays PE=2 SV=1 - [B6T2Y1_MAIZE]	56.22	8	antioxidant activity; catalytic activity	cytoplasm	defense response; response to stimulus; metabolic process	Pf00578; Pf08534	23.8035	7.95752
B6TGF1	Malate dehydrogenase OS=Zea mays PE=2 SV=1 - [B6TGF1_MAIZE]	44.41	3	nucleotide binding; catalytic activity; metal ion binding	cytoplasm; mitochondrion; membrane; extracellular	metabolic process; response to stimulus; defense response	Pf00056; Pf01073; Pf02866	35.4407	7.78174
K7TT73	40S ribosomal protein S3 OS=Zea mays GN=ZEAMMB73_998294 PE=3 SV=1 - [K7TT73_MAIZE]	69.74	2				Protein not found	25.4326	9.5249
P93805	Phosphoglucomutase, cytoplasmic 2 OS=Zea mays PE=2 SV=2 - [PGMC2_MAIZE]	48.2	3	metal ion binding; catalytic activity	nucleus; cytoplasm; cytosol; membrane	metabolic process; response to stimulus; development	Pf00408; Pf02878; Pf02879; Pf02880	63.0018	5.70654
C0P8C6	Uncharacterized protein OS=Zea mays PE=2 SV=1 - [C0P8C6_MAIZE]	45.44	6	nucleotide binding; protein binding	cytoplasm	metabolic process	Pf00118	58.9433	5.42725
B6TB97	40S ribosomal protein S3 OS=Zea mays GN=ZEAMMB73_370294 PE=2 SV=1 - [B6TB97_MAIZE]	69.87	3	RNA binding; structural molecule activity	nucleus; organelle lumen; cytoplasm; vacuole; ribosome; membrane; cytosol	metabolic process; response to stimulus	Pf00189; Pf07650	25.5416	9.49561
B4FAF8	Uncharacterized protein OS=Zea mays PE=2 SV=1 - [B4FAF8_MAIZE]	55.48	3		nucleus; membrane		Pf01918	15.706	5.22412
B4FN29	Uncharacterized protein OS=Zea mays PE=2 SV=1 - [B4FN29_MAIZE]	61.24	1	nucleotide binding; catalytic activity; structural molecule activity	cytoskeleton	metabolic process; cellular component movement; cell organization and biogenesis	Pf03953	20.5844	4.64014
C0HIX4	Uncharacterized protein OS=Zea mays PE=2 SV=1 - [C0HIX4_MAIZE]	40.44	3	RNA binding			Pf00658	19.7407	5.85889
B6SJ21	Guanine nucleotide-binding protein beta subunit-like protein OS=Zea mays GN=ZEAMMB73_536434 PE=2 SV=1 - [B6SJ21_MAIZE]	56.29	2	protein binding	nucleus; organelle lumen; cytoplasm; cytosol; ribosome	response to stimulus; development	Pf00400	36.214	6.60986
B6UDG4	Malic enzyme OS=Zea mays PE=2 SV=1 - [B6UDG4_MAIZE]	25.63	1	nucleotide binding; catalytic activity; metal ion binding; protein binding	cytoplasm; cytosol; membrane; extracellular	metabolic process; response to stimulus; cell organization and biogenesis	Pf00390; Pf03949	65.4548	5.90967
P48187	Photosystem II CP43 chlorophyll apoprotein OS=Zea mays GN=psbC PE=3 SV=1 - [PSBC_MAIZE]	16.7	7		cytoplasm; membrane	metabolic process	Pf00421	51.8667	7.03467
C0PE24	Triosephosphate isomerase OS=Zea mays PE=2 SV=1 - [C0PE24_MAIZE]	70.75	7	catalytic activity; metal ion binding	cytoplasm; mitochondrion; vacuole; membrane; extracellular	metabolic process; response to stimulus	Pf00121	27.02	5.68115
P23225	Ferredoxin-dependent glutamate synthase, chloroplastic OS=Zea mays GN=GLSF PE=1 SV=1 - [GLTB_MAIZE]	28.28	37	catalytic activity; metal ion binding	cytoplasm; mitochondrion; membrane; extracellular	metabolic process; response to stimulus; regulation of biological process	Pf00310; Pf01070; Pf01493; Pf01645; Pf04898	175.063	6.63916
O81237	6-phosphogluconate dehydrogenase, decarboxylating OS=Zea mays GN=pdh1 PE=2 SV=1 - [O81237_MAIZE]	54.34	4	nucleotide binding; catalytic activity	cytoplasm	metabolic process; response to stimulus	Pf00393; Pf03446	53.0222	6.25244
K7V1I3	Uncharacterized protein OS=Zea mays GN=ZEAMMB73_373105 PE=3 SV=1 - [K7V1I3_MAIZE]	41.29	9				Protein not found	117.319	5.33838
B6TVL8	APx2-Cytosolic Ascorbate Peroxidase OS=Zea mays PE=2 SV=1 - [B6TVL8_MAIZE]	74	10	antioxidant activity; catalytic activity	membrane; cytoplasm	response to stimulus; development; reproduction; metabolic process	Pf00141	27.1848	5.49072
K7TXW7	Putative thioredoxin superfamily protein OS=Zea mays GN=ZEAMMB73_774463 PE=4 SV=1 - [K7TXW7_MAIZE]	37.93	6				Protein not found	18.6285	8.29443
K7UFV4	Uncharacterized protein OS=Zea mays GN=ZEAMMB73_053228 PE=4 SV=1 - [K7UFV4_MAIZE]	39.46	29				Protein not found	97.1261	5.21143
B4FRL5	Ferritin OS=Zea mays PE=2 SV=1 - [B4FRL5_MAIZE]	41.67	5	metal ion binding; catalytic activity		transport; cellular homeostasis; metabolic process	Pf00210	27.7441	6.11279
B4G1E1	Uncharacterized protein OS=Zea mays PE=2 SV=1 - [B4G1E1_MAIZE]	45.09	10	nucleotide binding	cytoplasm; cytoskeleton		Pf00022	41.9818	5.38916
B4FKM1	Guanine nucleotide-binding protein beta subunit-like protein OS=Zea mays GN=ZEAMMB73_729076 PE=2 SV=1 - [B4FKM1_MAIZE]	52.1	1	protein binding	nucleus; organelle lumen; cytoplasm; cytosol; ribosome	response to stimulus; development	Pf00400	36.214	6.60986
B4FFK3	Uncharacterized protein OS=Zea mays PE=2 SV=1 - [B4FFK3_MAIZE]	64.64	9	nucleotide binding; signal transducer activity	nucleus; cytoplasm	cell communication; regulation of biological process; response to stimulus	Pf00025; Pf00071; Pf00503; Pf01926; Pf04670; Pf08477; Pf09439	20.6707	6.94678
K7UGF5	Glyceraldehyde-3-phosphate dehydrogenase3 OS=Zea mays GN=ZEAMMB73_872107 PE=3 SV=1 - [K7UGF5_MAIZE]	55.25	8				Protein not found	31.8833	7.47412
B6UH19	60S ribosomal protein L32 OS=Zea mays PE=2 SV=1 - [B6UH19_MAIZE]	36.09	4	structural molecule activity	nucleus; organelle lumen; cytoplasm; ribosome; cytosol	metabolic process	Pf01655	15.6845	10.4038
C0P5X6	Uncharacterized protein OS=Zea mays GN=ZEAMMB73_533261 PE=2 SV=1 - [C0P5X6_MAIZE]	21.81	1	nucleotide binding; enzyme regulator activity	nucleus; cytoplasm; membrane; extracellular	response to stimulus; defense response; metabolic process; regulation of biological process	Pf00004	50.9496	6.25244
P93804	Phosphoglucomutase, cytoplasmic 1 OS=Zea mays PE=2 SV=2 - [PGMC1_MAIZE]	45.63	2	metal ion binding; catalytic activity	nucleus; cytoplasm; cytosol; membrane	metabolic process; response to stimulus; development	Pf00408; Pf02878; Pf02879; Pf02880	63.0578	5.71924
B4FTU7	Cytochrome b6-f complex iron-sulfur subunit OS=Zea mays PE=2 SV=1 - [B4FTU7_MAIZE]	64.77	3	catalytic activity; transporter activity; metal ion binding	membrane; cytoplasm	transport; response to stimulus; metabolic process; defense response	Pf00355; Pf08802	20.7404	6.90283
C4J673	Malate dehydrogenase OS=Zea mays PE=2 SV=1 - [C4J673_MAIZE]	43.24	6	nucleotide binding; catalytic activity	cytoplasm; vacuole; membrane; extracellular	metabolic process; regulation of biological process	Pf00056; Pf01073; Pf02866	34.6831	6.771
B6TD69	40S ribosomal protein S17-4 OS=Zea mays PE=2 SV=1 - [B6TD69_MAIZE]	62.68	2	structural molecule activity	nucleus; organelle lumen; cytoplasm; ribosome; membrane; cytosol	metabolic process	Pf00833	16.4717	10.1401
B4FID1	40S ribosomal protein S17-4 OS=Zea mays GN=ZEAMMB73_521436 PE=2 SV=1 - [B4FID1_MAIZE]	49.3	1	structural molecule activity	nucleus; organelle lumen; cytoplasm; ribosome; membrane; cytosol	metabolic process	Pf00833	16.4478	10.1401
B6TPA2	Putative uncharacterized protein OS=Zea mays PE=2 SV=1 - [B6TPA2_MAIZE]	37.18	10				Pf04862	40.9693	9.15869
B6U237	Heat shock 70 kDa protein 4 OS=Zea mays GN=ZEAMMB73_352123 PE=2 SV=1 - [B6U237_MAIZE]	27	7	nucleotide binding	membrane	response to stimulus	Pf00012	93.5104	5.42725
B6SR23	Putative uncharacterized protein OS=Zea mays PE=2 SV=1 - [B6SR23_MAIZE]	48.63	3		nucleus; membrane		Pf01918	15.8641	5.09717
B6SRL2	Aconitate hydratase, cytoplasmic OS=Zea mays GN=ZEAMMB73_346791 PE=2 SV=1 - [B6SRL2_MAIZE]	40.33	24		membrane	metabolic process	Pf00330; Pf00694	98.881	6.48096
K7U818	Putative TCP-1/cpn60 chaperonin family protein OS=Zea mays GN=ZEAMMB73_913590 PE=3 SV=1 - [K7U818_MAIZE]	40.75	18				Protein not found	59.909	7.38623
B6TFY8	Histone H4 OS=Zea mays PE=3 SV=1 - [B6TFY8_MAIZE]	57.28	1	DNA binding	chromosome; nucleus; organelle lumen; membrane; cytoplasm	cell organization and biogenesis; metabolic process; response to stimulus	Pf00125	11.4164	11.4731
P80639	Eukaryotic translation initiation factor 5A OS=Zea mays GN=TIF5A PE=1 SV=2 - [IF5A_MAIZE]	73.75	8	RNA binding	nucleus	metabolic process; response to stimulus; cell death; defense response; regulation of biological process; cell organization and biogenesis	Pf01287	17.4857	5.98584
C0HHU2	Uncharacterized protein OS=Zea mays PE=2 SV=1 - [C0HHU2_MAIZE]	41.91	5	catalytic activity; metal ion binding	cytoplasm; mitochondrion; cytosol; membrane; extracellular	metabolic process; response to stimulus	Pf01676; Pf06415	60.2518	5.77002
C0PLF0	Uncharacterized protein OS=Zea mays PE=1 SV=1 - [C0PLF0_MAIZE]	50.98	13	catalytic activity	cytoplasm; endoplasmic reticulum	metabolic process; cellular homeostasis; regulation of biological process	Pf00085	56.5757	5.07178
B6TVG1	Malic enzyme OS=Zea mays GN=ZEAMMB73_742663 PE=2 SV=1 - [B6TVG1_MAIZE]	21.93	6	nucleotide binding; catalytic activity; metal ion binding; protein binding	cytoplasm; cytosol; membrane; extracellular	metabolic process; response to stimulus; cell organization and biogenesis	Pf00390; Pf03949	62.8545	5.98584
B6U4D6	Phenylalanine ammonia-lyase OS=Zea mays PE=2 SV=1 - [B6U4D6_MAIZE]	39.12	2	catalytic activity	cytoplasm; membrane	metabolic process	Pf00221	75.4631	6.3667
B6TEI9	Photosystem I reaction center subunit IV A OS=Zea mays PE=2 SV=1 - [B6TEI9_MAIZE]	50.74	2		cytoplasm; membrane	metabolic process	Pf02427	14.4134	9.84717
K7TH00	Polyamine oxidase OS=Zea mays GN=ZEAMMB73_326876 PE=4 SV=1 - [K7TH00_MAIZE]	41.8	19				Protein not found	56.3354	6.04932
K7UJH1	Peptidyl-prolyl cis-trans isomerase OS=Zea mays GN=ZEAMMB73_071287 PE=3 SV=1 - [K7UJH1_MAIZE]	35.06	4				Protein not found	26.4275	9.33447
B6SHZ1	40S ribosomal protein S5 OS=Zea mays GN=ZEAMMB73_326578 PE=2 SV=1 - [B6SHZ1_MAIZE]	49.75	3	RNA binding; structural molecule activity	cytoplasm; ribosome	metabolic process	Pf00177	22.3528	9.77393
B4FHM6	Uncharacterized protein OS=Zea mays PE=2 SV=1 - [B4FHM6_MAIZE]	51.16	9	nucleotide binding; catalytic activity	cytoplasm; membrane	metabolic process; response to stimulus		41.2394	9.43701
C4J4Q0	Uncharacterized protein OS=Zea mays PE=2 SV=1 - [C4J4Q0_MAIZE]	48.36	4	protein binding	nucleus; cytoplasm; membrane	transport	Pf02136	13.3545	6.12549
Q43704	DNA replication licensing factor MCM3 homolog 1 OS=Zea mays GN=ROA1 PE=2 SV=2 - [MCM31_MAIZE]	25.13	14	nucleotide binding; DNA binding; catalytic activity	nucleus	metabolic process	Pf00493; Pf01078; Pf07726; Pf07728	85.128	6.29053
Q9XHR2	Eukaryotic translation initiation factor 3 subunit A OS=Zea mays GN=TIF3A1 PE=2 SV=1 - [EIF3A_MAIZE]	30.77	19	RNA binding; protein binding	cytoplasm; membrane	metabolic process	Pf01399	111.495	9.26123
B4FT31	Uncharacterized protein OS=Zea mays GN=ZEAMMB73_415737 PE=2 SV=1 - [B4FT31_MAIZE]	68.69	7	metal ion binding; protein binding	cytoplasm; mitochondrion; vacuole; membrane; extracellular	response to stimulus; metabolic process; regulation of biological process	Pf02798	23.3411	5.8208
K7UB20	Uncharacterized protein OS=Zea mays GN=ZEAMMB73_880977 PE=3 SV=1 - [K7UB20_MAIZE]	35.97	4				Protein not found	116.782	5.33838
K7URG3	Citrate synthase OS=Zea mays GN=ZEAMMB73_177386 PE=3 SV=1 - [K7URG3_MAIZE]	57.71	6				Protein not found	31.278	6.94678
B4FZM3	Uncharacterized protein OS=Zea mays PE=1 SV=1 - [B4FZM3_MAIZE]	43.45	1	nucleotide binding; catalytic activity; RNA binding; protein binding	nucleus; organelle lumen; cytoplasm; cytoskeleton; membrane; cytosol; ribosome	metabolic process; response to stimulus; reproduction; cell differentiation; cell growth; cell organization and biogenesis; development; cell division	Pf00004; Pf00910; Pf01057; Pf01078; Pf05496; Pf06068; Pf07724; Pf07728	39.5437	4.93213
B5AMJ8	Phosphorylase OS=Zea mays PE=2 SV=1 - [B5AMJ8_MAIZE]	38.19	25	catalytic activity	cytoplasm	metabolic process; response to stimulus	Pf00343	94.3934	7.28369
B6SSU6	Fructose-bisphosphate aldolase, cytoplasmic isozyme 1 OS=Zea mays GN=ZEAMMB73_254795 PE=2 SV=1 - [B6SSU6_MAIZE]	49.31	13	catalytic activity	membrane	metabolic process	Pf00274	38.1789	6.60986
K7V364	Uncharacterized protein OS=Zea mays GN=ZEAMMB73_326674 PE=3 SV=1 - [K7V364_MAIZE]	44.89	17				Protein not found	89.3513	5.10986
B6SP06	Glycine-rich protein 2b OS=Zea mays PE=2 SV=1 - [B6SP06_MAIZE]	44.71	5	DNA binding; RNA binding; metal ion binding	nucleus; organelle lumen; cytoplasm; membrane	metabolic process; regulation of biological process; response to stimulus; development; reproduction	Pf00098; Pf00313; Pf08206	20.2869	6.34131
B6TNR8	40S ribosomal protein S2 OS=Zea mays PE=2 SV=1 - [B6TNR8_MAIZE]	53.76	6	RNA binding; structural molecule activity	nucleus; organelle lumen; cytoplasm; ribosome; membrane; cytosol	metabolic process	Pf00333; Pf03719	30.3382	10.1108
B6UFB3	Stromal 70 kDa heat shock-related protein OS=Zea mays PE=2 SV=1 - [B6UFB3_MAIZE]	38.69	4	nucleotide binding; protein binding	nucleus; cytoplasm; mitochondrion; extracellular	cell organization and biogenesis; metabolic process; response to stimulus; transport	Pf00012; Pf06406; Pf06723	74.6246	5.21143
B4FLJ3	Isocitrate dehydrogenase [NADP] OS=Zea mays PE=2 SV=1 - [B4FLJ3_MAIZE]	48.06	1	metal ion binding; catalytic activity; nucleotide binding		metabolic process	Pf00180	46.0685	7.04932
B6T8M9	Mitochondrial prohibitin complex protein 2 OS=Zea mays PE=2 SV=1 - [B6T8M9_MAIZE]	52.25	5		membrane		Pf01145	32.0912	9.80322
B6T037	Chlorophyll a-b binding protein CP24 OS=Zea mays PE=2 SV=1 - [B6T037_MAIZE]	58.61	9		cytoplasm; membrane	metabolic process; response to stimulus	Pf00504	26.2567	8.30908
B6T9T0	O-methyltransferase ZRP4 OS=Zea mays PE=2 SV=1 - [B6T9T0_MAIZE]	39.79	12	catalytic activity; protein binding	membrane	metabolic process	Pf00891; Pf08100	42.246	5.74463
Q94IQ9	Putative methyl-binding domain protein MBD105 OS=Zea mays PE=2 SV=1 - [Q94IQ9_MAIZE]	71.13	13	DNA binding	nucleus		Pf01429	43.6844	4.53857
B4FBM9	Uncharacterized protein OS=Zea mays PE=2 SV=1 - [B4FBM9_MAIZE]	40.87	17	structural molecule activity	nucleus; organelle lumen; cytoplasm; vacuole; ribosome; membrane; cytosol	metabolic process	Pf00297	44.5238	10.1108
K7TWV7	Peptidyl-prolyl cis-trans isomerase OS=Zea mays GN=ZEAMMB73_879903 PE=3 SV=1 - [K7TWV7_MAIZE]	36.26	2				Protein not found	18.274	8.17725
C4J4W3	Uncharacterized protein OS=Zea mays GN=ZEAMMB73_228282 PE=2 SV=1 - [C4J4W3_MAIZE]	47.33	11	protein binding	nucleus; cytoplasm; cytosol; membrane	response to stimulus	Pf00515	65.2778	6.32861
B6TWN7	Elongation factor 1-alpha OS=Zea mays PE=2 SV=1 - [B6TWN7_MAIZE]	36.02	3	nucleotide binding; RNA binding; catalytic activity	cytoplasm	metabolic process	Pf00009; Pf03143; Pf03144	49.2517	9.0708
K7UMT9	Uncharacterized protein OS=Zea mays GN=ZEAMMB73_295612 PE=4 SV=1 - [K7UMT9_MAIZE]	33.56	7				Protein not found	95.6934	4.71631
K7V067	Isocitrate dehydrogenase [NADP] OS=Zea mays GN=ZEAMMB73_038317 PE=3 SV=1 - [K7V067_MAIZE]	44.17	1				Protein not found	46.1675	6.55127
Q41764	Actin-depolymerizing factor 3 OS=Zea mays GN=ADF3 PE=1 SV=1 - [ADF3_MAIZE]	78.42	1	protein binding	cytoplasm		Pf00241	15.8899	5.66846
B4FU39	Uncharacterized protein OS=Zea mays PE=2 SV=1 - [B4FU39_MAIZE]	47.34	15	nucleotide binding; metal ion binding; catalytic activity		metabolic process	Pf00107; Pf08240; Pf09818	43.433	7.51807
B4F8V9	T-complex protein 1 subunit delta OS=Zea mays GN=ZEAMMB73_068896 PE=2 SV=1 - [B4F8V9_MAIZE]	51.59	3	nucleotide binding; protein binding	cytoplasm	metabolic process; response to stimulus	Pf00118	57.6096	7.21045
B6TH55	Photosystem I reaction center subunit IV A OS=Zea mays PE=2 SV=1 - [B6TH55_MAIZE]	58.27	3		cytoplasm; membrane	metabolic process	Pf02427	14.8247	9.78857
B4FXY5	Uncharacterized protein OS=Zea mays PE=2 SV=1 - [B4FXY5_MAIZE]	35.69	14	catalytic activity	cytoplasm; mitochondrion; endoplasmic reticulum; membrane	response to stimulus; metabolic process	Pf05817	74.5825	6.69775
K7UV76	Uncharacterized protein OS=Zea mays GN=ZEAMMB73_609032 PE=4 SV=1 - [K7UV76_MAIZE]	44.87	8				Protein not found	33.3889	7.29834
B4FB66	40S ribosomal protein S5 OS=Zea mays GN=ZEAMMB73_238674 PE=2 SV=1 - [B4FB66_MAIZE]	45.73	2	RNA binding; structural molecule activity	cytoplasm; ribosome	metabolic process	Pf00177	22.1827	9.80322
K7UZU9	Uncharacterized protein OS=Zea mays GN=ZEAMMB73_721698 PE=3 SV=1 - [K7UZU9_MAIZE]	20.62	1				Protein not found	74.7621	7.35693
B6T291	Actin-depolymerizing factor 3 OS=Zea mays PE=2 SV=1 - [B6T291_MAIZE]	78.42	2	protein binding			Pf00241	15.8858	5.66846
C0PAW5	Uncharacterized protein OS=Zea mays PE=2 SV=1 - [C0PAW5_MAIZE]	40.72	3	nucleotide binding; protein binding	nucleus; cytoplasm; mitochondrion; extracellular	cell organization and biogenesis; metabolic process; response to stimulus; transport	Pf00012; Pf06406; Pf06723	64.9319	5.66846
B6TRR4	60S ribosomal protein L36 OS=Zea mays PE=2 SV=1 - [B6TRR4_MAIZE]	35.14	2	structural molecule activity	cytoplasm; ribosome; membrane; cytosol	metabolic process	Pf01158	16.2381	11.0923
B6TG70	Mitochondrial-processing peptidase beta subunit OS=Zea mays PE=2 SV=1 - [B6TG70_MAIZE]	39.62	6	catalytic activity; metal ion binding	nucleus; organelle lumen; cytoplasm; mitochondrion; membrane	metabolic process	Pf00675; Pf05193; Pf08367	58.4067	6.27783
B4FUW2	Ribosomal protein L15 OS=Zea mays PE=2 SV=1 - [B4FUW2_MAIZE]	23.04	1	structural molecule activity	nucleus; organelle lumen; cytoplasm; ribosome; membrane; cytosol	metabolic process	Pf00827	24.3433	11.6343
B4F9H6	Superoxide dismutase OS=Zea mays GN=ZEAMMB73_361625 PE=2 SV=1 - [B4F9H6_MAIZE]	59.23	9	antioxidant activity; catalytic activity; metal ion binding	cytoplasm; mitochondrion	metabolic process; response to stimulus; development; reproduction; defense response	Pf00081; Pf02777	25.211	7.26904
B6T1H5	60S ribosomal protein L12 OS=Zea mays GN=ZEAMMB73_421149 PE=2 SV=1 - [B6T1H5_MAIZE]	66.27	1	structural molecule activity	cytoplasm; ribosome	metabolic process	Pf00298; Pf03946	17.7576	8.96826
C0P702	Uncharacterized protein OS=Zea mays PE=2 SV=1 - [C0P702_MAIZE]	44.99	15	catalytic activity; nucleotide binding	membrane	metabolic process	Pf01070	40.0211	8.98291
K7U346	Uncharacterized protein OS=Zea mays GN=ZEAMMB73_010834 PE=3 SV=1 - [K7U346_MAIZE]	21.58	1				Protein not found	21.1297	8.38232
B6TBW2	ATP synthase delta chain OS=Zea mays GN=ZEAMMB73_157097 PE=2 SV=1 - [B6TBW2_MAIZE]	44.21	11	metal ion binding; transporter activity	cytoplasm; mitochondrion; membrane	metabolic process; transport	Pf00213	25.5498	9.37842
C0HFI8	Uncharacterized protein OS=Zea mays PE=2 SV=1 - [C0HFI8_MAIZE]	37.64	2	nucleotide binding; DNA binding	nucleus; cytoplasm; membrane	metabolic process	Pf00493	80.6875	5.88428
B4FBW7	Calmodulin OS=Zea mays GN=ZEAMMB73_200881 PE=2 SV=1 - [B4FBW7_MAIZE]	55.7	1	metal ion binding	cytoplasm; vacuole; membrane	reproduction; development; regulation of biological process; response to stimulus; cell communication	Pf00036; Pf08726; Pf12763	16.8209	4.27197
B4FP25	40S ribosomal protein S19 OS=Zea mays GN=ZEAMMB73_643384 PE=2 SV=1 - [B4FP25_MAIZE]	52.41	1	structural molecule activity	cytoplasm; ribosome	metabolic process	Pf01090	16.2455	10.0962
B6T6G1	60S ribosomal protein L12 OS=Zea mays PE=2 SV=1 - [B6T6G1_MAIZE]	66.27	1	structural molecule activity	cytoplasm; ribosome	metabolic process	Pf00298; Pf03946	17.6906	8.96826
K7TY03	Uncharacterized protein OS=Zea mays GN=ZEAMMB73_266824 PE=3 SV=1 - [K7TY03_MAIZE]	33.63	29				Protein not found	109.781	6.75635
Q6TM44	Germin-like protein OS=Zea mays GN=glp1 PE=2 SV=1 - [Q6TM44_MAIZE]	30.19	5	metal ion binding	extracellular		Pf00190; Pf07883	21.8733	6.50732
B4FT85	Isochorismate synthase 1 OS=Zea mays PE=2 SV=1 - [B4FT85_MAIZE]	53.99	8	transporter activity	nucleus; organelle lumen; cytoplasm; mitochondrion; membrane; vacuole	transport; response to stimulus; defense response; regulation of biological process	Pf01459	29.4524	8.22119
B6TDR5	Geranylgeranyl hydrogenase OS=Zea mays PE=2 SV=1 - [B6TDR5_MAIZE]	61.93	23	nucleotide binding; catalytic activity	cytoplasm; membrane	metabolic process		49.9496	9.02686
B4FNK1	Uncharacterized protein OS=Zea mays PE=2 SV=1 - [B4FNK1_MAIZE]	48.86	1	DNA binding; catalytic activity; metal ion binding	proteasome; nucleus; cytoplasm; vacuole; membrane	metabolic process; regulation of biological process; response to stimulus; cell death; defense response	Pf00098; Pf00227; Pf00313	40.4895	5.70654
B6SI39	60S ribosomal protein L9 OS=Zea mays GN=ZEAMMB73_023047 PE=2 SV=1 - [B6SI39_MAIZE]	72.63	1	structural molecule activity; RNA binding	nucleus; organelle lumen; cytoplasm; vacuole; ribosome; membrane; cytosol	metabolic process; development	Pf00347	21.4476	9.70068
C0PGQ1	Uncharacterized protein OS=Zea mays GN=ZEAMMB73_056745 PE=2 SV=1 - [C0PGQ1_MAIZE]	38.58	23	nucleotide binding; catalytic activity	cytoplasm; mitochondrion	metabolic process; response to stimulus	Pf00587; Pf03129	76.7176	6.40479
P11601	Photosystem I iron-sulfur center OS=Zea mays GN=psaC PE=3 SV=3 - [PSAC_MAIZE]	80.25	5	catalytic activity; metal ion binding	cytoplasm; membrane	transport; metabolic process	Pf12838	8.90213	7.07861
G0YVY6	Beta-D-glucosidase OS=Zea mays PE=2 SV=1 - [G0YVY6_MAIZE]	43.42	11	catalytic activity		metabolic process	Pf00232	63.2353	7.2251
B4FAD1	S-adenosylmethionine synthase OS=Zea mays GN=ZEAMMB73_781420 PE=2 SV=1 - [B4FAD1_MAIZE]	62.37	7	nucleotide binding; metal ion binding; catalytic activity	nucleus; organelle lumen; cytoplasm; membrane	metabolic process; response to stimulus	Pf00438; Pf02772; Pf02773	42.9907	5.90967
Q5K3Q7	Vacuolar H+-translocating inorganic pyrophosphatase OS=Zea mays GN=vpp1 PE=3 SV=1 - [Q5K3Q7_MAIZE]	21.93	7	metal ion binding; catalytic activity; transporter activity	membrane	transport	Pf03030	80.0649	5.47803
B4G194	40S ribosomal protein SA OS=Zea mays PE=2 SV=1 - [B4G194_MAIZE]	38.64	10	structural molecule activity	nucleus; cytoplasm; ribosome; membrane; cytosol	metabolic process; response to stimulus; cell organization and biogenesis	Pf00318	33.4687	5.08447
B6TPE4	Glutamate-1-semialdehyde 2,1-aminomutase OS=Zea mays PE=2 SV=1 - [B6TPE4_MAIZE]	51.59	16	catalytic activity	cytoplasm; membrane; extracellular	metabolic process; response to stimulus	Pf00202	49.9944	6.55127
Q41834	Nucleic acid-binding protein OS=Zea mays GN=NBP PE=2 SV=1 - [Q41834_MAIZE]	35.64	7	nucleotide binding			Pf00076	33.0966	4.71631
B6UIC1	50S ribosomal protein L12-1 OS=Zea mays PE=2 SV=1 - [B6UIC1_MAIZE]	57.92	4	structural molecule activity	cytoplasm; ribosome; membrane	metabolic process; defense response; response to stimulus	Pf00542	18.847	5.96045
B6SZ83	Actin-7 OS=Zea mays PE=2 SV=1 - [B6SZ83_MAIZE]	36.7	2	nucleotide binding; catalytic activity	cytoplasm; cytoskeleton		Pf00022; Pf01663	41.6068	5.31299
B4FX21	Uncharacterized protein OS=Zea mays PE=2 SV=1 - [B4FX21_MAIZE]	40.29	7	metal ion binding; catalytic activity	cytoplasm	metabolic process	Pf00316	37.608	5.88428
B4FKM0	Uncharacterized protein OS=Zea mays PE=2 SV=1 - [B4FKM0_MAIZE]	60	11	nucleotide binding; catalytic activity		metabolic process	Pf00106; Pf01370; Pf08659	39.1871	8.88037
B6TY76	Elongation factor 1-gamma 2 OS=Zea mays PE=2 SV=1 - [B6TY76_MAIZE]	48.31	1	RNA binding; metal ion binding; protein binding	cytoplasm; vacuole; membrane	metabolic process; response to stimulus	Pf00043; Pf00647; Pf02798	46.9049	6.80029
Q43241	Plasma-membrane H+ ATPase (Fragment) OS=Zea mays GN=Zmpma1 PE=2 SV=1 - [Q43241_MAIZE]	47.84	1	nucleotide binding; catalytic activity; transporter activity; metal ion binding	membrane	transport; response to stimulus	Pf00122	37.1195	7.25439
O24561	Chlorophyll a/b-binding protein CP29 OS=Zea mays GN=Lhcb4*1 PE=2 SV=1 - [O24561_MAIZE]	40.55	5		cytoplasm; membrane	response to stimulus; metabolic process	Pf00504	31.3651	5.50342
B4FHH4	Triosephosphate isomerase OS=Zea mays PE=2 SV=1 - [B4FHH4_MAIZE]	47.2	5	catalytic activity		metabolic process	Pf00121	26.7238	5.18604
O22453	40S ribosomal protein S4 OS=Zea mays GN=rps4 PE=1 SV=1 - [O22453_MAIZE]	60	3	RNA binding; structural molecule activity	nucleus; organelle lumen; cytoplasm; ribosome; membrane; cytosol	metabolic process	Pf00900; Pf08071	30.1522	10.1987
B4FTA7	Uncharacterized protein OS=Zea mays PE=2 SV=1 - [B4FTA7_MAIZE]	30.43	7		cytoplasm; membrane	metabolic process		36.1165	5.35107
B4FSF1	Uncharacterized protein OS=Zea mays PE=2 SV=1 - [B4FSF1_MAIZE]	48.34	15	nucleotide binding; catalytic activity	cytoplasm	metabolic process; response to stimulus; reproduction	Pf00004; Pf01057; Pf01078; Pf05496; Pf06068; Pf06414; Pf07724; Pf07726; Pf07728	47.1708	8.85107
K7TGW6	Putative polyphenol oxidase family protein OS=Zea mays GN=ZEAMMB73_929138 PE=4 SV=1 - [K7TGW6_MAIZE]	41.44	18				Protein not found	67.0246	7.89893
B4FRC9	Transaldolase 2 OS=Zea mays GN=ZEAMMB73_710143 PE=2 SV=1 - [B4FRC9_MAIZE]	44.52	3	catalytic activity	cytoplasm; mitochondrion	metabolic process; response to stimulus	Pf00923	46.2172	7.32764
B4FSV6	6-phosphogluconate dehydrogenase, decarboxylating OS=Zea mays GN=ZEAMMB73_684459 PE=2 SV=1 - [B4FSV6_MAIZE]	48.13	4	nucleotide binding; catalytic activity	cytoplasm	metabolic process; response to stimulus	Pf00393; Pf03446	52.8178	6.29053
B6TRV8	Eukaryotic initiation factor 5C CG2922-PF, isoform F OS=Zea mays PE=2 SV=1 - [B6TRV8_MAIZE]	46.72	4	RNA binding; protein binding	membrane	metabolic process	Pf02020	47.2267	5.5415
B4F9T3	Uncharacterized protein OS=Zea mays PE=2 SV=1 - [B4F9T3_MAIZE]	60.45	13	catalytic activity		metabolic process	Pf00463	33.2459	5.75732
B4FRM7	60S ribosomal protein L12 OS=Zea mays PE=2 SV=1 - [B4FRM7_MAIZE]	66.27	1	structural molecule activity	cytoplasm; ribosome	metabolic process	Pf00298; Pf03946	17.7066	8.95361
Q5I285	Minichromosome maintenance protein OS=Zea mays GN=MCM6 PE=2 SV=1 - [Q5I285_MAIZE]	32.61	3	nucleotide binding; DNA binding; catalytic activity	nucleus	metabolic process	Pf00493; Pf01078	92.4523	6.01123
B8A377	Cysteine synthase OS=Zea mays PE=2 SV=1 - [B8A377_MAIZE]	41.85	10	catalytic activity	membrane	metabolic process	Pf00291	34.1119	5.80811
O22424	40S ribosomal protein S4 OS=Zea mays GN=RPS4 PE=2 SV=1 - [RS4_MAIZE]	60.38	4	RNA binding; structural molecule activity	nucleus; organelle lumen; cytoplasm; ribosome; membrane; cytosol	metabolic process	Pf00900; Pf01479; Pf08071	29.9982	10.1548
B6TGH8	Histone H1 OS=Zea mays PE=2 SV=1 - [B6TGH8_MAIZE]	19.05	4	DNA binding	chromosome; nucleus	cell organization and biogenesis; metabolic process	Pf00538	27.8683	10.77
C0PHT4	Uncharacterized protein OS=Zea mays PE=2 SV=1 - [C0PHT4_MAIZE]	40.52	4	nucleotide binding; DNA binding	nucleus; cytoplasm; membrane	metabolic process	Pf00493	81.7309	6.23975
B4FSD8	Cytochrome b6-f complex iron-sulfur subunit OS=Zea mays GN=ZEAMMB73_758010 PE=2 SV=1 - [B4FSD8_MAIZE]	55.51	3	catalytic activity; transporter activity; metal ion binding	membrane; cytoplasm	transport; response to stimulus; metabolic process; defense response	Pf00355; Pf08802	24.0341	8.00146
B6TAJ3	Proteasome subunit alpha type OS=Zea mays PE=2 SV=1 - [B6TAJ3_MAIZE]	46.35	5	catalytic activity	proteasome; nucleus; cytoplasm	metabolic process	Pf00227; Pf10584	29.9969	5.2749
A5GZ73	Glucose-1-phosphate adenylyltransferase OS=Zea mays PE=2 SV=1 - [A5GZ73_MAIZE]	51.49	24	catalytic activity	cytoplasm	metabolic process	Pf00483	55.2575	8.35303
B6SQU6	60S ribosomal protein L9 OS=Zea mays PE=2 SV=1 - [B6SQU6_MAIZE]	72.63	1	structural molecule activity; RNA binding	nucleus; organelle lumen; cytoplasm; vacuole; ribosome; membrane; cytosol	metabolic process; development	Pf00347	21.4616	9.70068
B4FR08	Cysteine synthase OS=Zea mays PE=2 SV=1 - [B4FR08_MAIZE]	42.68	11	catalytic activity; nucleotide binding; metal ion binding	cytoplasm; mitochondrion; extracellular	metabolic process; response to stimulus; development; reproduction	Pf00291	41.5485	8.36768
K7TW55	Uncharacterized protein OS=Zea mays GN=ZEAMMB73_384791 PE=4 SV=1 - [K7TW55_MAIZE]	19.03	7				Protein not found	145.635	4.51318
C0PAU7	Glucose-6-phosphate isomerase OS=Zea mays PE=2 SV=1 - [C0PAU7_MAIZE]	42.53	4	catalytic activity	cytoplasm; membrane	metabolic process	Pf00342	67.3886	5.80811
C0HGT5	T-complex protein 1 subunit delta OS=Zea mays PE=2 SV=1 - [C0HGT5_MAIZE]	53.64	4	nucleotide binding; protein binding	cytoplasm	metabolic process; response to stimulus	Pf00118	57.6967	7.21045
B6TLY8	Mitochondrial ATP synthase OS=Zea mays PE=2 SV=1 - [B6TLY8_MAIZE]	55.14	3	metal ion binding	nucleus; organelle lumen; cytoplasm; mitochondrion; membrane	development		27.5156	8.00146
P05642	Cytochrome b6 OS=Zea mays GN=petB PE=2 SV=2 - [CYB6_MAIZE]	25.12	4	metal ion binding; catalytic activity	cytoplasm; membrane	transport; metabolic process	Pf00033	24.1806	8.76318
B4FSV5	Uncharacterized protein OS=Zea mays PE=2 SV=1 - [B4FSV5_MAIZE]	45.09	3	nucleotide binding; catalytic activity	proteasome; cytoplasm; membrane	metabolic process; response to stimulus; development; cell communication; cellular homeostasis; regulation of biological process	Pf00004; Pf01078; Pf05496; Pf07724; Pf07726; Pf07728	47.6465	5.10986
C4JAX7	UDP-sulfoquinovose synthase OS=Zea mays GN=ZEAMMB73_289622 PE=2 SV=1 - [C4JAX7_MAIZE]	32.84	12	nucleotide binding; catalytic activity; metal ion binding	cytoplasm	metabolic process; cell communication; response to stimulus	Pf01370	52.4194	8.14795
B8A2Q4	Uncharacterized protein OS=Zea mays PE=2 SV=1 - [B8A2Q4_MAIZE]	42.73	27	catalytic activity; metal ion binding	cytoplasm; vacuole; membrane; extracellular	metabolic process; response to stimulus	Pf01433; Pf11940	99.4693	5.90967
B6TBW4	Proliferation-associated protein 2G4 OS=Zea mays GN=ZEAMMB73_275925 PE=2 SV=1 - [B6TBW4_MAIZE]	40.1	12	catalytic activity	nucleus; organelle lumen; membrane	metabolic process	Pf00557	43.2044	7.03467
B6SPT1	ATP synthase B chain OS=Zea mays PE=3 SV=1 - [B6SPT1_MAIZE]	78.16	1	transporter activity	membrane	transport; metabolic process		10.0802	9.24658
B6TDF8	Glyceraldehyde-3-phosphate dehydrogenase, cytosolic OS=Zea mays PE=2 SV=1 - [B6TDF8_MAIZE]	45.74	4	nucleotide binding; catalytic activity; metal ion binding	membrane	metabolic process; development; reproduction	Pf00044; Pf02800; Pf02826	43.4261	8.60205
K7UH13	Uncharacterized protein OS=Zea mays GN=ZEAMMB73_497854 PE=4 SV=1 - [K7UH13_MAIZE]	28.95	2				Protein not found	36.9796	5.08447
Q45VT7	9,10-9',10' carotenoid cleavage dioxygenase 1 OS=Zea mays GN=CCD1 PE=2 SV=1 - [Q45VT7_MAIZE]	49.27	19	catalytic activity	cytoplasm; vacuole; membrane	response to stimulus; metabolic process	Pf03055	62.0002	6.32861
C4J929	Ribosomal protein OS=Zea mays PE=2 SV=1 - [C4J929_MAIZE]	36.57	5	RNA binding; structural molecule activity	nucleus; organelle lumen; cytoplasm; ribosome; membrane; cytosol	metabolic process; development	Pf00687	24.5642	9.83252
K7UP24	Benzoxazinone synthesis8 OS=Zea mays GN=ZEAMMB73_545831 PE=3 SV=1 - [K7UP24_MAIZE]	39.65	11				Protein not found	49.425	5.70654
B6TR82	Thioredoxin F-type OS=Zea mays PE=2 SV=1 - [B6TR82_MAIZE]	49.5	2	enzyme regulator activity; catalytic activity	cytoplasm	metabolic process; regulation of biological process; cellular homeostasis	Pf00085	20.834	8.66064
K7V2Z8	Uncharacterized protein OS=Zea mays GN=ZEAMMB73_585570 PE=3 SV=1 - [K7V2Z8_MAIZE]	30.49	29				Protein not found	127.206	5.69385
C0PL01	Putative TCP-1/cpn60 chaperonin family protein OS=Zea mays GN=ZEAMMB73_265885 PE=2 SV=1 - [C0PL01_MAIZE]	47.67	2	nucleotide binding; protein binding	cytoplasm	metabolic process	Pf00118	60.6477	6.58057
B6SIM7	Proteasome subunit beta type OS=Zea mays PE=2 SV=1 - [B6SIM7_MAIZE]	50.48	4	catalytic activity	proteasome; nucleus; cytoplasm; vacuole; membrane; extracellular	metabolic process; response to stimulus	Pf00227	23.0689	5.90967
B6SHW0	60S ribosomal protein L6 OS=Zea mays GN=ZEAMMB73_027825 PE=2 SV=1 - [B6SHW0_MAIZE]	48.86	1	structural molecule activity	nucleus; organelle lumen; cytoplasm; endoplasmic reticulum; ribosome; membrane; cytosol	metabolic process	Pf01159; Pf03868	24.2734	10.1401
B6SIS5	Ribosomal protein OS=Zea mays PE=2 SV=1 - [B6SIS5_MAIZE]	50.46	7	RNA binding; structural molecule activity	nucleus; organelle lumen; cytoplasm; ribosome; membrane; cytosol	metabolic process; development	Pf00687	24.5342	9.81787
Q43712	Calcium-binding protein OS=Zea mays GN=CRT1 PE=2 SV=1 - [Q43712_MAIZE]	40.62	18	metal ion binding; protein binding	cytoplasm; mitochondrion; vacuole; endoplasmic reticulum; membrane	metabolic process; response to stimulus	Pf00262	47.9831	4.64014
B4FSA7	ADP,ATP carrier protein OS=Zea mays PE=2 SV=1 - [B4FSA7_MAIZE]	29.47	5	transporter activity	cytoplasm; mitochondrion; membrane	transport	Pf00153	41.2381	9.80322
B6T834	40S ribosomal protein S3a OS=Zea mays PE=2 SV=1 - [B6T834_MAIZE]	60	1	structural molecule activity	nucleus; organelle lumen; cytoplasm; ribosome; membrane; cytosol	metabolic process	Pf01015	29.7178	9.83252
B4FIE9	Uncharacterized protein OS=Zea mays PE=2 SV=2 - [B4FIE9_MAIZE]	51.02	1	nucleotide binding; metal ion binding; catalytic activity	nucleus; organelle lumen; cytoplasm; membrane	metabolic process; response to stimulus	Pf00438; Pf02772; Pf02773	42.7455	5.93506
C0PAT3	Uncharacterized protein OS=Zea mays PE=2 SV=1 - [C0PAT3_MAIZE]	28.16	5	metal ion binding	membrane	metabolic process	Pf01661; Pf05757	33.2563	8.88037
B4FML8	40S ribosomal protein S13 OS=Zea mays GN=ZEAMMB73_870097 PE=2 SV=1 - [B4FML8_MAIZE]	52.32	1	structural molecule activity	nucleus; organelle lumen; cytoplasm; ribosome; membrane; cytosol	cell division; metabolic process; development; cell differentiation; cell organization and biogenesis	Pf00312; Pf08069	17.1326	10.5356
Q43274	Aldehyde dehydrogenase OS=Zea mays GN=rf2 PE=2 SV=1 - [Q43274_MAIZE]	39.16	13	catalytic activity; nucleotide binding	cytoplasm; mitochondrion	metabolic process; response to stimulus	Pf00171	59.4088	7.15186
B4FV87	Jasmonate-induced protein OS=Zea mays GN=ZEAMMB73_343006 PE=2 SV=1 - [B4FV87_MAIZE]	37.85	7		membrane		Pf01419; Pf03018	34.3346	8.68994
B6TRV3	Eukaryotic translation initiation factor 3 subunit E OS=Zea mays PE=2 SV=1 - [B6TRV3_MAIZE]	46.33	6	RNA binding; protein binding	nucleus; cytoplasm; membrane	metabolic process; development; response to stimulus; reproduction	Pf01399; Pf09440	51.0139	5.80811
B6UCD0	T-complex protein 1 subunit gamma OS=Zea mays PE=2 SV=1 - [B6UCD0_MAIZE]	53.76	6	nucleotide binding; protein binding	cytoplasm	metabolic process	Pf00118	60.7058	6.68311
B4FS45	Uncharacterized protein OS=Zea mays PE=4 SV=1 - [B4FS45_MAIZE]	92.31	1	catalytic activity	cytoplasm; membrane; extracellular	response to stimulus; metabolic process	Pf02672	7.16127	4.34814
B6T681	S-adenosylmethionine synthetase 1 OS=Zea mays PE=2 SV=1 - [B6T681_MAIZE]	54.08	1	nucleotide binding; metal ion binding; catalytic activity	nucleus; organelle lumen; cytoplasm; membrane	metabolic process; response to stimulus	Pf00438; Pf02772; Pf02773	42.5294	5.8208
C4JC17	Uncharacterized protein OS=Zea mays GN=ZEAMMB73_071792 PE=2 SV=1 - [C4JC17_MAIZE]	34.48	16	RNA binding; catalytic activity	nucleus; organelle lumen; cytoplasm; cytosol; membrane	metabolic process	Pf01472; Pf01509; Pf08068	64.1719	9.14404
B6SWT4	Glucose-6-phosphate isomerase OS=Zea mays PE=2 SV=1 - [B6SWT4_MAIZE]	41.56	3	catalytic activity	cytoplasm; membrane	metabolic process	Pf00342	67.4665	5.98584
Q6RW10	Allene oxide synthase OS=Zea mays GN=aos PE=2 SV=1 - [Q6RW10_MAIZE]	43.98	11	metal ion binding; catalytic activity	cytoplasm; mitochondrion; membrane	response to stimulus; metabolic process	Pf00067	53.0294	7.00537
B6T883	Multidomain cystatin OS=Zea mays PE=2 SV=1 - [B6T883_MAIZE]	51.03	10	enzyme regulator activity; metal ion binding		response to stimulus; metabolic process; regulation of biological process	Pf00031	26.4677	6.59521
B6UG10	40S ribosomal protein S3a OS=Zea mays GN=ZEAMMB73_166147 PE=2 SV=1 - [B6UG10_MAIZE]	62.69	1	structural molecule activity	nucleus; organelle lumen; cytoplasm; ribosome; membrane; cytosol	metabolic process	Pf01015	29.7049	9.78857
B4FR32	NADP-dependent glyceraldehyde-3-phosphate dehydrogenase OS=Zea mays GN=ZEAMMB73_369021 PE=2 SV=1 - [B4FR32_MAIZE]	35.54	15	catalytic activity		metabolic process	Pf00171	53.2505	7.1958
B4FAV3	Uncharacterized protein OS=Zea mays GN=ZEAMMB73_605321 PE=2 SV=1 - [B4FAV3_MAIZE]	62.69	1	structural molecule activity	nucleus; organelle lumen; cytoplasm; ribosome; membrane; cytosol	metabolic process	Pf01015	29.6628	9.78857
A0A4Y2	Malic enzyme OS=Zea mays PE=2 SV=1 - [A0A4Y2_MAIZE]	28.57	7	nucleotide binding; catalytic activity; metal ion binding		metabolic process	Pf00390; Pf03949	70.6223	6.91748
B4FAK8	Uncharacterized protein OS=Zea mays GN=ZEAMMB73_760338 PE=2 SV=1 - [B4FAK8_MAIZE]	33.65	5	metal ion binding; protein binding	cytoplasm; mitochondrion; vacuole; endoplasmic reticulum; membrane	metabolic process	Pf00262	60.2084	4.84326
B4FQ03	60S ribosomal protein L7-2 OS=Zea mays GN=ZEAMMB73_437813 PE=2 SV=1 - [B4FQ03_MAIZE]	61.07	1	structural molecule activity	nucleus; organelle lumen; cytoplasm; vacuole; ribosome; membrane; cytosol	metabolic process	Pf00327; Pf08079	28.3986	10.0962
B6T7B2	40S ribosomal protein S9 OS=Zea mays PE=2 SV=1 - [B6T7B2_MAIZE]	61.34	7	RNA binding; structural molecule activity	nucleus; organelle lumen; cytoplasm; ribosome; membrane; cytosol	metabolic process	Pf00163; Pf01479	22.418	10.3159
B6T504	Proteasome subunit alpha type OS=Zea mays GN=ZEAMMB73_505721 PE=2 SV=1 - [B6T504_MAIZE]	42.62	1	catalytic activity	proteasome; nucleus; cytoplasm; membrane; cytosol; ribosome	metabolic process; response to stimulus	Pf00227; Pf10584	25.932	4.76709
K7UKF0	Uncharacterized protein OS=Zea mays GN=ZEAMMB73_324274 PE=4 SV=1 - [K7UKF0_MAIZE]	38.96	1				Protein not found	57.9842	5.2876
B4FHX3	Uncharacterized protein OS=Zea mays PE=2 SV=1 - [B4FHX3_MAIZE]	71.2	8	structural molecule activity	nucleus; organelle lumen; cytoplasm; ribosome; cytosol	metabolic process	Pf00238	13.4312	10.0083
G3K3T2	Guanine-nucleotide-exchange protein OS=Zea mays PE=2 SV=1 - [G3K3T2_MAIZE]	14.43	21	enzyme regulator activity	membrane	cell communication; regulation of biological process; response to stimulus	Pf01369; Pf09324; Pf12783	198.132	5.51611
B4F8K1	60S ribosomal protein L7-2 OS=Zea mays PE=2 SV=1 - [B4F8K1_MAIZE]	61.07	1	structural molecule activity	cytoplasm; ribosome	metabolic process	Pf00327; Pf08079	28.4676	10.0815
B8A348	Uncharacterized protein OS=Zea mays PE=2 SV=1 - [B8A348_MAIZE]	41.98	5	nucleotide binding; DNA binding; catalytic activity	nucleus; cytoplasm; membrane	metabolic process	Pf00493; Pf07728	80.1833	7.69385
B6TFY4	40S ribosomal protein S27 OS=Zea mays PE=4 SV=1 - [B6TFY4_MAIZE]	34.88	3	structural molecule activity	nucleus; organelle lumen; cytoplasm; ribosome; membrane; cytosol	metabolic process	Pf01667	9.55172	8.88037
B4FD90	40S ribosomal protein S19 OS=Zea mays PE=2 SV=1 - [B4FD90_MAIZE]	52.41	1	structural molecule activity	cytoplasm; ribosome	metabolic process	Pf01090	16.2556	9.99365
K7TIN2	Glycine cleavage complex P-protein OS=Zea mays GN=ZEAMMB73_271256 PE=3 SV=1 - [K7TIN2_MAIZE]	30.9	21				Protein not found	111.93	7.06396
K7TS86	Uncharacterized protein OS=Zea mays GN=ZEAMMB73_559613 PE=3 SV=1 - [K7TS86_MAIZE]	40.15	32				Protein not found	105.378	5.35107
C0P790	Eukaryotic translation initiation factor 3 subunit B OS=Zea mays PE=2 SV=1 - [C0P790_MAIZE]	33.06	23	nucleotide binding; RNA binding; protein binding	nucleus; cytoplasm; cytosol; membrane	metabolic process	Pf00076; Pf08662	82.9476	5.22412
B6TS84	Transaldolase 2 OS=Zea mays PE=2 SV=1 - [B6TS84_MAIZE]	33.26	2	catalytic activity	cytoplasm; mitochondrion; membrane	metabolic process; response to stimulus	Pf00923	46.1031	6.81494
B6TKL9	Chlorophyll a-b binding protein OS=Zea mays PE=2 SV=1 - [B6TKL9_MAIZE]	28.46	4		cytoplasm; membrane	metabolic process	Pf00504	28.1953	6.34131
B6U3H3	CP12-1 OS=Zea mays GN=ZEAMMB73_801957 PE=2 SV=1 - [B6U3H3_MAIZE]	40.71	4		cytoplasm	response to stimulus; metabolic process; regulation of biological process	Pf02672	14.7152	4.85596
B4FW57	Uncharacterized protein OS=Zea mays PE=2 SV=1 - [B4FW57_MAIZE]	41.98	21	catalytic activity; metal ion binding	cytoplasm; cytosol; extracellular	metabolic process; response to stimulus	Pf01432; Pf01765	78.7602	5.51611
B4FI21	Eukaryotic initiation factor 5C CG2922-PF, isoform F OS=Zea mays GN=ZEAMMB73_053341 PE=2 SV=1 - [B4FI21_MAIZE]	37.23	2	RNA binding; protein binding		metabolic process	Pf02020	47.0606	5.45264
B6TNF1	Calnexin OS=Zea mays PE=2 SV=1 - [B6TNF1_MAIZE]	33.33	5	metal ion binding; protein binding	cytoplasm; mitochondrion; vacuole; endoplasmic reticulum; membrane	metabolic process	Pf00262	60.3635	4.85596
C0P3K2	Uncharacterized protein OS=Zea mays PE=2 SV=1 - [C0P3K2_MAIZE]	56.55	9	transporter activity	cytoplasm; membrane	transport; metabolic process; defense response; response to stimulus	Pf00430	15.7824	4.80518
C0PCQ6	Uncharacterized protein OS=Zea mays PE=2 SV=1 - [C0PCQ6_MAIZE]	36.5	2	RNA binding; structural molecule activity	nucleus; organelle lumen; cytoplasm; ribosome; membrane; cytosol	metabolic process	Pf00333; Pf03719	29.917	10.1548
E0XCP4	Ramosa 1 enhancer locus 2 OS=Zea mays GN=rel2 PE=2 SV=1 - [E0XCP4_MAIZE]	20.86	13	protein binding			Pf00400	125.55	7.23975
K7VAS4	PCI domain containing protein OS=Zea mays GN=ZEAMMB73_650232 PE=4 SV=1 - [K7VAS4_MAIZE]	44.58	15				Protein not found	46.3299	5.24951
B6TJB6	Proteasome subunit alpha type OS=Zea mays PE=2 SV=1 - [B6TJB6_MAIZE]	42.62	1	catalytic activity	proteasome; nucleus; cytoplasm; membrane; cytosol; ribosome	metabolic process; response to stimulus	Pf00227; Pf10584	25.961	4.81787
B6TAE3	TPR domain containing protein OS=Zea mays PE=2 SV=1 - [B6TAE3_MAIZE]	23.48	6	protein binding				49.0565	4.42432
Q9SE94	Methylenetetrahydrofolate reductase 1 OS=Zea mays PE=1 SV=1 - [MTHR1_MAIZE]	36.93	20	catalytic activity		metabolic process	Pf02219	66.3864	5.90967
B4G1X9	Uncharacterized protein OS=Zea mays PE=2 SV=1 - [B4G1X9_MAIZE]	41.63	2	nucleotide binding; catalytic activity	proteasome; cytoplasm; membrane	metabolic process; response to stimulus; development; cell communication; cellular homeostasis; regulation of biological process	Pf00004; Pf01078; Pf05496; Pf07724; Pf07726; Pf07728	46.7822	5.07178
K7USP8	Coatomer subunit beta OS=Zea mays GN=ZEAMMB73_811536 PE=3 SV=1 - [K7USP8_MAIZE]	28.63	19				Protein not found	105.044	5.93506
Q9AXT8	DNA (cytosine-5)-methyltransferase 1 OS=Zea mays GN=MET2A PE=1 SV=1 - [CMT1_MAIZE]	20.83	7	DNA binding; catalytic activity	nucleus	metabolic process; regulation of biological process; cell division; development; reproduction; cell organization and biogenesis	Pf00145; Pf00385; Pf01426	100.982	5.45264
B4F917	Putative RAN GTPase activating family protein OS=Zea mays GN=ZEAMMB73_865157 PE=2 SV=1 - [B4F917_MAIZE]	46.21	11		nucleus; cytoplasm; endoplasmic reticulum; membrane	cell division; response to stimulus		59.0979	4.67822
B4FQL5	T-complex protein 1 subunit epsilon OS=Zea mays PE=2 SV=1 - [B4FQL5_MAIZE]	36.26	1	nucleotide binding; protein binding	cytoplasm	metabolic process	Pf00118	59.0336	5.8335
B6TUA2	Dihydrolipoyllysine-residue acetyltransferase component of pyruvatedehydrogenase complex OS=Zea mays PE=2 SV=1 - [B6TUA2_MAIZE]	44.34	4	catalytic activity; metal ion binding	cytoplasm; mitochondrion	metabolic process	Pf00198; Pf00364; Pf02817	58.346	7.86963
B4FMS7	Mitochondrial prohibitin complex protein 2 OS=Zea mays PE=2 SV=1 - [B4FMS7_MAIZE]	50.52	4		cytoplasm; mitochondrion; membrane; vacuole	response to stimulus	Pf01145	31.8962	9.68604
C0P4Q3	Putative heat shock protein 90 family protein OS=Zea mays GN=ZEAMMB73_632752 PE=2 SV=1 - [C0P4Q3_MAIZE]	16.53	3	nucleotide binding; protein binding	nucleus; organelle lumen; cytoplasm; mitochondrion; cytosol; membrane; extracellular	metabolic process; response to stimulus; defense response; development; reproduction; regulation of biological process	Pf00183; Pf02518	81.7515	5.14795
C0PDG3	Uncharacterized protein OS=Zea mays PE=2 SV=1 - [C0PDG3_MAIZE]	35.42	17	nucleotide binding; protein binding	cytoplasm; membrane	metabolic process; response to stimulus	Pf00183; Pf02518	91.1223	5.33838
B4FK84	Uncharacterized protein OS=Zea mays PE=2 SV=1 - [B4FK84_MAIZE]	49.77	8	protein binding			Pf00043; Pf02798	23.8797	6.41748
C0HGZ0	Putative argonaute family protein OS=Zea mays GN=ZEAMMB73_451965 PE=2 SV=1 - [C0HGZ0_MAIZE]	30.51	22	protein binding; RNA binding	chromosome; nucleus; organelle lumen; cytoplasm; membrane	metabolic process; regulation of biological process; defense response; response to stimulus; development; reproduction; cell organization and biogenesis	Pf02170; Pf02171; Pf08699	100.471	8.99756
D1MPZ7	Superoxide dismutase [Cu-Zn] (Fragment) OS=Zea mays GN=sodC PE=2 SV=1 - [D1MPZ7_MAIZE]	40.76	4	antioxidant activity; catalytic activity; metal ion binding	membrane	metabolic process	Pf00080	18.7375	5.61768
K7UGI3	Putative thioredoxin superfamily protein OS=Zea mays GN=ZEAMMB73_302758 PE=4 SV=1 - [K7UGI3_MAIZE]	40.56	1				Protein not found	19.06	7.6792
B4FTJ6	Uncharacterized protein OS=Zea mays PE=2 SV=1 - [B4FTJ6_MAIZE]	44.26	11		cytoplasm; mitochondrion; membrane	transport	Pf00153	38.575	9.18799
B6T281	40S ribosomal protein S14 OS=Zea mays PE=2 SV=1 - [B6T281_MAIZE]	44	2	structural molecule activity	nucleus; organelle lumen; cytoplasm; ribosome; membrane; cytosol	metabolic process	Pf00411	16.3756	10.5503
B4FS49	Uncharacterized protein OS=Zea mays PE=2 SV=1 - [B4FS49_MAIZE]	35.51	1	nucleotide binding; protein binding	cytoplasm; membrane	metabolic process	Pf00118	58.9616	5.74463
B4FNV6	40S ribosomal protein S24 OS=Zea mays GN=ZEAMMB73_672763 PE=3 SV=1 - [B4FNV6_MAIZE]	30.51	1	nucleotide binding; structural molecule activity	cytoplasm; ribosome	metabolic process	Pf01282	13.4472	9.99365
K7VHX3	Uncharacterized protein OS=Zea mays GN=ZEAMMB73_948044 PE=3 SV=1 - [K7VHX3_MAIZE]	30.18	1				Protein not found	78.8312	5.94775
B6SHM7	40S ribosomal protein S7 OS=Zea mays PE=2 SV=1 - [B6SHM7_MAIZE]	48.96	3	structural molecule activity	nucleus; organelle lumen; cytoplasm; ribosome; membrane; cytosol	metabolic process	Pf01251	22.198	9.74463
C0PK05	Putative glyoxalase family protein OS=Zea mays GN=ZEAMMB73_635823 PE=2 SV=1 - [C0PK05_MAIZE]	52.76	13	catalytic activity; metal ion binding	cytoplasm; vacuole; membrane	response to stimulus	Pf00903; Pf12681	32.3244	6.18896
B6T7Q7	Serine hydroxymethyltransferase OS=Zea mays PE=2 SV=1 - [B6T7Q7_MAIZE]	37.04	16	catalytic activity; RNA binding; metal ion binding	nucleus; cytoplasm; mitochondrion; membrane; cytosol; ribosome; extracellular	metabolic process; response to stimulus	Pf00155; Pf00464	56.4991	8.51416
K7USR3	Uncharacterized protein OS=Zea mays GN=ZEAMMB73_467712 PE=3 SV=1 - [K7USR3_MAIZE]	54.66	21				Protein not found	47.1904	8.79248
K7VAV1	Uncharacterized protein OS=Zea mays GN=ZEAMMB73_970342 PE=3 SV=1 - [K7VAV1_MAIZE]	31.17	9				Protein not found	41.9421	4.4624
B6TS21	Succinyl-CoA ligase beta-chain OS=Zea mays PE=2 SV=1 - [B6TS21_MAIZE]	45.97	4	catalytic activity; nucleotide binding; metal ion binding	membrane	metabolic process	Pf00549; Pf08442	45.1647	6.31592
K7TLJ6	Uncharacterized protein OS=Zea mays GN=ZEAMMB73_180189 PE=4 SV=1 - [K7TLJ6_MAIZE]	28.71	10				Protein not found	92.6559	5.41455
C0PFF5	Proteasome subunit beta type OS=Zea mays PE=2 SV=1 - [C0PFF5_MAIZE]	54.03	5	catalytic activity	proteasome; nucleus; cytoplasm; vacuole; membrane; extracellular	metabolic process; response to stimulus	Pf00227	23.1989	5.64307
Q9SBJ3	6-phosphogluconate dehydrogenase isoenzyme A (Fragment) OS=Zea mays PE=2 SV=1 - [Q9SBJ3_MAIZE]	80.34	1	nucleotide binding; catalytic activity	cytoplasm	metabolic process; response to stimulus	Pf03446	19.0347	5.07178
B8A0F3	Uncharacterized protein OS=Zea mays PE=2 SV=1 - [B8A0F3_MAIZE]	36.86	22	transporter activity; metal ion binding; catalytic activity	cytoplasm; membrane	metabolic process; transport	Pf04551	82.153	5.97314
K7UXK5	Putative alcohol dehydrogenase superfamily protein OS=Zea mays GN=ZEAMMB73_354897 PE=4 SV=1 - [K7UXK5_MAIZE]	46.09	13				Protein not found	38.911	6.53662
B6TD97	Putative uncharacterized protein OS=Zea mays PE=2 SV=1 - [B6TD97_MAIZE]	30.49	10		cytoplasm; mitochondrion; membrane		Pf11891	41.2027	6.53662
B6TBN6	Pyruvate kinase OS=Zea mays PE=2 SV=1 - [B6TBN6_MAIZE]	48.01	6	metal ion binding; catalytic activity	membrane	metabolic process; response to stimulus	Pf00224; Pf02887	57.2459	6.80029
Q9SPD8	Voltage-dependent anion channel protein 1b OS=Zea mays GN=vdac1b PE=2 SV=1 - [Q9SPD8_MAIZE]	51.81	7	transporter activity	nucleus; organelle lumen; cytoplasm; mitochondrion; membrane; vacuole	transport; response to stimulus; defense response; regulation of biological process	Pf01459	29.6303	8.23584
C0P558	Uncharacterized protein OS=Zea mays GN=ZEAMMB73_012333 PE=2 SV=1 - [C0P558_MAIZE]	31.7	5	nucleotide binding	membrane		Pf00076	44.7242	8.47021
P51059	Phosphoenolpyruvate carboxylase 2 OS=Zea mays GN=PEP4 PE=2 SV=1 - [CAPP2_MAIZE]	34.33	15	catalytic activity	cytoplasm; cytosol; extracellular	metabolic process	Pf00311	109.93	6.03662
B4FVB2	Elongation factor Tu OS=Zea mays PE=2 SV=1 - [B4FVB2_MAIZE]	38.27	11	nucleotide binding; RNA binding; catalytic activity; metal ion binding	cytoplasm; mitochondrion	metabolic process; response to stimulus	Pf00009; Pf03143; Pf03144	48.4533	6.55127
B6UAK0	6-phosphogluconolactonase OS=Zea mays PE=2 SV=1 - [B6UAK0_MAIZE]	42.59	11	catalytic activity	cytoplasm; membrane	defense response; response to stimulus; metabolic process	Pf01182	34.76	7.94287
B6TVE3	Patellin-1 OS=Zea mays PE=1 SV=1 - [B6TVE3_MAIZE]	38.27	7		cytoplasm; vacuole; membrane; extracellular	transport; cell differentiation; cell growth; cell organization and biogenesis; development; reproduction	Pf00650; Pf03765	61.8696	4.71631
B6TXZ8	Alanine aminotransferase 2 OS=Zea mays PE=1 SV=1 - [B6TXZ8_MAIZE]	49.37	7	catalytic activity		metabolic process	Pf00155	53.317	7.1665
B4FRH5	Succinyl-CoA ligase beta-chain OS=Zea mays PE=2 SV=1 - [B4FRH5_MAIZE]	43.6	3	catalytic activity; nucleotide binding		metabolic process	Pf00549; Pf08442	45.1728	6.45557
K7VRI2	Vacuolar proton pump-like protein OS=Zea mays GN=ZEAMMB73_770255 PE=3 SV=1 - [K7VRI2_MAIZE]	17.32	4				Protein not found	79.5293	5.40186
K7UNE7	Uncharacterized protein OS=Zea mays GN=ZEAMMB73_350137 PE=3 SV=1 - [K7UNE7_MAIZE]	14.09	5				Protein not found	87.7973	8.32373
C0P406	Uncharacterized protein OS=Zea mays GN=ZEAMMB73_048151 PE=2 SV=1 - [C0P406_MAIZE]	32.66	6	nucleotide binding; catalytic activity	cytoplasm; vacuole	metabolic process; reproduction	Pf00004; Pf01057; Pf01078; Pf02359; Pf02933; Pf05729; Pf06068; Pf07724; Pf07728; Pf09848	81.2672	6.06201
B4FA63	Uncharacterized protein OS=Zea mays PE=2 SV=1 - [B4FA63_MAIZE]	44.66	11	protein binding	nucleus; cytoplasm; cytosol; membrane	response to stimulus	Pf00515	65.383	6.72705
B6TIG6	Transaminase/ transferase, transferring nitrogenous groups OS=Zea mays PE=2 SV=1 - [B6TIG6_MAIZE]	29.44	11	catalytic activity; metal ion binding	cytoplasm	metabolic process; cell communication; defense response; regulation of biological process; response to stimulus	Pf00155; Pf04864	49.6727	6.97607
B4FIH9	Xylose isomerase OS=Zea mays PE=2 SV=1 - [B4FIH9_MAIZE]	41.91	5	metal ion binding; catalytic activity	cytoplasm; vacuole; endoplasmic reticulum; membrane	metabolic process	Pf01261	53.707	5.73193
B4FMH5	Histone H2A OS=Zea mays GN=ZEAMMB73_248482 PE=2 SV=1 - [B4FMH5_MAIZE]	33.33	2	DNA binding	chromosome; nucleus	cell organization and biogenesis; metabolic process	Pf00125	16.5044	10.6821
B4F8L0	Uncharacterized protein OS=Zea mays PE=2 SV=1 - [B4F8L0_MAIZE]	46.2	2		cytoplasm; chromosome; membrane	cell organization and biogenesis; transport	Pf03357; Pf04012	35.0463	9.46631
K7TSA0	Uncharacterized protein OS=Zea mays GN=ZEAMMB73_740706 PE=4 SV=1 - [K7TSA0_MAIZE]	18.02	14				Protein not found	109.602	5.18604
B4FXB0	Chlorophyll a-b binding protein CP24 OS=Zea mays PE=2 SV=1 - [B4FXB0_MAIZE]	45.85	5		cytoplasm; membrane	metabolic process; response to stimulus	Pf00504	27.0931	8.30908
B6T1J3	40S ribosomal protein S13 OS=Zea mays PE=2 SV=1 - [B6T1J3_MAIZE]	50	1	structural molecule activity	nucleus; organelle lumen; cytoplasm; ribosome; membrane; cytosol	cell division; metabolic process; development; cell differentiation; cell organization and biogenesis	Pf00312; Pf08069	16.8585	10.4478
B6TCR9	Mitochondrial ATP synthase OS=Zea mays PE=2 SV=1 - [B6TCR9_MAIZE]	60.91	4	metal ion binding	nucleus; organelle lumen; cytoplasm; mitochondrion; membrane	development		27.6658	7.98682
Q43243	H(+)-transporting ATPase OS=Zea mays GN=Mha1 PE=1 SV=1 - [Q43243_MAIZE]	17.28	2	nucleotide binding; catalytic activity; transporter activity; metal ion binding	membrane	metabolic process; transport; response to stimulus	Pf00122; Pf00690; Pf00702; Pf12710	103.835	5.97314
C0PJ26	Uncharacterized protein OS=Zea mays PE=2 SV=1 - [C0PJ26_MAIZE]	42.89	3	catalytic activity; nucleotide binding			Pf00270; Pf00271	48.4915	5.80811
K7V2K6	Uncharacterized protein OS=Zea mays GN=ZEAMMB73_835876 PE=3 SV=1 - [K7V2K6_MAIZE]	21.47	2				Protein not found	93.6723	5.5542
B6SLK4	Elongation factor 1-beta OS=Zea mays PE=2 SV=1 - [B6SLK4_MAIZE]	46.12	7	RNA binding	cytoplasm; extracellular	metabolic process; defense response; response to stimulus	Pf00043; Pf00736	23.3927	4.71631
B4FFZ7	Uncharacterized protein OS=Zea mays PE=2 SV=1 - [B4FFZ7_MAIZE]	41.35	4	structural molecule activity	cytoplasm; ribosome	metabolic process	Pf01655	15.7577	10.4917
B6TCZ8	Glucose-1-phosphate adenylyltransferase OS=Zea mays GN=ZEAMMB73_087979 PE=2 SV=1 - [B6TCZ8_MAIZE]	34.36	15	catalytic activity	cytoplasm	metabolic process	Pf00483	57.4137	6.82959
P48186	ATP synthase subunit b, chloroplastic OS=Zea mays GN=atpF PE=3 SV=1 - [ATPF_MAIZE]	36.61	3	nucleotide binding; transporter activity	cytoplasm; membrane	metabolic process; transport	Pf00430	20.9681	9.23193
B6TGB9	Heterogeneous nuclear ribonucleoprotein A3 OS=Zea mays PE=2 SV=1 - [B6TGB9_MAIZE]	26.04	3	nucleotide binding			Pf00076	39.2703	6.29053
B8A0E6	Uncharacterized protein OS=Zea mays PE=2 SV=1 - [B8A0E6_MAIZE]	41.97	14	catalytic activity	cytoplasm; mitochondrion; cytosol	metabolic process; response to stimulus; development; reproduction	Pf00206; Pf10415	53.5646	7.41553
B6TGT0	60S ribosomal protein L2 OS=Zea mays PE=2 SV=1 - [B6TGT0_MAIZE]	49.43	12	RNA binding; structural molecule activity	nucleus; organelle lumen; cytoplasm; vacuole; ribosome; membrane; cytosol	metabolic process	Pf00181; Pf03947	28.2019	11.0776
K7V0A7	Uncharacterized protein OS=Zea mays GN=ZEAMMB73_652231 PE=3 SV=1 - [K7V0A7_MAIZE]	38.96	3				Protein not found	80.2703	8.104
B4G0S8	Uncharacterized protein OS=Zea mays PE=2 SV=1 - [B4G0S8_MAIZE]	27.07	8	structural molecule activity	cytoplasm; ribosome	metabolic process	Pf00573	33.7844	8.25049
B4FRI1	Uncharacterized protein OS=Zea mays PE=2 SV=1 - [B4FRI1_MAIZE]	52	17	catalytic activity	cytoplasm	metabolic process; response to stimulus	Pf00266	44.8399	8.30908
K7UW74	Uncharacterized protein OS=Zea mays GN=ZEAMMB73_103033 PE=3 SV=1 - [K7UW74_MAIZE]	40.75	8				Protein not found	59.6752	7.23975
K7UWG3	Uncharacterized protein OS=Zea mays GN=ZEAMMB73_066246 PE=4 SV=1 - [K7UWG3_MAIZE]	25.75	4				Protein not found	95.4155	4.7417
B6T1H0	40S ribosomal protein S6 OS=Zea mays PE=2 SV=1 - [B6T1H0_MAIZE]	43.82	3	structural molecule activity	nucleus; organelle lumen; cytoplasm; ribosome; membrane; cytosol	metabolic process	Pf01092	28.6277	10.7114
B4FQM2	Pyrophosphate--fructose 6-phosphate 1-phosphotransferase beta subunit OS=Zea mays PE=2 SV=1 - [B4FQM2_MAIZE]	54.61	6	catalytic activity; nucleotide binding	cytoplasm; cytosol; membrane	metabolic process; development; reproduction; response to stimulus	Pf00365	60.98	6.354
Q6XZ79	Fructokinase-1 OS=Zea mays GN=FRK1 PE=1 SV=1 - [SCRK1_MAIZE]	37.15	4	nucleotide binding; catalytic activity	membrane	metabolic process	Pf00294	34.669	4.99561
Q8W0V2	Lipoxygenase OS=Zea mays PE=3 SV=1 - [Q8W0V2_MAIZE]	35.07	22	metal ion binding; protein binding; catalytic activity	cytoplasm	metabolic process; response to stimulus; defense response; development	Pf00305; Pf01477	96.4302	6.0874
Q9SWR9	Dihydrolipoamide S-acetyltransferase OS=Zea mays PE=2 SV=1 - [Q9SWR9_MAIZE]	41.88	4	catalytic activity; metal ion binding	cytoplasm; mitochondrion	metabolic process	Pf00198; Pf00364; Pf02817	58.2958	7.1958
B4FYE0	Uncharacterized protein OS=Zea mays PE=2 SV=1 - [B4FYE0_MAIZE]	38.02	14					56.2685	5.21143
B6SZK3	NAD(P)H-dependent oxidoreductase OS=Zea mays PE=2 SV=1 - [B6SZK3_MAIZE]	38.55	9	catalytic activity		metabolic process	Pf00248	38.9974	6.06201
B6SP99	Uncharacterized protein OS=Zea mays GN=ZEAMMB73_257177 PE=2 SV=1 - [B6SP99_MAIZE]	53.86	9	catalytic activity	cytoplasm; membrane	metabolic process	Pf01075	51.4038	6.55127
B4FH62	NAD-dependent epimerase/dehydratase OS=Zea mays GN=ZEAMMB73_025451 PE=2 SV=1 - [B4FH62_MAIZE]	57.72	12	nucleotide binding; catalytic activity; metal ion binding	membrane; cytoplasm; extracellular	metabolic process; response to stimulus; defense response	Pf01073; Pf05368	31.8027	9.0415
B4FUK7	Uncharacterized protein OS=Zea mays PE=2 SV=1 - [B4FUK7_MAIZE]	54.01	12					37.8574	7.18115
B6SY01	Ferredoxin--nitrite reductase OS=Zea mays PE=2 SV=1 - [B6SY01_MAIZE]	40.54	19	catalytic activity	cytoplasm; mitochondrion; membrane; extracellular	response to stimulus; metabolic process	Pf01077; Pf03460	66.139	6.90283
B4G286	40S ribosomal protein S18 OS=Zea mays PE=2 SV=1 - [B4G286_MAIZE]	52.63	1	RNA binding; structural molecule activity	nucleus; organelle lumen; cytoplasm; vacuole; ribosome; membrane; cytosol	metabolic process	Pf00416	17.6975	10.7407
B6T4E7	40S ribosomal protein S6 OS=Zea mays PE=2 SV=1 - [B6T4E7_MAIZE]	39.44	2	structural molecule activity	nucleus; organelle lumen; cytoplasm; ribosome; membrane; cytosol	metabolic process	Pf01092	28.5885	10.7114
K7UQR5	Putative mitochondrial processing peptidase alpha subunit family protein OS=Zea mays GN=ZEAMMB73_445434 PE=3 SV=1 - [K7UQR5_MAIZE]	30.46	10				Protein not found	53.6883	5.93506
C0PB15	Uncharacterized protein OS=Zea mays PE=2 SV=1 - [C0PB15_MAIZE]	41.28	16	protein binding	membrane		Pf00092; Pf05762	55.7046	4.94482
Q6VWF6	O-methyltransferase (Fragment) OS=Zea mays GN=comt PE=4 SV=1 - [Q6VWF6_MAIZE]	54.19	14	catalytic activity; protein binding	nucleus; cytoplasm; membrane	metabolic process	Pf00891; Pf08100; Pf11385	38.8403	5.77002
B4FQQ1	Uncharacterized protein OS=Zea mays PE=2 SV=1 - [B4FQQ1_MAIZE]	49.72	8		cytoplasm; mitochondrion; vacuole	response to stimulus	Pf01042	18.8769	9.45166
K7TKZ6	Uncharacterized protein OS=Zea mays GN=ZEAMMB73_810066 PE=4 SV=1 - [K7TKZ6_MAIZE]	43.09	15				Protein not found	41.2623	6.13818
Q43266	Proliferating cell nuclear antigen OS=Zea mays GN=PCNA PE=2 SV=1 - [PCNA_MAIZE]	65.78	2	DNA binding; enzyme regulator activity	nucleus; organelle lumen; cytoplasm	metabolic process; regulation of biological process; response to stimulus	Pf00705; Pf02747; Pf04139	29.3235	4.75439
C0PH34	60S ribosomal protein L6 OS=Zea mays PE=2 SV=1 - [C0PH34_MAIZE]	50.23	4	structural molecule activity	nucleus; organelle lumen; cytoplasm; endoplasmic reticulum; ribosome; membrane; cytosol	metabolic process	Pf01159; Pf03868	24.2232	10.0962
B6TWW1	Aspartate-semialdehyde dehydrogenase OS=Zea mays PE=2 SV=1 - [B6TWW1_MAIZE]	51.73	12	nucleotide binding; catalytic activity; protein binding	cytoplasm; mitochondrion; membrane	metabolic process	Pf01118; Pf02774	40.5479	7.09326
O65101	Photosystem I reaction center subunit VI, chloroplastic OS=Zea mays GN=PSAH PE=2 SV=1 - [PSAH_MAIZE]	39.44	4		cytoplasm; membrane	metabolic process	Pf03244	14.9201	10.0962
K7UBG7	Uncharacterized protein OS=Zea mays GN=ZEAMMB73_434839 PE=4 SV=1 - [K7UBG7_MAIZE]	30.02	25				Protein not found	134.259	6.16357
B4F9G6	60S ribosomal protein L6 OS=Zea mays GN=ZEAMMB73_276988 PE=2 SV=1 - [B4F9G6_MAIZE]	48.86	1	structural molecule activity	nucleus; organelle lumen; cytoplasm; endoplasmic reticulum; ribosome; membrane; cytosol	metabolic process	Pf01159; Pf03868	24.2273	10.1401
B4FVE8	Uncharacterized protein OS=Zea mays GN=ZEAMMB73_808848 PE=2 SV=1 - [B4FVE8_MAIZE]	40.82	1		cytoplasm; chromosome; membrane	cell organization and biogenesis; transport	Pf03357; Pf04012	34.9851	9.30518
K7UBY5	Uncharacterized protein OS=Zea mays GN=ZEAMMB73_029405 PE=4 SV=1 - [K7UBY5_MAIZE]	32.26	14				Protein not found	51.0047	5.17334
B4FRI7	Peptidyl-prolyl cis-trans isomerase OS=Zea mays PE=2 SV=1 - [B4FRI7_MAIZE]	37.56	6	catalytic activity	cytoplasm; membrane; cytosol; ribosome; extracellular	metabolic process; response to stimulus; defense response	Pf00160	23.0316	7.95752
C4J3S6	Uncharacterized protein OS=Zea mays PE=2 SV=1 - [C4J3S6_MAIZE]	37.5	3	catalytic activity	cytoplasm	metabolic process	Pf00682; Pf08502	68.4481	7.37158
B4FGK8	Eukaryotic translation initiation factor 2 alpha subunit OS=Zea mays GN=ZEAMMB73_404396 PE=2 SV=1 - [B4FGK8_MAIZE]	42.77	3	RNA binding	nucleus; cytoplasm	metabolic process	Pf07541	38.2897	5.31299
K7VCJ9	Uncharacterized protein OS=Zea mays GN=ZEAMMB73_388983 PE=3 SV=1 - [K7VCJ9_MAIZE]	30.33	12				Protein not found	110.091	6.18896
B4FTW5	60S ribosomal protein L7-1 OS=Zea mays GN=ZEAMMB73_220353 PE=2 SV=1 - [B4FTW5_MAIZE]	55.1	2	structural molecule activity	nucleus; organelle lumen; cytoplasm; vacuole; ribosome; membrane; cytosol	metabolic process	Pf00327; Pf08079	28.3165	10.1255
B6TNX7	Proteasome subunit alpha type OS=Zea mays PE=2 SV=1 - [B6TNX7_MAIZE]	28.52	3	catalytic activity	proteasome; nucleus; cytoplasm	metabolic process	Pf00227; Pf10584	30.297	5.40186
C0PLN9	D-3-phosphoglycerate dehydrogenase OS=Zea mays GN=ZEAMMB73_626595 PE=2 SV=1 - [C0PLN9_MAIZE]	40.52	14	nucleotide binding; catalytic activity	cytoplasm; mitochondrion; membrane	metabolic process; development	Pf00208; Pf00389; Pf00670; Pf02826; Pf05221; Pf07991	63.884	7.28369
B7ZZ04	Uncharacterized protein OS=Zea mays PE=2 SV=1 - [B7ZZ04_MAIZE]	46.41	6		membrane		Pf01419; Pf03018	32.0444	6.39209
B6UD26	O-methyltransferase ZRP4 OS=Zea mays PE=2 SV=1 - [B6UD26_MAIZE]	52.62	14	catalytic activity; protein binding		metabolic process	Pf00891; Pf08100	40.2636	6.12549
Q9SAQ3	Proliferating cell nuclear antigen OS=Zea mays GN=ZmPCNA2 PE=2 SV=1 - [Q9SAQ3_MAIZE]	64.64	2	DNA binding; enzyme regulator activity	nucleus; organelle lumen; cytoplasm	metabolic process; regulation of biological process; response to stimulus	Pf00705; Pf02747	29.2945	4.75439
K7VAA1	Ribonucleoside-diphosphate reductase OS=Zea mays GN=ZEAMMB73_966032 PE=3 SV=1 - [K7VAA1_MAIZE]	37.91	7				Protein not found	91.7231	6.94678
B4FUS2	40S ribosomal protein S18 OS=Zea mays PE=2 SV=1 - [B4FUS2_MAIZE]	52.63	1	RNA binding; structural molecule activity	nucleus; organelle lumen; cytoplasm; vacuole; ribosome; membrane; cytosol	metabolic process	Pf00416	17.6835	10.7407
B4F8M8	Uncharacterized protein OS=Zea mays PE=2 SV=1 - [B4F8M8_MAIZE]	27.49	10	catalytic activity		metabolic process	Pf00933; Pf01915	66.8702	7.34229
B4FQD7	60S ribosomal protein L27a-2 OS=Zea mays PE=2 SV=1 - [B4FQD7_MAIZE]	42.07	1	structural molecule activity	cytoplasm; ribosome	metabolic process	Pf00828	16.0678	10.6821
B6SHH4	Lysine--tRNA ligase OS=Zea mays PE=2 SV=1 - [B6SHH4_MAIZE]	33.06	17	nucleotide binding; metal ion binding; catalytic activity	cytoplasm	metabolic process	Pf00152; Pf01336	69.2368	6.30322
B6T4H7	60S ribosomal protein L27a-3 OS=Zea mays PE=2 SV=1 - [B6T4H7_MAIZE]	42.07	1	structural molecule activity	nucleus; organelle lumen; cytoplasm; ribosome; membrane; cytosol	metabolic process	Pf00828	16.0678	10.6821
B6SHX9	Histone H2A OS=Zea mays PE=2 SV=1 - [B6SHX9_MAIZE]	29.49	1	DNA binding	chromosome; nucleus; organelle lumen; membrane	cell organization and biogenesis; metabolic process	Pf00125	16.2133	10.6089
B6T1P2	Histone H2B OS=Zea mays PE=3 SV=1 - [B6T1P2_MAIZE]	77.27	1	DNA binding	chromosome; nucleus; organelle lumen; cytoplasm	cell organization and biogenesis; metabolic process	Pf00125	7.23588	9.77393
K7UVD7	Uncharacterized protein OS=Zea mays GN=ZEAMMB73_682708 PE=4 SV=1 - [K7UVD7_MAIZE]	26.88	26				Protein not found	108.22	6.88818
C4J6K9	Rab GDP dissociation inhibitor alpha OS=Zea mays GN=ZEAMMB73_189164 PE=2 SV=1 - [C4J6K9_MAIZE]	45.17	2	enzyme regulator activity		transport	Pf00996	49.8899	5.75732
B4F822	Proteasome subunit alpha type OS=Zea mays PE=2 SV=1 - [B4F822_MAIZE]	40.16	1	catalytic activity	proteasome; nucleus; cytoplasm; vacuole; cytoskeleton; membrane; cytosol; ribosome	metabolic process	Pf00227; Pf10584	27.2401	7.84033
P04966	Photosystem I P700 chlorophyll a apoprotein A1 OS=Zea mays GN=psaA PE=3 SV=1 - [PSAA_MAIZE]	15.05	12	catalytic activity; metal ion binding	cytoplasm; membrane	transport; metabolic process	Pf00223	83.1696	7.10791
B4FT19	Oxygen evolving enhancer protein 3 containing protein OS=Zea mays PE=2 SV=1 - [B4FT19_MAIZE]	36.36	7	catalytic activity; metal ion binding	membrane	metabolic process; reproduction	Pf05757; Pf06317	25.3269	7.79639
B6TFN1	Minor allergen Alt a 7 OS=Zea mays PE=2 SV=1 - [B6TFN1_MAIZE]	43.84	2	nucleotide binding; catalytic activity	cytoplasm; vacuole; membrane	response to stimulus; metabolic process; regulation of biological process	Pf00258; Pf02525; Pf03358	21.6559	6.69775
B4FSP6	Uncharacterized protein OS=Zea mays PE=2 SV=1 - [B4FSP6_MAIZE]	9.09	2	nucleotide binding		cell organization and biogenesis	Pf00012; Pf06723	52.5874	5.19873
K7US09	Uncharacterized protein OS=Zea mays GN=ZEAMMB73_758959 PE=4 SV=1 - [K7US09_MAIZE]	37.42	9				Protein not found	49.4896	7.88428
B4FKX8	NADH dehydrogenase I subunit N OS=Zea mays PE=2 SV=1 - [B4FKX8_MAIZE]	58.17	10	catalytic activity	cytoplasm; membrane	defense response; response to stimulus; cell organization and biogenesis; metabolic process	Pf11909	23.0141	8.98291
B4F8B8	Uncharacterized protein OS=Zea mays PE=2 SV=1 - [B4F8B8_MAIZE]	40.76	11	catalytic activity	cytoplasm	metabolic process	Pf00676; Pf02775	37.5186	6.32861
B7ZY42	Uncharacterized protein OS=Zea mays PE=2 SV=1 - [B7ZY42_MAIZE]	38.89	7	metal ion binding; catalytic activity	cytoplasm; mitochondrion; membrane	response to stimulus; metabolic process	Pf00067	51.1685	8.41162
P27347	DNA-binding protein MNB1B OS=Zea mays GN=MNB1B PE=1 SV=1 - [MNB1B_MAIZE]	58.6	14	DNA binding; protein binding	nucleus		Pf00505	17.1356	5.94775
B4F817	Chloride intracellular channel 6 OS=Zea mays GN=ZEAMMB73_910058 PE=2 SV=1 - [B4F817_MAIZE]	59.35	6	metal ion binding; protein binding	cytoplasm; mitochondrion; vacuole; membrane; extracellular	response to stimulus; metabolic process; regulation of biological process	Pf00043; Pf02798	23.4051	5.45264
Q2XX18	Non-specific lipid-transfer protein (Fragment) OS=Zea mays subsp. parviglumis GN=plt1 PE=3 SV=1 - [Q2XX18_ZEAMP]	54.13	1			transport	Pf00234	10.5292	8.52881
B4FSG3	60S ribosomal protein L7-1 OS=Zea mays GN=ZEAMMB73_288685 PE=2 SV=1 - [B4FSG3_MAIZE]	50.61	1	structural molecule activity	nucleus; organelle lumen; cytoplasm; vacuole; ribosome; membrane; cytosol	metabolic process	Pf00327; Pf08079	28.5226	10.0815
B6T9A1	Co-chaperone protein SBA1 OS=Zea mays PE=2 SV=1 - [B6T9A1_MAIZE]	33.17	2				Pf04969	22.0902	4.4624
B4FGC8	40S ribosomal protein S12 OS=Zea mays PE=2 SV=1 - [B4FGC8_MAIZE]	59.29	2	structural molecule activity	nucleus; cytoplasm; ribosome; cytosol	metabolic process; response to stimulus	Pf01248	14.9706	5.51611
B8A0C4	Uncharacterized protein OS=Zea mays GN=ZEAMMB73_866328 PE=2 SV=1 - [B8A0C4_MAIZE]	25.25	14	protein binding	membrane	cell organization and biogenesis	Pf00626; Pf02209	107.886	6.07471
A5JVZ6	Plastid high chlorophyll fluorescence 136 OS=Zea mays GN=HCF136 PE=4 SV=1 - [A5JVZ6_MAIZE]	31.98	11		cytoplasm; membrane	cell organization and biogenesis; response to stimulus		43.064	8.76318
C0PK59	Uncharacterized protein OS=Zea mays PE=2 SV=1 - [C0PK59_MAIZE]	41.28	1	structural molecule activity	cytoplasm; ribosome	metabolic process	Pf00281; Pf00673	19.7485	9.92041
B4G039	Uncharacterized protein OS=Zea mays PE=2 SV=1 - [B4G039_MAIZE]	55.22	2	catalytic activity		cell organization and biogenesis; metabolic process	Pf03214	41.2277	6.55127
B6SS48	Outer mitochondrial membrane protein porin OS=Zea mays PE=2 SV=1 - [B6SS48_MAIZE]	57.09	5	transporter activity	cytoplasm; mitochondrion; membrane	transport; response to stimulus; regulation of biological process	Pf01459	29.1344	9.08545
K7TWJ7	Putative nucleolin-like family protein OS=Zea mays GN=ZEAMMB73_914233 PE=4 SV=1 - [K7TWJ7_MAIZE]	14.22	9				Protein not found	69.2984	5.10986
B8A158	Uncharacterized protein OS=Zea mays PE=1 SV=1 - [B8A158_MAIZE]	31.9	4	nucleotide binding; protein binding	membrane	metabolic process; response to stimulus	Pf00183	52.2754	5.10986
B4FGL9	60S ribosomal protein L11-1 OS=Zea mays GN=ZEAMMB73_719378 PE=2 SV=1 - [B4FGL9_MAIZE]	39.23	1	structural molecule activity	cytoplasm; ribosome	metabolic process	Pf00281; Pf00673	20.7219	9.92041
B7ZZM7	Uncharacterized protein OS=Zea mays PE=2 SV=1 - [B7ZZM7_MAIZE]	43.07	3	RNA binding	nucleus; cytoplasm	metabolic process	Pf07541	38.3447	5.31299
K7U9W6	Uncharacterized protein OS=Zea mays GN=ZEAMMB73_681593 PE=4 SV=1 - [K7U9W6_MAIZE]	28.06	15				Protein not found	78.8793	5.36377
B6SIR7	Putative uncharacterized protein OS=Zea mays PE=2 SV=1 - [B6SIR7_MAIZE]	76.65	8					17.768	8.14795
B4FU53	50S ribosomal protein L9 OS=Zea mays PE=2 SV=1 - [B4FU53_MAIZE]	41.24	7	structural molecule activity; RNA binding	cytoplasm; ribosome	metabolic process	Pf01281; Pf03948	21.6469	9.80322
B6SIC6	Putative ubiquitin-conjugating enzyme family OS=Zea mays GN=ZEAMMB73_079182 PE=2 SV=1 - [B6SIC6_MAIZE]	47.71	1	nucleotide binding; catalytic activity			Pf00179	17.177	7.34229
B8A2Z3	Coatomer subunit gamma OS=Zea mays PE=2 SV=1 - [B8A2Z3_MAIZE]	32.88	2	structural molecule activity	cytoplasm; Golgi; membrane	transport	Pf01602; Pf08752	98.581	5.10986
B6TEY2	Thylakoid-bound ascorbate peroxidase APx8 OS=Zea mays PE=2 SV=1 - [B6TEY2_MAIZE]	36.8	12	antioxidant activity; catalytic activity		response to stimulus; metabolic process	Pf00141	50.2362	5.73193
Q9ZTT0	6-phosphogluconate dehydrogenase isoenzyme B (Fragment) OS=Zea mays PE=2 SV=1 - [Q9ZTT0_MAIZE]	47.75	1	nucleotide binding; catalytic activity	cytoplasm	metabolic process; response to stimulus	Pf03446	18.9317	5.99854
B6SVS6	Asparaginyl-tRNA synthetase, cytoplasmic 3 OS=Zea mays PE=2 SV=1 - [B6SVS6_MAIZE]	33.33	14	nucleotide binding; catalytic activity	cytoplasm	metabolic process	Pf00152; Pf00458; Pf01336	62.6253	5.96045
B6T4J1	50S ribosomal protein L6 OS=Zea mays GN=ZEAMMB73_047131 PE=2 SV=1 - [B6T4J1_MAIZE]	49.56	3	structural molecule activity; RNA binding	cytoplasm; ribosome; membrane	metabolic process	Pf00347	24.8384	9.93506
B4F7U0	Proteasome subunit alpha type OS=Zea mays PE=2 SV=1 - [B4F7U0_MAIZE]	48.78	2	catalytic activity	proteasome; nucleus; cytoplasm; membrane; cytosol; ribosome	metabolic process; response to stimulus	Pf00227; Pf10584	27.4701	6.55127
B4FR90	Uncharacterized protein OS=Zea mays PE=2 SV=1 - [B4FR90_MAIZE]	40.21	4		nucleus; cytoplasm; membrane		Pf04774	40.4388	5.84619
C0P5E7	Uncharacterized protein OS=Zea mays PE=2 SV=1 - [C0P5E7_MAIZE]	25.7	13	catalytic activity; metal ion binding	membrane	metabolic process	Pf01433; Pf09127	67.727	5.22412
B4FHJ2	Uncharacterized protein OS=Zea mays PE=2 SV=1 - [B4FHJ2_MAIZE]	34.09	2	metal ion binding; catalytic activity	cytoplasm; vacuole; endoplasmic reticulum; membrane	metabolic process	Pf01261	53.9529	5.65576
C0PH60	Uncharacterized protein OS=Zea mays GN=ZEAMMB73_830713 PE=2 SV=1 - [C0PH60_MAIZE]	25.69	11	nucleotide binding; catalytic activity	cytoplasm; membrane	metabolic process	Pf00117; Pf00733; Pf00958; Pf03054; Pf07722	59.3566	6.56592
K7U1P1	Uncharacterized protein OS=Zea mays GN=ZEAMMB73_873979 PE=3 SV=1 - [K7U1P1_MAIZE]	56.92	2				Protein not found	21.9437	6.30322
B6SV32	Coatomer subunit gamma OS=Zea mays PE=2 SV=1 - [B6SV32_MAIZE]	32.88	1	structural molecule activity	cytoplasm; Golgi; membrane	transport	Pf01602; Pf08752	98.559	5.08447
K7UJJ8	Uncharacterized protein OS=Zea mays GN=ZEAMMB73_806586 PE=3 SV=1 - [K7UJJ8_MAIZE]	51.02	10				Protein not found	26.6079	9.05615
B6UIQ0	Histone H2A OS=Zea mays PE=2 SV=1 - [B6UIQ0_MAIZE]	41.18	2	DNA binding	chromosome; nucleus	cell organization and biogenesis; metabolic process	Pf00125	14.1248	10.2427
B4F9G0	Uncharacterized protein OS=Zea mays PE=1 SV=1 - [B4F9G0_MAIZE]	45.79	4	structural molecule activity	nucleus; organelle lumen; cytoplasm; vacuole; ribosome; membrane; cytosol	metabolic process	Pf00573	44.3119	10.5942
Q8W512	HMG-like nucleosome/chromatin assembly factor D OS=Zea mays GN=nfd101 PE=2 SV=1 - [Q8W512_MAIZE]	49.21	7	protein binding			Pf00505	14.1091	9.12939
B6UDY2	60S ribosomal protein L17 OS=Zea mays PE=2 SV=1 - [B6UDY2_MAIZE]	30.99	3	structural molecule activity	nucleus; organelle lumen; cytoplasm; vacuole; ribosome; membrane; cytosol	metabolic process	Pf00237	19.4903	10.2573
B4FXZ3	Grx_C2.2-glutaredoxin subgroup I OS=Zea mays PE=4 SV=1 - [B4FXZ3_MAIZE]	51.33	4	catalytic activity		cellular homeostasis; regulation of biological process	Pf00462	11.9172	7.85498
B4FAK9	Glyceraldehyde-3-phosphate dehydrogenase, cytosolic OS=Zea mays GN=ZEAMMB73_581078 PE=2 SV=1 - [B4FAK9_MAIZE]	44.17	3	nucleotide binding; catalytic activity; metal ion binding	membrane	metabolic process; development; reproduction	Pf00044; Pf02800; Pf02826	43.2931	8.26514
B6TQZ0	40S ribosomal protein S24 OS=Zea mays PE=2 SV=1 - [B6TQZ0_MAIZE]	28.35	1	nucleotide binding; structural molecule activity	cytoplasm; ribosome	metabolic process	Pf01282	14.4171	10.5942
B4FJG1	Uncharacterized protein OS=Zea mays PE=2 SV=1 - [B4FJG1_MAIZE]	38.83	4		cytoplasm; membrane	response to stimulus; metabolic process	Pf00504	31.3912	5.50342
A3FMB9	Proteasome subunit alpha type OS=Zea mays GN=PAD1 PE=2 SV=1 - [A3FMB9_MAIZE]	40.16	1	catalytic activity	proteasome; nucleus; cytoplasm; vacuole; cytoskeleton; membrane; cytosol; ribosome	metabolic process	Pf00227; Pf10584	27.2112	8.19189
C0PCX9	Uncharacterized protein OS=Zea mays PE=2 SV=1 - [C0PCX9_MAIZE]	38.98	14	nucleotide binding; catalytic activity		metabolic process		44.8724	5.69385
B4FPA1	Putative ubiquitin-conjugating enzyme family OS=Zea mays GN=ZEAMMB73_885053 PE=2 SV=1 - [B4FPA1_MAIZE]	44.81	1	nucleotide binding; catalytic activity	membrane	metabolic process; response to stimulus; cell differentiation; development	Pf00179	17.326	7.34229
B4FPB7	60S ribosomal protein L7a OS=Zea mays PE=2 SV=1 - [B4FPB7_MAIZE]	55.43	2		nucleus; organelle lumen; cytoplasm; ribosome; membrane; cytosol		Pf01248	29.3715	10.3452
B4FRD9	Eukaryotic translation initiation factor 3 subunit 5 OS=Zea mays PE=2 SV=1 - [B4FRD9_MAIZE]	34.84	5	RNA binding; protein binding	nucleus; cytoplasm; membrane	metabolic process; development; reproduction	Pf01398	31.444	5.36377
K7UXK9	Ribonucleoside-diphosphate reductase OS=Zea mays GN=ZEAMMB73_410950 PE=3 SV=1 - [K7UXK9_MAIZE]	29.22	1				Protein not found	93.776	7.15186
B4FWG2	Uncharacterized protein OS=Zea mays GN=ZEAMMB73_644083 PE=2 SV=1 - [B4FWG2_MAIZE]	45.63	7	catalytic activity	cytoplasm; membrane	metabolic process		37.9021	7.32764
B6SHX8	Putative uncharacterized protein OS=Zea mays PE=4 SV=1 - [B6SHX8_MAIZE]	22.52	2	metal ion binding		transport	Pf00403	11.3807	4.79248
B7ZWY9	Citrate synthase OS=Zea mays PE=2 SV=1 - [B7ZWY9_MAIZE]	31.99	1	catalytic activity; nucleotide binding; metal ion binding	cytoplasm; mitochondrion	metabolic process; response to stimulus	Pf00285	52.3972	7.86963
B6TK17	DREPP2 protein OS=Zea mays PE=2 SV=1 - [B6TK17_MAIZE]	31.8	8				Pf05558	24.9681	4.84326
O48950	Sec-independent protein translocase protein TATB, chloroplastic OS=Zea mays GN=TATB PE=1 SV=1 - [TATB_MAIZE]	12.35	2	transporter activity	membrane	transport	Pf02416; Pf05518	26.3095	7.98682
B4FPT6	GTP-binding protein SAR1A OS=Zea mays PE=2 SV=1 - [B4FPT6_MAIZE]	61.66	6	nucleotide binding	cytoplasm; endoplasmic reticulum; Golgi; cytosol; membrane	transport	Pf00025	21.9994	6.80029
B4F9K0	Uncharacterized protein OS=Zea mays PE=2 SV=1 - [B4F9K0_MAIZE]	47.02	14		membrane	response to stimulus	Pf03168	35.2522	5.10986
B4FN24	Peroxiredoxin-5 OS=Zea mays GN=ZEAMMB73_584172 PE=2 SV=1 - [B4FN24_MAIZE]	64.2	5	antioxidant activity; catalytic activity	membrane; cytoplasm	response to stimulus; metabolic process	Pf00578; Pf08534	17.312	5.021
B4FL79	Uncharacterized protein OS=Zea mays PE=2 SV=1 - [B4FL79_MAIZE]	34.13	2		cytoplasm; cytosol; ribosome	response to stimulus	Pf01849	22.8162	4.42432
K7UDH4	Uncharacterized protein OS=Zea mays GN=ZEAMMB73_867267 PE=4 SV=1 - [K7UDH4_MAIZE]	15.17	29				Protein not found	276.039	8.73389
B4FS63	Uncharacterized protein OS=Zea mays PE=2 SV=1 - [B4FS63_MAIZE]	44.52	2	protein binding	proteasome	development; reproduction	Pf01398	34.8955	6.72705
B6T5B9	60S ribosomal protein L10-3 OS=Zea mays PE=2 SV=1 - [B6T5B9_MAIZE]	48.18	1	structural molecule activity	cytoplasm; ribosome	metabolic process	Pf00252	24.8931	10.2427
C0HIT5	Uncharacterized protein OS=Zea mays PE=2 SV=1 - [C0HIT5_MAIZE]	58.38	16	nucleotide binding; catalytic activity	proteasome; cytoplasm; membrane	response to stimulus; development; cell differentiation; regulation of biological process; metabolic process; cell organization and biogenesis	Pf00004; Pf05673; Pf07724; Pf07726; Pf07728	37.0794	5.2876
B4FT28	Glutamine synthetase OS=Zea mays GN=ZEAMMB73_720996 PE=2 SV=1 - [B4FT28_MAIZE]	42.89	1	nucleotide binding; catalytic activity		metabolic process	Pf00120; Pf03951	41.3067	7.43018
B6TS23	Protein Z OS=Zea mays PE=2 SV=1 - [B6TS23_MAIZE]	27.71	8	enzyme regulator activity			Pf00079	42.1288	5.94775
C0P4D6	Uncharacterized protein OS=Zea mays PE=2 SV=1 - [C0P4D6_MAIZE]	40.41	16	protein binding	proteasome; nucleus; cytoplasm	development	Pf01399	50.5117	7.41553
Q947B9	Glucose-1-phosphate adenylyltransferase OS=Zea mays PE=3 SV=1 - [Q947B9_MAIZE]	39.85	12	catalytic activity	cytoplasm; cytosol; extracellular	metabolic process; development; reproduction; response to stimulus	Pf00483	56.4468	6.94678
B4F9G8	Pyruvate kinase OS=Zea mays GN=ZEAMMB73_571140 PE=2 SV=1 - [B4F9G8_MAIZE]	46.87	5	metal ion binding; catalytic activity	membrane	metabolic process; response to stimulus	Pf00224; Pf02887	57.3069	6.90283
B4FNT1	Elongation factor 1-delta 1 OS=Zea mays PE=2 SV=1 - [B4FNT1_MAIZE]	35.37	2	RNA binding	cytoplasm; membrane	metabolic process; response to stimulus	Pf00736	24.8374	4.52588
B7ZZP2	Uncharacterized protein OS=Zea mays PE=2 SV=1 - [B7ZZP2_MAIZE]	37.82	4	nucleotide binding	cytoplasm; endoplasmic reticulum; Golgi; cytosol; membrane	transport	Pf00025	22.0264	7.53271
B6UDP0	PDIL1-4-Zea mays protein disulfide isomerase OS=Zea mays PE=2 SV=1 - [B6UDP0_MAIZE]	22.74	6	catalytic activity	cytoplasm; mitochondrion; endoplasmic reticulum; membrane	metabolic process; response to stimulus; cellular homeostasis; regulation of biological process	Pf00085	61.9012	4.84326
B6ST71	DNA-binding protein OS=Zea mays PE=2 SV=1 - [B6ST71_MAIZE]	21.22	12	DNA binding				69.9868	6.87354
P46252	60S acidic ribosomal protein P2A OS=Zea mays GN=RPP2A PE=1 SV=3 - [RLA2A_MAIZE]	60.71	1	structural molecule activity	cytoplasm; ribosome	metabolic process	Pf00428	11.3556	4.28467
B6THR9	3-isopropylmalate dehydrogenase OS=Zea mays GN=ZEAMMB73_751046 PE=2 SV=1 - [B6THR9_MAIZE]	44.99	3	metal ion binding; catalytic activity; nucleotide binding	cytoplasm	metabolic process	Pf00180	43.4646	5.5542
K7U2H0	Uncharacterized protein OS=Zea mays GN=ZEAMMB73_523136 PE=4 SV=1 - [K7U2H0_MAIZE]	12.49	22				Protein not found	225.512	5.10986
B6T451	Importin subunit alpha OS=Zea mays PE=2 SV=1 - [B6T451_MAIZE]	35.48	5	protein binding; transporter activity	nucleus; organelle lumen; cytoplasm; cytosol; membrane	transport	Pf00514; Pf01749	57.8416	5.32568
B6SKA0	Glutathione S-transferase GSTF2 OS=Zea mays GN=ZEAMMB73_287284 PE=2 SV=1 - [B6SKA0_MAIZE]	34.11	5	protein binding; catalytic activity	membrane		Pf00043; Pf02798	23.7922	5.61768
B4FS99	ATP synthase D chain, mitochondrial OS=Zea mays PE=2 SV=1 - [B4FS99_MAIZE]	58.82	10	metal ion binding; transporter activity	cytoplasm; membrane; mitochondrion; nucleus; organelle lumen; cytosol; ribosome	response to stimulus; metabolic process; transport	Pf05873	19.915	5.2876
B4FLS7	Uncharacterized protein OS=Zea mays GN=ZEAMMB73_186637 PE=2 SV=1 - [B4FLS7_MAIZE]	41.73	2	metal ion binding	cytoplasm	metabolic process; cell organization and biogenesis; development; defense response; response to stimulus	Pf01765	29.3506	8.99756
K7WDG3	Uncharacterized protein OS=Zea mays GN=ZEAMMB73_022077 PE=4 SV=1 - [K7WDG3_MAIZE]	24.16	18				Protein not found	99.4265	5.07178
B4FBH0	Putative class III secretory plant peroxidase family protein OS=Zea mays GN=ZEAMMB73_512202 PE=2 SV=1 - [B4FBH0_MAIZE]	42.66	11	antioxidant activity; catalytic activity; metal ion binding		response to stimulus; metabolic process	Pf00141	38.0136	7.94287
B4FLP0	Uncharacterized protein OS=Zea mays PE=2 SV=1 - [B4FLP0_MAIZE]	43.01	13	nucleotide binding; RNA binding; catalytic activity	cytoplasm; extracellular	metabolic process	Pf00389; Pf02826	42.1378	6.80029
B8A043	Uncharacterized protein OS=Zea mays GN=ZEAMMB73_777138 PE=2 SV=1 - [B8A043_MAIZE]	17.77	4	RNA binding			Pf00013	70.8154	6.15088
B4FSV4	ATP synthase subunit alpha OS=Zea mays PE=2 SV=1 - [B4FSV4_MAIZE]	9.96	2	nucleotide binding; catalytic activity; transporter activity	membrane	metabolic process; transport	Pf00006; Pf00306; Pf02874	59.5963	9.1001
B6T171	Serine--glyoxylate aminotransferase OS=Zea mays PE=2 SV=1 - [B6T171_MAIZE]	28.29	8	catalytic activity		metabolic process	Pf00266	44.0779	7.1958
B6SH97	2-isopropylmalate synthase B OS=Zea mays PE=2 SV=1 - [B6SH97_MAIZE]	32.69	7	catalytic activity	cytoplasm	metabolic process	Pf00682; Pf08502	67.1377	7.41553
B4FBF4	Serine hydroxymethyltransferase OS=Zea mays PE=2 SV=1 - [B4FBF4_MAIZE]	33.76	10	catalytic activity	cytoplasm; membrane	metabolic process; development; cell differentiation; cell organization and biogenesis; response to stimulus	Pf00155; Pf00464	51.5711	7.26904
B4FPT8	60S ribosomal protein L10-3 OS=Zea mays PE=2 SV=1 - [B4FPT8_MAIZE]	48.18	1	structural molecule activity	nucleus; organelle lumen; cytoplasm; vacuole; ribosome; membrane; cytosol	metabolic process; response to stimulus	Pf00252	24.8791	10.2427
K7TXQ1	Uncharacterized protein (Fragment) OS=Zea mays GN=ZEAMMB73_212646 PE=3 SV=1 - [K7TXQ1_MAIZE]	52.06	1				Protein not found	21.995	7.09326
K7V582	Histone H2A OS=Zea mays GN=ZEAMMB73_348782 PE=3 SV=1 - [K7V582_MAIZE]	34.39	2				Protein not found	16.4605	10.6821
P80607	Alpha-1,4-glucan-protein synthase [UDP-forming] OS=Zea mays GN=UPTG PE=1 SV=2 - [UPTG_MAIZE]	51.92	2	catalytic activity	extracellular; cytoplasm; Golgi	cell organization and biogenesis; metabolic process	Pf03214	41.1776	6.12549
K7V5E8	Uncharacterized protein OS=Zea mays GN=ZEAMMB73_296083 PE=4 SV=1 - [K7V5E8_MAIZE]	18.31	6				Protein not found	142.899	4.51318
E7DDV6	Putative potassium efflux system protein family OS=Zea mays PE=4 SV=1 - [E7DDV6_MAIZE]	11.89	3	nucleotide binding; transporter activity	membrane	transport	Pf00999; Pf02254; Pf03956	122.419	5.52881
B4FFP6	Transcription factor BTF3 OS=Zea mays PE=2 SV=1 - [B4FFP6_MAIZE]	43.04	7			response to stimulus	Pf01849	17.3041	8.85107
B4FT82	Uncharacterized protein OS=Zea mays GN=ZEAMMB73_301082 PE=2 SV=1 - [B4FT82_MAIZE]	45.22	2	protein binding	proteasome	development; reproduction	Pf01398	35.1627	6.85889
B4FV74	Uncharacterized protein OS=Zea mays PE=2 SV=1 - [B4FV74_MAIZE]	52.15	3		cytoplasm; membrane		Pf02575	20.1772	8.54346
B6T5R1	Ran-binding protein 1 OS=Zea mays GN=ZEAMMB73_532453 PE=2 SV=1 - [B6T5R1_MAIZE]	39.37	4			transport	Pf00638	23.7607	4.86865
B6TVD6	3-isopropylmalate dehydrogenase 2 OS=Zea mays PE=2 SV=1 - [B6TVD6_MAIZE]	45.21	2	metal ion binding; catalytic activity; nucleotide binding	cytoplasm	metabolic process	Pf00180	42.9713	5.8335
C0P567	Ppi-phosphofructokinase OS=Zea mays GN=ZEAMMB73_498225 PE=2 SV=1 - [C0P567_MAIZE]	45.21	2	catalytic activity; nucleotide binding	cytoplasm; cytosol; membrane	metabolic process; development; reproduction; response to stimulus	Pf00365	61.0129	6.7417
B6SR22	50S ribosomal protein L12-1 OS=Zea mays GN=ZEAMMB73_998589 PE=2 SV=1 - [B6SR22_MAIZE]	57.92	4	structural molecule activity	cytoplasm; ribosome; membrane	metabolic process; defense response; response to stimulus	Pf00542	19.0712	5.46533
O65160	DnaJ protein OS=Zea mays GN=mdJ1 PE=2 SV=1 - [O65160_MAIZE]	35.8	1	nucleotide binding; metal ion binding; protein binding	cytoplasm	metabolic process; response to stimulus	Pf00226; Pf00684; Pf01556	46.6949	6.48096
K7UT50	Importin alpha-1b subunit, mRNA OS=Zea mays GN=ZEAMMB73_490552 PE=4 SV=1 - [K7UT50_MAIZE]	43.29	2				Protein not found	35.6711	4.95752
B6T927	Putative uncharacterized protein OS=Zea mays PE=2 SV=1 - [B6T927_MAIZE]	57.02	9		cytoplasm; membrane		Pf11623	24.8786	5.13525
C4JBR4	Uncharacterized protein OS=Zea mays PE=2 SV=1 - [C4JBR4_MAIZE]	31.25	1	DNA binding; metal ion binding		metabolic process; regulation of biological process	Pf00098; Pf00313	22.5927	6.37939
K7UGM3	Catalase OS=Zea mays GN=ZEAMMB73_190203 PE=3 SV=1 - [K7UGM3_MAIZE]	33.4	13				Protein not found	56.5421	6.96143
C0PF85	Uncharacterized protein OS=Zea mays PE=2 SV=1 - [C0PF85_MAIZE]	20.7	16	protein binding			Pf00515; Pf07719; Pf12569	103.789	6.84424
B6T4Q3	Plasminogen activator inhibitor 1 RNA-binding protein OS=Zea mays PE=2 SV=1 - [B6T4Q3_MAIZE]	27.75	7		nucleus; cytoplasm; membrane		Pf04774	39.1364	5.68115
C4J0Z2	Uncharacterized protein OS=Zea mays PE=4 SV=1 - [C4J0Z2_MAIZE]	93.33	3	nucleotide binding; catalytic activity; structural molecule activity	cytoskeleton	metabolic process; cellular component movement; cell organization and biogenesis	Pf03953	8.60282	4.14502
B4FWI4	Uncharacterized protein OS=Zea mays PE=2 SV=1 - [B4FWI4_MAIZE]	30.45	10	nucleotide binding; catalytic activity		metabolic process	Pf00208; Pf00389; Pf00670; Pf01842; Pf02826; Pf05221	65.2448	7.02002
C0P6V3	Uncharacterized protein OS=Zea mays PE=4 SV=1 - [C0P6V3_MAIZE]	28.57	2					6.88011	4.61475
B6SI49	Ras-related protein Rab-2-A OS=Zea mays PE=2 SV=1 - [B6SI49_MAIZE]	47.85	1	nucleotide binding	cytoplasm; vacuole; membrane	cell communication; regulation of biological process; response to stimulus; transport	Pf00025; Pf00071; Pf08477	22.9735	7.41553
B4FIC0	Citrate synthase OS=Zea mays GN=ZEAMMB73_057467 PE=2 SV=1 - [B4FIC0_MAIZE]	33.69	2	catalytic activity; nucleotide binding; metal ion binding	cytoplasm; mitochondrion	metabolic process; response to stimulus	Pf00285	52.4232	7.37158
Q8L8G5	Nucleosome/chromatin assembly factor group A OS=Zea mays GN=nfa102 PE=2 SV=1 - [Q8L8G5_MAIZE]	45.95	4		nucleus; cytoplasm; membrane	metabolic process; response to stimulus; cell organization and biogenesis	Pf00956	42.2063	4.52588
B6UHH3	Eukaryotic translation initiation factor 3 subunit 12 OS=Zea mays GN=ZEAMMB73_634183 PE=2 SV=1 - [B6UHH3_MAIZE]	40.49	6	RNA binding	nucleus; cytoplasm	metabolic process; regulation of biological process	Pf03399; Pf10075	23.4772	5.12256
B8A362	Uncharacterized protein OS=Zea mays PE=2 SV=1 - [B8A362_MAIZE]	33.41	2	nucleotide binding; metal ion binding; protein binding	cytoplasm	metabolic process; response to stimulus	Pf00226; Pf00684; Pf01556	46.5579	6.60986
C4J3M2	Malic enzyme OS=Zea mays PE=2 SV=1 - [C4J3M2_MAIZE]	18.28	7	nucleotide binding; catalytic activity; metal ion binding		metabolic process	Pf00390; Pf03949	61.3424	6.81494
Q8S4W8	Pyruvate decarboxylase OS=Zea mays GN=pdc3 PE=3 SV=1 - [Q8S4W8_MAIZE]	20.5	8	metal ion binding; catalytic activity		metabolic process	Pf00205; Pf02775; Pf02776	64.9195	6.0874
B8A2E9	Uncharacterized protein OS=Zea mays PE=2 SV=1 - [B8A2E9_MAIZE]	33.7	3	catalytic activity	cytoplasm	metabolic process	Pf00682; Pf08502	68.637	7.06396
B4F8D2	Uncharacterized protein OS=Zea mays PE=2 SV=1 - [B4F8D2_MAIZE]	35.64	2	structural molecule activity	nucleus; organelle lumen; cytoplasm; vacuole; ribosome; membrane; cytosol	metabolic process	Pf00573	44.423	10.5503
C4IZ62	Uncharacterized protein OS=Zea mays GN=ZEAMMB73_566534 PE=2 SV=1 - [C4IZ62_MAIZE]	35.6	2	DNA binding; catalytic activity; nucleotide binding			Pf00176; Pf00270; Pf00271	48.3905	5.70654
C0PFK3	Proteasome subunit alpha type OS=Zea mays PE=2 SV=1 - [C0PFK3_MAIZE]	48.78	1	catalytic activity	proteasome; nucleus; cytoplasm; membrane; cytosol; ribosome	metabolic process; response to stimulus	Pf00227; Pf10584	27.4001	6.55127
B6UCF0	50S ribosomal protein L6 OS=Zea mays PE=2 SV=1 - [B6UCF0_MAIZE]	46.02	2	structural molecule activity; RNA binding	cytoplasm; ribosome; membrane	metabolic process	Pf00347	24.8863	9.99365
B8A161	Nucleosome/chromatin assembly factor group A OS=Zea mays GN=ZEAMMB73_919746 PE=2 SV=1 - [B8A161_MAIZE]	39.95	2		nucleus; cytoplasm; membrane	metabolic process; response to stimulus; cell organization and biogenesis	Pf00956	42.3644	4.44971
Q5YFA2	Brassinosteroid biosynthesis-like protein OS=Zea mays GN=DWF1 PE=1 SV=1 - [Q5YFA2_MAIZE]	29.36	9	catalytic activity; protein binding	cytoplasm; vacuole; membrane	metabolic process; response to stimulus; cell growth; cell organization and biogenesis	Pf01565	64.9651	8.1333
B4FAE1	Ras protein RIC1 OS=Zea mays GN=ZEAMMB73_946204 PE=2 SV=1 - [B4FAE1_MAIZE]	46.31	5	nucleotide binding	nucleus; cytoplasm	cell communication; regulation of biological process; response to stimulus; transport	Pf00025; Pf00071; Pf04670; Pf08477	22.4922	5.2749
B6TU74	Putative uncharacterized protein OS=Zea mays PE=2 SV=1 - [B6TU74_MAIZE]	30.63	10		cytoplasm; vacuole; membrane	response to stimulus	Pf01965	42.2209	5.66846
C0P8S9	Uncharacterized protein OS=Zea mays PE=2 SV=1 - [C0P8S9_MAIZE]	21.88	1	nucleotide binding			Pf00076; Pf07292	39.1112	6.25244
C0PFA1	Adenylosuccinate synthetase, chloroplastic OS=Zea mays GN=PURA PE=2 SV=1 - [C0PFA1_MAIZE]	33.88	12	nucleotide binding; metal ion binding; catalytic activity	cytoplasm; membrane; extracellular	metabolic process; response to stimulus	Pf00709	51.9228	7.13721
B4FDY6	Proteasome subunit alpha type OS=Zea mays GN=ZEAMMB73_910258 PE=2 SV=1 - [B4FDY6_MAIZE]	40.4	2	catalytic activity	proteasome; nucleus; cytoplasm; vacuole; cytosol; ribosome	metabolic process; response to stimulus	Pf00227; Pf10584	26.9927	6.91748
K7V7I6	Uncharacterized protein OS=Zea mays GN=ZEAMMB73_179225 PE=4 SV=1 - [K7V7I6_MAIZE]	31.35	1				Protein not found	65.7052	5.10986
C0P5C2	Uncharacterized protein OS=Zea mays PE=2 SV=1 - [C0P5C2_MAIZE]	20.69	4	nucleotide binding; DNA binding; catalytic activity	membrane	metabolic process	Pf00493; Pf07728	84.3102	5.99854
K7U6T8	Uncharacterized protein OS=Zea mays GN=ZEAMMB73_733559 PE=3 SV=1 - [K7U6T8_MAIZE]	30.02	1				Protein not found	66.2584	5.96045
B6SRR2	Peptidyl-prolyl cis-trans isomerase OS=Zea mays PE=2 SV=1 - [B6SRR2_MAIZE]	35.11	6	catalytic activity	cytoplasm; membrane	metabolic process	Pf00254	22.7967	8.96826
P00835	ATP synthase epsilon chain, chloroplastic OS=Zea mays GN=atpE PE=3 SV=1 - [ATPE_MAIZE]	46.72	5	nucleotide binding; transporter activity; catalytic activity	membrane; cytoplasm	metabolic process; transport	Pf00401; Pf02823	15.2081	5.09717
B6TWL4	26S proteasome non-ATPase regulatory subunit 11 OS=Zea mays PE=2 SV=1 - [B6TWL4_MAIZE]	40.61	8	protein binding	proteasome	response to stimulus	Pf01399	47.6281	5.84619
B6UE05	60S ribosomal protein L7a OS=Zea mays PE=2 SV=1 - [B6UE05_MAIZE]	51.37	1		nucleus; organelle lumen; cytoplasm; ribosome; membrane; cytosol		Pf01248	28.8222	10.4038
K7VKH1	Uncharacterized protein OS=Zea mays GN=ZEAMMB73_322393 PE=3 SV=1 - [K7VKH1_MAIZE]	16.29	1				Protein not found	49.8208	5.24951
B6TC23	Co-chaperone protein SBA1 OS=Zea mays PE=2 SV=1 - [B6TC23_MAIZE]	27.78	1		membrane		Pf04969	21.3171	4.60205
B7ZYR5	Uncharacterized protein OS=Zea mays PE=2 SV=1 - [B7ZYR5_MAIZE]	20	6	nucleotide binding; catalytic activity	membrane	metabolic process	Pf00069; Pf07714; Pf08263; Pf12799	70.1987	7.75244
B6U474	Minor allergen Alt a 7 OS=Zea mays PE=2 SV=1 - [B6U474_MAIZE]	38.42	1	nucleotide binding; catalytic activity	cytoplasm; vacuole; membrane	response to stimulus; metabolic process; regulation of biological process	Pf00258; Pf02525; Pf03358; Pf12641	21.5398	6.52197
K7UVD2	Fructose-1,6-bisphosphatase, cytosolic OS=Zea mays GN=ZEAMMB73_780929 PE=3 SV=1 - [K7UVD2_MAIZE]	25.22	2				Protein not found	37.0497	6.04932
B6SKZ9	40S ribosomal protein S12 OS=Zea mays GN=ZEAMMB73_225348 PE=2 SV=1 - [B6SKZ9_MAIZE]	59.29	2	structural molecule activity	cytoplasm; ribosome	metabolic process	Pf01248	14.9886	5.51611
B6SRE7	Peptidyl-prolyl cis-trans isomerase OS=Zea mays PE=2 SV=1 - [B6SRE7_MAIZE]	32.57	4	catalytic activity		metabolic process; response to stimulus	Pf00160	18.5742	7.75244
K7UW46	Putative tRNA synthetase beta subunit family protein OS=Zea mays GN=ZEAMMB73_756086 PE=4 SV=1 - [K7UW46_MAIZE]	41.25	14				Protein not found	67.0013	5.94775
B4FTV9	26S protease regulatory subunit S10B OS=Zea mays PE=2 SV=1 - [B4FTV9_MAIZE]	39	5	nucleotide binding; catalytic activity; RNA binding; protein binding	proteasome; nucleus; organelle lumen; cytoplasm; membrane	metabolic process; response to stimulus; regulation of biological process; reproduction	Pf00004; Pf00006; Pf00158; Pf00910; Pf01057; Pf01078; Pf05496; Pf06068; Pf07724; Pf07726; Pf07728	44.5433	7.45947
K7VCL8	30S ribosomal protein S15 (Fragment) OS=Zea mays GN=ZEAMMB73_661450 PE=3 SV=1 - [K7VCL8_MAIZE]	36.96	3				Protein not found	32.2332	9.45166
B4FW06	Uncharacterized protein OS=Zea mays GN=ZEAMMB73_874955 PE=2 SV=1 - [B4FW06_MAIZE]	51.4	1		cytoplasm; membrane; cytosol; ribosome		Pf03501	19.926	9.77393
B6T8U0	Plasminogen activator inhibitor 1 RNA-binding protein OS=Zea mays PE=2 SV=1 - [B6T8U0_MAIZE]	35.19	2		nucleus; cytoplasm; membrane		Pf04774	40.4088	6.04932
B6TI78	Peptidyl-prolyl isomerase OS=Zea mays PE=2 SV=1 - [B6TI78_MAIZE]	38.88	19	protein binding; catalytic activity		metabolic process	Pf00254; Pf00515	61.6528	5.2876
B4FTA3	60S ribosomal protein L27 OS=Zea mays GN=ZEAMMB73_231532 PE=2 SV=1 - [B4FTA3_MAIZE]	43.07	1	structural molecule activity	cytoplasm; ribosome; membrane; cytosol	metabolic process	Pf01777	15.5967	10.6382
K7TNK3	Uncharacterized protein OS=Zea mays GN=ZEAMMB73_392937 PE=4 SV=1 - [K7TNK3_MAIZE]	9.66	13				Protein not found	150.383	4.70361
K7UTT5	Acidic ribosomal protein P1a OS=Zea mays GN=ZEAMMB73_187354 PE=4 SV=1 - [K7UTT5_MAIZE]	19.1	2				Protein not found	9.9401	5.97314
B6T9P0	UDP-glucose 6-dehydrogenase OS=Zea mays PE=2 SV=1 - [B6T9P0_MAIZE]	41.25	2	nucleotide binding; catalytic activity	nucleus; cytoplasm; cytosol	metabolic process	Pf00984; Pf03720; Pf03721	52.8681	5.99854
B4FDY7	Eukaryotic translation initiation factor 3 subunit E OS=Zea mays PE=2 SV=1 - [B4FDY7_MAIZE]	33.49	2	RNA binding; protein binding	nucleus; cytoplasm; membrane	metabolic process; development; response to stimulus; reproduction	Pf01399; Pf09440	51.102	6.13818
B8A2I0	Uncharacterized protein OS=Zea mays PE=2 SV=1 - [B8A2I0_MAIZE]	36.36	3	nucleotide binding; metal ion binding; catalytic activity	cytoplasm; mitochondrion; membrane	metabolic process; response to stimulus	Pf00285	29.4684	7.04932
K7UW71	Uncharacterized protein OS=Zea mays GN=ZEAMMB73_195498 PE=3 SV=1 - [K7UW71_MAIZE]	38.84	2				Protein not found	24.2972	4.57666
B5AMJ9	Phosphorylase OS=Zea mays PE=2 SV=1 - [B5AMJ9_MAIZE]	25.56	16	catalytic activity	cytoplasm	metabolic process; response to stimulus	Pf00343	95.9437	5.23682
B6TLT1	Serine/threonine-protein phosphatase 2A 65 kDa regulatory subunit Abeta isoform OS=Zea mays GN=ZEAMMB73_335428 PE=2 SV=1 - [B6TLT1_MAIZE]	21.64	4	protein binding; enzyme regulator activity	membrane	response to stimulus; cell communication; regulation of biological process; transport	Pf12755	65.4629	5.03369
Q4W1F6	Thioredoxin OS=Zea mays GN=trxh2 PE=2 SV=1 - [Q4W1F6_MAIZE]	68.03	9	catalytic activity; antioxidant activity		metabolic process; cellular homeostasis; regulation of biological process	Pf00085; Pf00578	13.0307	6.66846
B4FQ73	Uncharacterized protein OS=Zea mays PE=2 SV=1 - [B4FQ73_MAIZE]	12.36	2	nucleotide binding			Pf00076	30.4722	11.2241
B4FAR8	Proteasome subunit alpha type OS=Zea mays GN=ZEAMMB73_409722 PE=2 SV=1 - [B4FAR8_MAIZE]	36.4	1	catalytic activity	proteasome; nucleus; cytoplasm; vacuole; cytosol; ribosome	metabolic process; response to stimulus	Pf00227; Pf10584	27.0507	6.21436
B6SJR3	Import receptor subunit TOM7-1 OS=Zea mays GN=ZEAMMB73_309731 PE=4 SV=1 - [B6SJR3_MAIZE]	21.52	2	transporter activity	cytoplasm; membrane; mitochondrion	transport	Pf08038	8.53858	9.99365
B6TBY8	UDP-glucose 6-dehydrogenase OS=Zea mays PE=2 SV=1 - [B6TBY8_MAIZE]	41.25	2	nucleotide binding; catalytic activity	nucleus; cytoplasm; cytosol; membrane	metabolic process	Pf00984; Pf03720; Pf03721	52.8672	6.04932
B4G010	Uncharacterized protein OS=Zea mays PE=2 SV=1 - [B4G010_MAIZE]	39.44	8	catalytic activity; metal ion binding		metabolic process	Pf00067	55.4063	6.22705
C0HFG8	3-ketoacyl-CoA synthase OS=Zea mays PE=2 SV=1 - [C0HFG8_MAIZE]	26.15	11	catalytic activity	cytoplasm; endoplasmic reticulum; membrane	metabolic process; response to stimulus; cell differentiation; development	Pf02797; Pf08392; Pf08541; Pf08545	60.257	9.01221
B6TL91	Hsc70-interacting protein OS=Zea mays PE=2 SV=1 - [B6TL91_MAIZE]	36.59	13	protein binding		response to stimulus		43.3592	5.21143
C0P5C0	Importin subunit alpha OS=Zea mays GN=ZEAMMB73_231111 PE=2 SV=1 - [C0P5C0_MAIZE]	36.55	10	protein binding; transporter activity	nucleus; cytoplasm	transport	Pf00514; Pf01749; Pf02985	58.0955	5.30029
P49235	Beta-glucosidase, chloroplastic OS=Zea mays GN=GLU1 PE=1 SV=1 - [BGLC_MAIZE]	34.28	7	catalytic activity	cytoplasm	metabolic process; cell communication; regulation of biological process; response to stimulus	Pf00232	64.1965	6.69775
B4FLN3	Uncharacterized protein OS=Zea mays PE=2 SV=1 - [B4FLN3_MAIZE]	27.19	2	nucleotide binding; transporter activity	membrane	transport	Pf00999; Pf02254	55.1496	6.18896
B6TXK4	Acetolactate synthase/ amino acid binding protein OS=Zea mays GN=ZEAMMB73_432211 PE=2 SV=1 - [B6TXK4_MAIZE]	31.88	3	catalytic activity	cytoplasm	metabolic process	Pf01842; Pf10369	52.2697	8.73389
B4FFR7	Uncharacterized protein OS=Zea mays PE=2 SV=1 - [B4FFR7_MAIZE]	30.43	6		nucleus; organelle lumen; membrane; cytoplasm; cytosol; ribosome	cell communication; regulation of biological process; response to stimulus; development; reproduction	Pf01246	18.3253	10.7114
B6TS72	U2 small nuclear ribonucleoprotein A OS=Zea mays PE=2 SV=1 - [B6TS72_MAIZE]	53.85	11	protein binding	nucleus; organelle lumen; cytoplasm	metabolic process; response to stimulus		31.6695	5.35107
C0P3W2	Uncharacterized protein OS=Zea mays PE=2 SV=1 - [C0P3W2_MAIZE]	24.02	9	RNA binding	nucleus	development; regulation of biological process; reproduction	Pf00013	54.1697	5.42725
B4F932	Uncharacterized protein OS=Zea mays PE=2 SV=1 - [B4F932_MAIZE]	33.58	4	catalytic activity; metal ion binding	nucleus; organelle lumen; cytoplasm; mitochondrion; membrane	metabolic process	Pf00675; Pf05193	58.3427	6.37939
B4FI88	60S acidic ribosomal protein P2A OS=Zea mays GN=ZEAMMB73_796524 PE=4 SV=1 - [B4FI88_MAIZE]	60.71	1	structural molecule activity	cytoplasm; ribosome	metabolic process	Pf00428	11.3216	4.28467
B6TN03	50S ribosomal protein L1 OS=Zea mays PE=2 SV=1 - [B6TN03_MAIZE]	39.71	12	RNA binding; structural molecule activity	nucleus; cytoplasm; ribosome; membrane	metabolic process	Pf00687	37.1782	8.66064
Q41768	Acetolactate synthase 1, chloroplastic OS=Zea mays GN=ALS1 PE=3 SV=1 - [ILVB1_MAIZE]	32.6	7	metal ion binding; catalytic activity	cytoplasm	metabolic process; response to stimulus	Pf00205; Pf02775; Pf02776	68.8866	7.1665
K7VJE0	Uncharacterized protein OS=Zea mays GN=ZEAMMB73_176599 PE=4 SV=1 - [K7VJE0_MAIZE]	43.37	1				Protein not found	49.8828	5.75732
C0PNM8	Cytochrome b-c1 complex subunit 7 OS=Zea mays PE=3 SV=1 - [C0PNM8_MAIZE]	57.84	4	catalytic activity; transporter activity	cytoplasm; mitochondrion; membrane	metabolic process	Pf02271	11.9603	9.26123
B4FVK0	Arginyl-tRNA synthetase isoform 1 OS=Zea mays GN=ZEAMMB73_220224 PE=2 SV=1 - [B4FVK0_MAIZE]	40.73	8	nucleotide binding; catalytic activity	cytoplasm; mitochondrion	metabolic process	Pf00750; Pf03485; Pf05746	67.9296	6.07471
P19124	NAD(P)H-quinone oxidoreductase subunit J, chloroplastic OS=Zea mays GN=ndhJ PE=2 SV=1 - [NDHJ_MAIZE]	63.52	9	catalytic activity	cytoplasm; membrane	metabolic process; transport; cell communication; response to stimulus	Pf00329	18.6573	6.52197
C0HGL2	Uncharacterized protein OS=Zea mays PE=2 SV=1 - [C0HGL2_MAIZE]	15.43	7	protein binding	nucleus; cytoplasm; cytosol; membrane	response to stimulus; cell communication; regulation of biological process; development; reproduction	Pf00400	124.522	7.12256
C4IYM7	Uncharacterized protein OS=Zea mays GN=ZEAMMB73_647827 PE=2 SV=1 - [C4IYM7_MAIZE]	39.27	2	transporter activity	cytoplasm; mitochondrion; membrane	transport; response to stimulus; regulation of biological process	Pf01459	29.1654	9.15869
C0PHH5	Dihydrolipoyl dehydrogenase OS=Zea mays GN=ZEAMMB73_763284 PE=2 SV=1 - [C0PHH5_MAIZE]	33.45	5	catalytic activity	cytoplasm; membrane	cellular homeostasis; regulation of biological process; metabolic process	Pf00070; Pf00890; Pf02852; Pf07992	59.317	7.06396
B6TPG2	60S ribosomal protein L26-1 OS=Zea mays GN=ZEAMMB73_407051 PE=2 SV=1 - [B6TPG2_MAIZE]	39.49	2	structural molecule activity	cytoplasm; ribosome	metabolic process	Pf00467	17.5206	11.1216
B6ST03	Putative uncharacterized protein OS=Zea mays PE=2 SV=1 - [B6ST03_MAIZE]	22.02	9	catalytic activity; protein binding; metal ion binding	membrane	metabolic process	Pf00264; Pf12142; Pf12143	70.9097	7.29834
C4JBB8	Uncharacterized protein OS=Zea mays PE=2 SV=1 - [C4JBB8_MAIZE]	19.53	8	nucleotide binding; metal ion binding; catalytic activity; protein binding	cytoplasm; mitochondrion; membrane	cell organization and biogenesis; metabolic process; response to stimulus	Pf00012; Pf02782; Pf06723	72.6988	5.77002
B4FFV3	Malate dehydrogenase OS=Zea mays GN=ZEAMMB73_522811 PE=2 SV=1 - [B4FFV3_MAIZE]	28.46	2	nucleotide binding; catalytic activity	cytoplasm; mitochondrion; membrane; extracellular	metabolic process; response to stimulus	Pf00056; Pf01073; Pf02866	41.591	8.08936
B6UE23	60S ribosomal protein L18a OS=Zea mays PE=2 SV=1 - [B6UE23_MAIZE]	58.43	1	structural molecule activity	cytoplasm; ribosome; membrane; cytosol	metabolic process	Pf01775	21.4591	10.6089
B4FWX5	Uncharacterized protein OS=Zea mays PE=2 SV=1 - [B4FWX5_MAIZE]	29.95	12	catalytic activity; metal ion binding	cytoplasm	metabolic process; development	Pf00920	63.2271	6.7417
B6U2J0	NADH-ubiquinone oxidoreductase 75 kDa subunit OS=Zea mays PE=2 SV=1 - [B6U2J0_MAIZE]	21.94	5	catalytic activity	cytoplasm; mitochondrion; membrane	response to stimulus; metabolic process	Pf00111; Pf00384; Pf09326; Pf10588	80.586	6.49365
B6SSB6	Eukaryotic translation initiation factor 3 subunit 2 OS=Zea mays PE=2 SV=1 - [B6SSB6_MAIZE]	46.63	11	RNA binding; protein binding		metabolic process; response to stimulus	Pf00400	36.2372	6.46826
B4FS03	Uncharacterized protein OS=Zea mays PE=2 SV=1 - [B4FS03_MAIZE]	75.56	2	catalytic activity	cytoplasm; cytosol; membrane	metabolic process; response to stimulus	Pf00156	19.3364	5.2749
B6T0Q6	Putative uncharacterized protein OS=Zea mays PE=4 SV=1 - [B6T0Q6_MAIZE]	44.44	3			transport	Pf00234	7.40389	5.021
B4FRS1	Ras-related protein Rab-6A OS=Zea mays PE=2 SV=1 - [B4FRS1_MAIZE]	57.21	10	nucleotide binding; transporter activity	nucleus; cytoplasm; membrane	cell communication; regulation of biological process; response to stimulus; transport	Pf00025; Pf00071; Pf02421; Pf04670; Pf08477	22.9288	7.91357
B6TD83	Pyruvate dehydrogenase E1 component alpha subunit OS=Zea mays PE=2 SV=1 - [B6TD83_MAIZE]	31.03	2	catalytic activity; metal ion binding	nucleus; cytoplasm; mitochondrion; cytosol	metabolic process; response to stimulus	Pf00676	42.7054	7.94287
B6TZG5	Fasciclin-like arabinogalactan protein 10 OS=Zea mays PE=2 SV=1 - [B6TZG5_MAIZE]	21.21	9				Pf02469	44.0059	7.21045
B4FAL8	Uncharacterized protein OS=Zea mays PE=2 SV=1 - [B4FAL8_MAIZE]	25.76	9	protein binding		metabolic process; cell differentiation; cell organization and biogenesis; development; response to stimulus	Pf05694	54.1458	6.04932
B6U8S0	NADP-dependent oxidoreductase P2 OS=Zea mays PE=2 SV=1 - [B6U8S0_MAIZE]	40.87	11	nucleotide binding; metal ion binding; catalytic activity		metabolic process	Pf00107	38.1272	6.06201
K7VD78	Putative chaperone clbp family protein OS=Zea mays GN=ZEAMMB73_424425 PE=3 SV=1 - [K7VD78_MAIZE]	23	16				Protein not found	108.705	7.82568
B6TIG4	Aspartyl-tRNA synthetase OS=Zea mays PE=2 SV=1 - [B6TIG4_MAIZE]	34.62	7	nucleotide binding; catalytic activity	cytoplasm; membrane	metabolic process; response to stimulus	Pf00152; Pf01336	60.712	6.25244
B4G1A1	Uncharacterized protein OS=Zea mays PE=4 SV=1 - [B4G1A1_MAIZE]	19.23	3		membrane			10.3093	10.1255
B6TM52	Hsp20/alpha crystallin family protein OS=Zea mays PE=2 SV=1 - [B6TM52_MAIZE]	37.02	5				Pf00011	22.6019	9.43701
B1P759	Chloroplast ferredoxin 1 OS=Zea mays GN=FDX1 PE=2 SV=1 - [B1P759_MAIZE]	39.33	2	metal ion binding	cytoplasm	response to stimulus; metabolic process	Pf00111	15.6947	4.7417
C0PF32	Uncharacterized protein OS=Zea mays PE=2 SV=1 - [C0PF32_MAIZE]	25.87	1	nucleotide binding; catalytic activity	cytoplasm	metabolic process	Pf00749; Pf03950	49.6296	8.35303
B6TYZ1	Putative uncharacterized protein OS=Zea mays PE=2 SV=1 - [B6TYZ1_MAIZE]	53.81	12	catalytic activity	cytoplasm	cell organization and biogenesis; metabolic process	Pf10664	23.8931	6.81494
B6SRU1	Glutamyl-tRNA synthetase, cytoplasmic OS=Zea mays PE=2 SV=1 - [B6SRU1_MAIZE]	17.48	3	nucleotide binding; catalytic activity	cytoplasm; membrane	metabolic process	Pf00749; Pf03950	80.8687	7.75244
B6TI14	Putative uncharacterized protein OS=Zea mays PE=2 SV=1 - [B6TI14_MAIZE]	32.3	3	metal ion binding		transport	Pf00403	16.8444	4.7417
B4FDN9	Uncharacterized protein OS=Zea mays GN=ZEAMMB73_350084 PE=2 SV=1 - [B4FDN9_MAIZE]	52.04	12	catalytic activity; transporter activity	cytoplasm; vacuole; membrane	transport	Pf01813	29.1117	9.80322
B4G054	Uncharacterized protein OS=Zea mays PE=2 SV=1 - [B4G054_MAIZE]	21.83	3		membrane			25.6056	5.14795
C4J5G3	Uncharacterized protein OS=Zea mays PE=2 SV=1 - [C4J5G3_MAIZE]	39.12	11	catalytic activity; metal ion binding; nucleotide binding	cytoplasm; mitochondrion; membrane; extracellular	response to stimulus; cellular homeostasis; regulation of biological process; metabolic process	Pf00070; Pf02852; Pf07992	43.4147	6.34131
C0HHC1	Uncharacterized protein OS=Zea mays GN=ZEAMMB73_453609 PE=2 SV=1 - [C0HHC1_MAIZE]	61.85	9	nucleotide binding; catalytic activity		metabolic process; transport; cell communication; regulation of biological process; response to stimulus	Pf00025; Pf00071; Pf08477	19.8422	9.23193
B4FKH7	Cytochrome b5 OS=Zea mays PE=2 SV=1 - [B4FKH7_MAIZE]	57.78	2	metal ion binding	cytoplasm; endoplasmic reticulum	defense response; response to stimulus	Pf00173	14.8516	5.30029
B4FRQ7	Proteasome subunit beta type OS=Zea mays PE=2 SV=1 - [B4FRQ7_MAIZE]	62.9	2	catalytic activity	proteasome; nucleus; cytoplasm; membrane	metabolic process; defense response; response to stimulus	Pf00227	24.3052	6.34131
B4FQC4	Uncharacterized protein OS=Zea mays PE=2 SV=1 - [B4FQC4_MAIZE]	27.95	11	nucleotide binding; catalytic activity	cytoplasm; membrane; mitochondrion	metabolic process; response to stimulus	Pf00587; Pf02403; Pf03961; Pf09731	51.8233	6.49365
K7VIK9	Uncharacterized protein OS=Zea mays GN=ZEAMMB73_492879 PE=3 SV=1 - [K7VIK9_MAIZE]	23.04	1				Protein not found	50.555	9.72998
B4FQK0	Uncharacterized protein OS=Zea mays GN=ZEAMMB73_492670 PE=2 SV=1 - [B4FQK0_MAIZE]	31.86	12	nucleotide binding; catalytic activity	cytoplasm; mitochondrion	response to stimulus; metabolic process	Pf00070; Pf07992	53.7316	8.47021
B6TT32	30S ribosomal protein S5 OS=Zea mays PE=2 SV=1 - [B6TT32_MAIZE]	30.5	9	RNA binding; structural molecule activity	nucleus; cytoplasm; ribosome; membrane	metabolic process; response to stimulus	Pf03719	34.1084	5.2876
B4FBC2	Uncharacterized protein OS=Zea mays PE=2 SV=1 - [B4FBC2_MAIZE]	43.95	10	nucleotide binding; catalytic activity		metabolic process	Pf00056; Pf01073; Pf01370; Pf02719; Pf07993	42.9382	6.41748
B6TVP0	Porphobilinogen deaminase OS=Zea mays PE=2 SV=1 - [B6TVP0_MAIZE]	43.26	2	catalytic activity	cytoplasm; extracellular	metabolic process; defense response; response to stimulus	Pf01379; Pf03900	38.3789	7.86963
P16037	30S ribosomal protein S2, chloroplastic OS=Zea mays GN=rps2 PE=3 SV=1 - [RR2_MAIZE]	38.14	9	structural molecule activity	cytoplasm; ribosome; membrane	metabolic process	Pf00318	26.8643	10.0229
B4FU98	Uncharacterized protein OS=Zea mays PE=2 SV=1 - [B4FU98_MAIZE]	25.71	4		cytoplasm; membrane			25.3882	8.73389
B4FRJ3	Proteasome subunit beta type OS=Zea mays GN=ZEAMMB73_794961 PE=2 SV=1 - [B4FRJ3_MAIZE]	53.69	1	catalytic activity	proteasome; nucleus; cytoplasm; vacuole; membrane	metabolic process; response to stimulus; cell death; defense response; regulation of biological process	Pf00227	26.1081	5.78271
K7VIL3	Methionine S-methyltransferase OS=Zea mays GN=ZEAMMB73_300829 PE=4 SV=1 - [K7VIL3_MAIZE]	11.27	9				Protein not found	120.195	5.88428
B4FST4	SKP1-like protein 1A OS=Zea mays GN=ZEAMMB73_636974 PE=2 SV=1 - [B4FST4_MAIZE]	59.09	8			metabolic process	Pf01466; Pf03931	19.2424	4.61475
K7VIA7	Nascent polypeptide-associated complex alpha subunit-like protein OS=Zea mays GN=ZEAMMB73_152988 PE=4 SV=1 - [K7VIA7_MAIZE]	42.36	3				Protein not found	22.2159	4.41162
B4FZ10	Dolichyl-diphosphooligosaccharide--protein glycosyltransferase 48 kDasubunit OS=Zea mays PE=2 SV=1 - [B4FZ10_MAIZE]	24.32	1	catalytic activity	cytoplasm; endoplasmic reticulum; membrane	metabolic process	Pf03345	48.8816	6.21436
A1XCH8	Lipoxygenase OS=Zea mays GN=LOX2 PE=2 SV=1 - [A1XCH8_MAIZE]	24.11	8	metal ion binding; protein binding; catalytic activity		metabolic process	Pf00305; Pf01477	98.2851	6.63916
B6TP77	Glutathione S-transferase GSTU6 OS=Zea mays PE=2 SV=1 - [B6TP77_MAIZE]	36.33	9	protein binding; catalytic activity	membrane		Pf02798	29.0288	4.99561
K7W9C9	Uncharacterized protein OS=Zea mays GN=ZEAMMB73_149219 PE=4 SV=1 - [K7W9C9_MAIZE]	46.88	15				Protein not found	35.7244	7.54736
C0P820	Uncharacterized protein OS=Zea mays PE=2 SV=1 - [C0P820_MAIZE]	32.54	10	catalytic activity	cytoplasm; membrane	metabolic process	Pf00108; Pf02803	48.1149	8.41162
B4FCJ4	Uncharacterized protein OS=Zea mays PE=2 SV=1 - [B4FCJ4_MAIZE]	14.89	2	catalytic activity	cytoplasm; endosome; membrane	transport	Pf12850	20.8147	6.52197
B6TXS9	ATP synthase subunit gamma OS=Zea mays PE=2 SV=1 - [B6TXS9_MAIZE]	33.64	6	metal ion binding; transporter activity; catalytic activity	nucleus; organelle lumen; cytoplasm; mitochondrion; membrane	metabolic process; transport	Pf00231	35.7847	9.0415
P55005	Beta-amylase OS=Zea mays GN=BMY1 PE=2 SV=1 - [AMYB_MAIZE]	31.76	13	catalytic activity		metabolic process; response to stimulus	Pf01301; Pf01373	55.1452	5.03369
K7UII3	Uncharacterized protein OS=Zea mays GN=ZEAMMB73_772347 PE=4 SV=1 - [K7UII3_MAIZE]	55.83	4				Protein not found	18.5706	9.77393
C0PDC0	Uncharacterized protein OS=Zea mays PE=2 SV=1 - [C0PDC0_MAIZE]	32.8	4				Pf01423	13.8042	9.80322
K7V0P3	Uncharacterized protein OS=Zea mays GN=ZEAMMB73_697424 PE=4 SV=1 - [K7V0P3_MAIZE]	11.37	19				Protein not found	237.55	6.66846
B4FZN6	40S ribosomal protein S7 OS=Zea mays GN=ZEAMMB73_006952 PE=2 SV=1 - [B4FZN6_MAIZE]	40.1	3	structural molecule activity	nucleus; organelle lumen; cytoplasm; ribosome; membrane; cytosol	metabolic process	Pf01251	22.108	9.80322
B7ZX71	Uncharacterized protein OS=Zea mays GN=ZEAMMB73_076937 PE=2 SV=1 - [B7ZX71_MAIZE]	31.93	5	nucleotide binding; catalytic activity	cytoplasm; membrane	metabolic process; response to stimulus	Pf00152; Pf01336	60.6019	6.25244
C4IYE1	Uncharacterized protein OS=Zea mays GN=ZEAMMB73_759467 PE=2 SV=1 - [C4IYE1_MAIZE]	28.31	14	catalytic activity	cytoplasm; membrane	metabolic process; response to stimulus; development; reproduction	Pf00696	77.6595	6.55127
B6TVL4	Calcium sensing receptor OS=Zea mays PE=2 SV=1 - [B6TVL4_MAIZE]	44.3	15		cytoplasm; mitochondrion; membrane	response to stimulus; regulation of biological process	Pf00581	40.0686	9.64209
Q4TZJ2	Pyrroline-5-carboxylate reductase OS=Zea mays GN=p5cr PE=2 SV=1 - [Q4TZJ2_MAIZE]	37.98	8	nucleotide binding; catalytic activity		metabolic process; response to stimulus	Pf03807	29.7137	9.11475
B4FL49	Transcription factor BTF3 OS=Zea mays PE=2 SV=1 - [B4FL49_MAIZE]	49.09	5			response to stimulus	Pf01849	17.7293	7.25439
B6SST7	50S ribosomal protein L5 OS=Zea mays PE=2 SV=1 - [B6SST7_MAIZE]	48.76	11	structural molecule activity	cytoplasm; ribosome; membrane; cytosol	metabolic process	Pf00281; Pf00673	30.4373	10.1548
P08529	50S ribosomal protein L14, chloroplastic OS=Zea mays GN=rpl14 PE=1 SV=2 - [RK14_MAIZE]	64.23	7	RNA binding; structural molecule activity	cytoplasm; ribosome	metabolic process	Pf00238	13.4854	9.18799
Q9M588	Prohibitin OS=Zea mays GN=PHB2 PE=2 SV=1 - [Q9M588_MAIZE]	48.59	9		nucleus; organelle lumen; cytoplasm; mitochondrion; vacuole; membrane	response to stimulus; cell organization and biogenesis; cell growth; development; cell division	Pf01145	30.7023	7.07861
C4J2Z0	Uncharacterized protein OS=Zea mays PE=2 SV=1 - [C4J2Z0_MAIZE]	47.18	10	catalytic activity		metabolic process	Pf00155	53.5363	8.26514
Q5K097	NADH dehydrogenase, subunit 9 OS=Zea mays GN=nad9 PE=2 SV=1 - [Q5K097_MAIZE]	50	9	catalytic activity; metal ion binding	cytoplasm; mitochondrion; membrane	metabolic process	Pf00329	22.9165	7.98682
B4FV82	Uncharacterized protein OS=Zea mays PE=2 SV=1 - [B4FV82_MAIZE]	20.92	3		membrane		Pf01419; Pf03018	31.9963	5.85889
B6UIM2	40S ribosomal protein S10 OS=Zea mays PE=2 SV=1 - [B6UIM2_MAIZE]	51.4	2		cytoplasm; ribosome; membrane; cytosol		Pf03501	20.0901	9.80322
C0HH60	Uncharacterized protein OS=Zea mays PE=2 SV=1 - [C0HH60_MAIZE]	22.89	3	catalytic activity; nucleotide binding	cytoplasm; cytosol	metabolic process; response to stimulus	Pf00365	67.2034	7.63525
B6T6V5	Ubiquitin carboxyl-terminal hydrolase OS=Zea mays PE=2 SV=1 - [B6T6V5_MAIZE]	18.2	7	catalytic activity; protein binding		metabolic process	Pf00240; Pf00443	53.5789	6.07471
B6SZC8	Oxygen evolving enhancer protein 3 OS=Zea mays PE=2 SV=1 - [B6SZC8_MAIZE]	22.12	2	metal ion binding	membrane	metabolic process	Pf05757	24.1285	9.979
Q53CF4	Betaine aldehyde dehydrogenase OS=Zea mays PE=2 SV=1 - [Q53CF4_MAIZE]	34.65	9	catalytic activity		metabolic process	Pf00171	54.941	5.45264
B6SMR2	Peroxidase 52 OS=Zea mays PE=2 SV=1 - [B6SMR2_MAIZE]	49.69	10	antioxidant activity; catalytic activity; metal ion binding	membrane	response to stimulus; metabolic process	Pf00141	33.5048	8.20654
Q94F77	Nucleosome/chromatin assembly factor C OS=Zea mays GN=nfc102 PE=2 SV=1 - [Q94F77_MAIZE]	29.14	3	protein binding			Pf00400; Pf12265	49.9027	6.354
B6TNU0	Eukaryotic translation initiation factor 2 gamma subunit OS=Zea mays PE=2 SV=1 - [B6TNU0_MAIZE]	34.27	12	nucleotide binding; RNA binding; catalytic activity	membrane	metabolic process	Pf00009; Pf03144; Pf09173	50.7398	8.6167
B4FV03	Uncharacterized protein OS=Zea mays PE=2 SV=1 - [B4FV03_MAIZE]	40	7	protein binding			Pf00043; Pf02798	34.0962	8.104
B6TY10	Dihydroflavonol-4-reductase OS=Zea mays GN=ZEAMMB73_924621 PE=2 SV=1 - [B6TY10_MAIZE]	28.84	6	nucleotide binding; catalytic activity	membrane	metabolic process	Pf00106; Pf01073; Pf01370; Pf02719; Pf03435; Pf05368; Pf07993; Pf08659	35.1649	5.60498
Q5EUD6	Protein disulfide isomerase OS=Zea mays GN=PDIL2-2 PE=2 SV=1 - [Q5EUD6_MAIZE]	32.79	13	catalytic activity	cytoplasm; endoplasmic reticulum; membrane	metabolic process; development; reproduction; response to stimulus; cellular homeostasis; regulation of biological process	Pf00085; Pf07749	40.0317	6.72705
Q9ARI6	DNA (cytosine-5)-methyltransferase 2 OS=Zea mays GN=ZMET5 PE=2 SV=1 - [CMT2_MAIZE]	13.66	1	DNA binding; catalytic activity	nucleus	metabolic process; regulation of biological process; cell division; development; reproduction; cell organization and biogenesis	Pf00145; Pf00385; Pf01426	101.577	5.52881
B4FI86	Proteasome subunit beta type OS=Zea mays GN=ZEAMMB73_646691 PE=2 SV=1 - [B4FI86_MAIZE]	50	11	catalytic activity	proteasome; nucleus; cytoplasm	metabolic process; response to stimulus	Pf00227	30.1347	5.66846
B4FTQ4	Ras-related protein ARA-3 OS=Zea mays PE=2 SV=1 - [B4FTQ4_MAIZE]	55.14	2	nucleotide binding		cell communication; regulation of biological process; response to stimulus; transport	Pf00025; Pf00071; Pf08477	23.7922	7.10791
P31927	Sucrose-phosphate synthase OS=Zea mays GN=SPS PE=1 SV=1 - [SPSA_MAIZE]	16.29	13	catalytic activity		metabolic process	Pf00534; Pf00862; Pf05116	118.5	6.66846
K7U2V0	Uncharacterized protein OS=Zea mays GN=ZEAMMB73_688205 PE=3 SV=1 - [K7U2V0_MAIZE]	45.78	5				Protein not found	9.40567	4.77979
K7WAM2	Uncharacterized protein OS=Zea mays GN=ZEAMMB73_321543 PE=3 SV=1 - [K7WAM2_MAIZE]	20.99	10				Protein not found	132.787	6.41748
B6T634	Aquaporin PIP2.1 OS=Zea mays PE=2 SV=1 - [B6T634_MAIZE]	19.31	3	transporter activity	membrane	transport	Pf00230	30.2482	8.14795
K7UWL2	Uncharacterized protein OS=Zea mays GN=ZEAMMB73_661450 PE=3 SV=1 - [K7UWL2_MAIZE]	42.24	8				Protein not found	45.6295	5.8208
K7UMM1	Uncharacterized protein OS=Zea mays GN=ZEAMMB73_134161 PE=3 SV=1 - [K7UMM1_MAIZE]	36.63	19				Protein not found	72.769	8.57275
B4FRZ2	Pyridoxin biosynthesis protein ER1 OS=Zea mays PE=2 SV=1 - [B4FRZ2_MAIZE]	33.75	10	catalytic activity; protein binding	cytoplasm; cytosol; membrane	metabolic process; response to stimulus	Pf01680; Pf05690	33.6042	6.55127
Q768R3	Plastidic general dicarboxylate transporter OS=Zea mays GN=ZmpDCT2 PE=2 SV=1 - [Q768R3_MAIZE]	14.7	6	transporter activity	cytoplasm; membrane	transport; response to stimulus	Pf00939	58.5635	9.5249
Q94F78	Nucleosome/chromatin assembly factor A OS=Zea mays GN=nfa104 PE=2 SV=1 - [Q94F78_MAIZE]	27.52	2	protein binding	nucleus; cytoplasm	cell organization and biogenesis; metabolic process; cell proliferation; development; cell differentiation; response to stimulus	Pf00956	29.314	4.25928
K7U1J5	Uncharacterized protein OS=Zea mays GN=ZEAMMB73_707047 PE=4 SV=1 - [K7U1J5_MAIZE]	19.51	13				Protein not found	82.9503	8.95361
B6T595	60S ribosomal protein L17 OS=Zea mays GN=ZEAMMB73_900223 PE=2 SV=1 - [B6T595_MAIZE]	41.52	1	structural molecule activity	cytoplasm; ribosome	metabolic process	Pf00237	19.5073	10.228
K7UBM0	Uncharacterized protein OS=Zea mays GN=ZEAMMB73_046549 PE=3 SV=1 - [K7UBM0_MAIZE]	49.25	9				Protein not found	29.4062	6.16357
B4FWR7	60S ribosomal protein L13 OS=Zea mays PE=2 SV=2 - [B4FWR7_MAIZE]	44.71	2	structural molecule activity	nucleus; organelle lumen; cytoplasm; cytosol; ribosome; membrane	metabolic process	Pf01294	23.9222	10.8433
B6SZK9	Coatomer subunit epsilon OS=Zea mays PE=2 SV=1 - [B6SZK9_MAIZE]	40.42	7	structural molecule activity; protein binding	membrane; cytoplasm; Golgi	transport	Pf04733	31.4031	5.57959
B4FSN1	Uncharacterized protein OS=Zea mays PE=2 SV=1 - [B4FSN1_MAIZE]	25.94	4	catalytic activity	cytoplasm; membrane	metabolic process	Pf00108; Pf02803	41.0963	6.68311
B8QW69	Non-specific lipid-transfer protein (Fragment) OS=Zea mays subsp. parviglumis GN=plt2 PE=3 SV=1 - [B8QW69_ZEAMP]	44.04	2			transport	Pf00234	10.5482	8.70459
K7TYJ1	Ribonucleoprotein OS=Zea mays GN=ZEAMMB73_478558 PE=4 SV=1 - [K7TYJ1_MAIZE]	31.47	7				Protein not found	31.2156	4.75439
B6SZD1	Mitochondrial import receptor subunit TOM20 OS=Zea mays PE=2 SV=1 - [B6SZD1_MAIZE]	49.26	7	protein binding; metal ion binding	cytoplasm; mitochondrion; membrane; cytosol; ribosome	cell organization and biogenesis; transport	Pf06552	22.4019	4.95752
B4FKG5	Abscisic stress ripening protein 2 OS=Zea mays GN=ZEAMMB73_014905 PE=2 SV=1 - [B4FKG5_MAIZE]	43.48	2			response to stimulus	Pf02496	15.5334	6.354
B6SK03	Ubiquitin-conjugating enzyme spm2 OS=Zea mays GN=ZEAMMB73_270429 PE=2 SV=1 - [B6SK03_MAIZE]	52.7	3	catalytic activity		metabolic process; response to stimulus	Pf00179	16.7603	6.93213
K7UGF3	Uncharacterized protein OS=Zea mays GN=ZEAMMB73_267625 PE=4 SV=1 - [K7UGF3_MAIZE]	16.54	18				Protein not found	163.86	5.96045
K7UEH3	Uncharacterized protein OS=Zea mays GN=ZEAMMB73_179405 PE=4 SV=1 - [K7UEH3_MAIZE]	19.46	10				Protein not found	68.8907	7.48877
B4G0C6	Uncharacterized protein OS=Zea mays PE=2 SV=1 - [B4G0C6_MAIZE]	26.02	4	metal ion binding; catalytic activity	cytoplasm	metabolic process	Pf00205; Pf02775; Pf02776	68.9797	7.23975
K7VHB1	Putative RAN GTPase activating family protein OS=Zea mays GN=ZEAMMB73_657542 PE=4 SV=1 - [K7VHB1_MAIZE]	21.6	2				Protein not found	49.6274	6.55127
C0HIH7	Uncharacterized protein OS=Zea mays PE=2 SV=1 - [C0HIH7_MAIZE]	11.17	6	protein binding	membrane		Pf00168; Pf06398; Pf08372	114.844	9.11475
K7UEK6	Putative coatomer beta subunit family protein OS=Zea mays GN=ZEAMMB73_014645 PE=4 SV=1 - [K7UEK6_MAIZE]	22.55	10				Protein not found	93.362	5.94775
B4FIM3	Uncharacterized protein OS=Zea mays PE=2 SV=1 - [B4FIM3_MAIZE]	27.92	8	catalytic activity	cytoplasm	metabolic process	Pf01208; Pf12876	43.4697	8.11865
C0PBR2	Uncharacterized protein OS=Zea mays PE=2 SV=1 - [C0PBR2_MAIZE]	25.98	13	protein binding; RNA binding	membrane; cytoplasm	transport	Pf08492; Pf12895	73.5966	9.14404
B6T4U8	Calmodulin OS=Zea mays GN=ZEAMMB73_126893 PE=2 SV=1 - [B6T4U8_MAIZE]	73.65	5	metal ion binding	nucleus; cytoplasm; membrane	response to stimulus	Pf00036	16.5454	4.95752
Q5EUC9	Adenosine 5'-phosphosulfate reductase 1 OS=Zea mays GN=APRL1 PE=2 SV=1 - [Q5EUC9_MAIZE]	30.8	12	catalytic activity	cytoplasm	metabolic process; cellular homeostasis; regulation of biological process	Pf00085; Pf01507	50.0778	8.14795
B7ZX64	Uncharacterized protein OS=Zea mays GN=ZEAMMB73_665728 PE=2 SV=1 - [B7ZX64_MAIZE]	31.34	16	catalytic activity		metabolic process	Pf00501	74.9834	7.59131
B6U4S7	Thiamine biosynthesis protein thiC OS=Zea mays PE=2 SV=1 - [B6U4S7_MAIZE]	31.57	12	metal ion binding; catalytic activity	cytoplasm; membrane	metabolic process; response to stimulus	Pf01964	71.5458	6.26514
B4FL64	Ribosomal protein L19 OS=Zea mays PE=2 SV=1 - [B4FL64_MAIZE]	32.37	1	structural molecule activity	nucleus; organelle lumen; cytoplasm; ribosome; membrane; cytosol	metabolic process	Pf01280	24.0994	11.4438
K7UKS1	Uncharacterized protein OS=Zea mays GN=ZEAMMB73_206786 PE=4 SV=1 - [K7UKS1_MAIZE]	19.88	2				Protein not found	96.4429	5.05908
B6TIY7	Proteasome subunit alpha type OS=Zea mays PE=2 SV=1 - [B6TIY7_MAIZE]	29.32	1	catalytic activity	proteasome; nucleus; cytoplasm; vacuole; cytoskeleton; membrane; cytosol; ribosome	metabolic process	Pf00227; Pf10584	27.2091	7.03467
B4FEE3	60S ribosomal protein L27 OS=Zea mays GN=ZEAMMB73_733490 PE=2 SV=1 - [B4FEE3_MAIZE]	43.07	1	structural molecule activity	cytoplasm; ribosome; membrane; cytosol	metabolic process	Pf01777	15.6267	10.4624
B6U3Z0	50S ribosomal protein L21 OS=Zea mays PE=2 SV=1 - [B6U3Z0_MAIZE]	22.71	3	RNA binding; structural molecule activity	nucleus; cytoplasm; ribosome	metabolic process; response to stimulus	Pf00829	22.9014	9.34912
B4FCK9	60S ribosomal protein L22-2 OS=Zea mays PE=2 SV=1 - [B4FCK9_MAIZE]	46.92	2	structural molecule activity	nucleus; organelle lumen; cytoplasm; ribosome; membrane; cytosol	metabolic process	Pf01776	14.4937	9.5542
C4J9Y2	Uncharacterized protein OS=Zea mays GN=ZEAMMB73_718489 PE=2 SV=1 - [C4J9Y2_MAIZE]	31.51	5		membrane	metabolic process	Pf00310; Pf12481; Pf12504	25.3239	6.27783
B4G0V4	Coatomer subunit delta OS=Zea mays GN=ZEAMMB73_298909 PE=2 SV=1 - [B4G0V4_MAIZE]	20.74	9	protein binding	membrane; cytoplasm	transport	Pf00928	56.8562	5.63037
C0P972	Uncharacterized protein OS=Zea mays PE=2 SV=1 - [C0P972_MAIZE]	32.06	3	catalytic activity	cytoplasm; membrane; cytosol; ribosome	metabolic process	Pf00198; Pf00364; Pf02817	48.9158	8.41162
B6TS08	ATP-dependent Clp protease proteolytic subunit OS=Zea mays GN=ZEAMMB73_606459 PE=2 SV=1 - [B6TS08_MAIZE]	32.38	7	catalytic activity	cytoplasm; membrane	metabolic process	Pf00574	30.4115	8.57275
B6STP9	Photosystem I reaction center subunit XI OS=Zea mays PE=2 SV=1 - [B6STP9_MAIZE]	19.05	1		membrane	metabolic process	Pf02605	22.2567	9.62744
B4FTW8	Uncharacterized protein OS=Zea mays PE=2 SV=1 - [B4FTW8_MAIZE]	30.13	4	protein binding	proteasome		Pf01399	43.7017	5.2876
B4FS10	Uncharacterized protein OS=Zea mays PE=4 SV=1 - [B4FS10_MAIZE]	29.91	5				Pf11493	11.4221	10.3452
C0PHQ1	Uncharacterized protein OS=Zea mays GN=ZEAMMB73_235131 PE=2 SV=1 - [C0PHQ1_MAIZE]	17.83	1	nucleotide binding; catalytic activity; metal ion binding	cytoplasm	metabolic process	Pf01406; Pf01921; Pf09334	64.4884	6.50732
C0P2V1	Uncharacterized protein OS=Zea mays PE=2 SV=1 - [C0P2V1_MAIZE]	50.18	8	catalytic activity; metal ion binding	cytoplasm; vacuole; membrane	metabolic process; response to stimulus	Pf00883	28.3492	5.89697
C0HER4	Uncharacterized protein OS=Zea mays GN=ZEAMMB73_646589 PE=2 SV=1 - [C0HER4_MAIZE]	26.57	11	metal ion binding; RNA binding	cytoplasm; mitochondrion; vacuole; membrane; extracellular	metabolic process; response to stimulus	Pf00330; Pf00694	74.2674	6.12549
B4G014	Uncharacterized protein OS=Zea mays PE=2 SV=1 - [B4G014_MAIZE]	38.76	2	catalytic activity		metabolic process	Pf01379; Pf03900	38.3799	7.86963
C4J6I7	Uncharacterized protein OS=Zea mays PE=2 SV=1 - [C4J6I7_MAIZE]	21.92	9	catalytic activity; nucleotide binding; metal ion binding	cytoplasm; membrane	metabolic process; development	Pf00731; Pf01071; Pf02222; Pf02786; Pf07478; Pf08442	68.6624	7.04932
K7UZ01	Putative patellin family protein (Fragment) OS=Zea mays GN=ZEAMMB73_906629 PE=4 SV=1 - [K7UZ01_MAIZE]	33.05	4				Protein not found	39.2282	6.94678
B4FI76	Uncharacterized protein OS=Zea mays GN=ZEAMMB73_948814 PE=2 SV=1 - [B4FI76_MAIZE]	47.3	2	catalytic activity; metal ion binding; nucleotide binding	cytoplasm; mitochondrion; membrane	metabolic process; response to stimulus	Pf00406; Pf05191	26.4418	7.41553
B6SS42	Seed maturation protein OS=Zea mays PE=2 SV=1 - [B6SS42_MAIZE]	38.68	5		cytoplasm; endoplasmic reticulum; membrane		Pf02453	26.6057	7.82568
B4FVL1	26S proteasome non-ATPase regulatory subunit 6 OS=Zea mays PE=2 SV=1 - [B4FVL1_MAIZE]	29.31	4	protein binding	proteasome; membrane		Pf01399; Pf10602	44.2429	5.79541
K7UW32	Uncharacterized protein OS=Zea mays GN=ZEAMMB73_752171 PE=3 SV=1 - [K7UW32_MAIZE]	19.17	15				Protein not found	95.0332	6.39209
B4FA76	Uncharacterized protein OS=Zea mays PE=2 SV=1 - [B4FA76_MAIZE]	23.23	1	catalytic activity	nucleus; organelle lumen; cytoplasm; vacuole; endoplasmic reticulum; membrane	cell organization and biogenesis; cell growth; metabolic process	Pf03345	48.9389	6.41748
B6TV58	Heterogeneous nuclear ribonucleoprotein A3-like protein 2 OS=Zea mays PE=2 SV=1 - [B6TV58_MAIZE]	35.57	5	nucleotide binding			Pf00076	44.5392	8.06006
B6SHD8	Non-cyanogenic beta-glucosidase OS=Zea mays PE=2 SV=1 - [B6SHD8_MAIZE]	30.16	11	catalytic activity		metabolic process	Pf00232	64.2178	7.98682
B4F848	Chaperonin OS=Zea mays GN=ZEAMMB73_753216 PE=2 SV=1 - [B4F848_MAIZE]	67.48	9	metal ion binding; nucleotide binding	cytoplasm; mitochondrion; membrane; extracellular	metabolic process; response to stimulus	Pf00166	25.7388	8.47021
B6SJC8	60S ribosomal protein L18 OS=Zea mays GN=ZEAMMB73_288952 PE=2 SV=1 - [B6SJC8_MAIZE]	35.29	5	structural molecule activity	cytoplasm; vacuole; ribosome; membrane; cytosol	metabolic process	Pf00828	21.1298	11.4292
K7UMB4	Uncharacterized protein (Fragment) OS=Zea mays GN=ZEAMMB73_404536 PE=4 SV=1 - [K7UMB4_MAIZE]	12.33	8				Protein not found	114.641	5.52881
Q43863	Annexin OS=Zea mays PE=1 SV=2 - [Q43863_MAIZE]	55.41	12	metal ion binding			Pf00191	35.5385	7.54736
K7USE0	Uncharacterized protein OS=Zea mays GN=ZEAMMB73_015523 PE=4 SV=1 - [K7USE0_MAIZE]	16.71	17				Protein not found	141.004	7.50342
B6SP61	Ferredoxin-1 OS=Zea mays GN=ZEAMMB73_489702 PE=2 SV=1 - [B6SP61_MAIZE]	27.1	4	metal ion binding	cytoplasm	response to stimulus; metabolic process	Pf00111	16.1433	5.84619
C4J1J9	Elongation factor Ts OS=Zea mays PE=2 SV=1 - [C4J1J9_MAIZE]	34.2	13	RNA binding; protein binding		metabolic process	Pf00627; Pf00889	46.7612	5.52881
B8A3G8	Uncharacterized protein OS=Zea mays PE=2 SV=1 - [B8A3G8_MAIZE]	56.94	1	nucleotide binding			Pf00076	14.5857	5.94775
K7U6M0	Uncharacterized protein OS=Zea mays GN=ZEAMMB73_939804 PE=4 SV=1 - [K7U6M0_MAIZE]	27.8	12				Protein not found	63.8132	8.57275
K7TV49	Uncharacterized protein OS=Zea mays GN=ZEAMMB73_450954 PE=4 SV=1 - [K7TV49_MAIZE]	29.72	1				Protein not found	51.9722	6.80029
K7W8A6	Uncharacterized protein OS=Zea mays GN=ZEAMMB73_240467 PE=4 SV=1 - [K7W8A6_MAIZE]	20.61	4				Protein not found	65.8747	5.16064
B4G1C9	Dihydrolipoyllysine-residue acetyltransferase component of pyruvatedehydrogenase complex OS=Zea mays GN=ZEAMMB73_589390 PE=2 SV=1 - [B4G1C9_MAIZE]	21.01	4	catalytic activity	membrane; cytoplasm; cytosol; ribosome	metabolic process	Pf00198; Pf00364; Pf02817	47.6299	8.104
B6U4G5	Beta-propeller domain of methanol dehydrogenase type OS=Zea mays GN=ZEAMMB73_466230 PE=2 SV=1 - [B6U4G5_MAIZE]	35.52	7		cytoplasm; membrane	metabolic process	Pf04536	30.8422	8.06006
B6U2V3	ATP-dependent RNA helicase DBP5 OS=Zea mays PE=2 SV=1 - [B6U2V3_MAIZE]	30.97	14	catalytic activity; nucleotide binding			Pf00270; Pf00271	54.9711	5.64307
B4FHT1	Annexin OS=Zea mays PE=2 SV=1 - [B4FHT1_MAIZE]	54.14	14	metal ion binding		response to stimulus	Pf00191	35.3225	7.57666
B4FKA4	40S ribosomal protein S14 OS=Zea mays GN=ZEAMMB73_276859 PE=2 SV=1 - [B4FKA4_MAIZE]	43.71	2	structural molecule activity	cytoplasm; ribosome	metabolic process	Pf00411	16.3537	10.5649
K7VTA2	Uncharacterized protein OS=Zea mays GN=ZEAMMB73_308587 PE=3 SV=1 - [K7VTA2_MAIZE]	16.05	2				Protein not found	66.6518	8.77783
K7V792	Uncharacterized protein OS=Zea mays GN=ZEAMMB73_641784 PE=4 SV=1 - [K7V792_MAIZE]	19.14	17				Protein not found	141.872	5.89697
B6STM7	Putative uncharacterized protein OS=Zea mays PE=2 SV=1 - [B6STM7_MAIZE]	29.03	9		membrane		Pf07468	41.108	5.89697
C0PLD2	Proteasome subunit beta type OS=Zea mays PE=2 SV=1 - [C0PLD2_MAIZE]	56.56	1	catalytic activity	proteasome; nucleus; cytoplasm	metabolic process	Pf00227	24.3832	6.53662
Q94IQ8	Putative methyl-binding domain protein MBD106 OS=Zea mays PE=2 SV=1 - [Q94IQ8_MAIZE]	17.76	3	DNA binding	nucleus		Pf01429	43.2772	4.50049
K7U7Q6	Uncharacterized protein OS=Zea mays GN=ZEAMMB73_827243 PE=4 SV=1 - [K7U7Q6_MAIZE]	19.38	22				Protein not found	132.74	5.19873
B6T4X5	2-hydroxy-3-oxopropionate reductase OS=Zea mays PE=2 SV=1 - [B6T4X5_MAIZE]	37.63	6	nucleotide binding; catalytic activity	cytoplasm; cytosol	metabolic process; response to stimulus	Pf01488; Pf02737; Pf03435; Pf03446; Pf03807	30.6077	8.19189
C0P7R2	Uncharacterized protein OS=Zea mays PE=2 SV=1 - [C0P7R2_MAIZE]	30.57	9	catalytic activity	cytoplasm; membrane	metabolic process	Pf01209; Pf08241; Pf08242	38.9222	9.49561
B6TUC4	Glycine-rich RNA-binding protein 2 OS=Zea mays PE=2 SV=1 - [B6TUC4_MAIZE]	23.53	3	nucleotide binding			Pf00076	15.6457	9.0415
B6SGB6	Pyrophosphate--fructose 6-phosphate 1-phosphotransferase alpha subunit OS=Zea mays GN=ZEAMMB73_004105 PE=2 SV=1 - [B6SGB6_MAIZE]	21.43	2	catalytic activity; nucleotide binding	cytoplasm; cytosol; membrane	metabolic process; response to stimulus	Pf00365	67.0654	7.48877
B4FHM5	60S ribosomal protein L37a OS=Zea mays GN=ZEAMMB73_884233 PE=4 SV=1 - [B4FHM5_MAIZE]	51.09	6	structural molecule activity	cytoplasm; ribosome	metabolic process	Pf01780	10.2364	10.2866
B4G237	Histone H2A OS=Zea mays PE=2 SV=1 - [B4G237_MAIZE]	46.67	2	DNA binding	chromosome; nucleus	cell organization and biogenesis; metabolic process	Pf00125	14.0356	10.0522
B4FRE3	Ankyrin repeat domain-containing protein 2 OS=Zea mays PE=2 SV=1 - [B4FRE3_MAIZE]	28.97	7	protein binding			Pf00023; Pf12796	38.2606	4.67822
C0P4P5	Uncharacterized protein OS=Zea mays PE=2 SV=1 - [C0P4P5_MAIZE]	21.95	10	catalytic activity		metabolic process	Pf06964	72.1545	5.2749
B4FKV6	Peroxidase 54 OS=Zea mays PE=2 SV=1 - [B4FKV6_MAIZE]	10.82	3	antioxidant activity; catalytic activity; metal ion binding	cytoplasm; vacuole; membrane; extracellular	response to stimulus; cell growth; cell organization and biogenesis; defense response; regulation of biological process; metabolic process	Pf00141	36.1788	5.35107
Q2XX14	Non-specific lipid-transfer protein OS=Zea mays subsp. parviglumis GN=plt1 PE=3 SV=1 - [Q2XX14_ZEAMP]	49.17	1			transport	Pf00234	11.7438	8.71924
B6TFV4	Glycoprotein OS=Zea mays GN=ZEAMMB73_923752 PE=2 SV=1 - [B6TFV4_MAIZE]	26.24	4		cytoplasm; mitochondrion; organelle lumen		Pf02330	29.5607	4.95752
C0PM74	Uncharacterized protein OS=Zea mays PE=2 SV=1 - [C0PM74_MAIZE]	58.92	4	catalytic activity; metal ion binding; nucleotide binding	cytoplasm; mitochondrion; membrane	metabolic process; response to stimulus	Pf00406; Pf05191	26.3818	7.81104
B6T2X7	Histone H1 OS=Zea mays PE=2 SV=1 - [B6T2X7_MAIZE]	22.61	3	DNA binding	chromosome; nucleus	cell organization and biogenesis; metabolic process	Pf00538	26.5135	10.7847
C4J4E4	Uncharacterized protein OS=Zea mays PE=2 SV=1 - [C4J4E4_MAIZE]	41.15	13	catalytic activity	membrane	metabolic process	Pf00070; Pf04820; Pf07992	46.7033	5.59229
B4FAV4	Argininosuccinate lyase OS=Zea mays GN=ZEAMMB73_473097 PE=2 SV=1 - [B4FAV4_MAIZE]	31.98	11	catalytic activity	cytoplasm	metabolic process	Pf00206	57.5066	6.1001
Q5GAQ3	Putative alanine aminotransferase OS=Zea mays GN=C9009 PE=4 SV=1 - [Q5GAQ3_MAIZE]	42.44	15	catalytic activity		metabolic process	Pf00155; Pf12229	56.4327	5.64307
K7UVE3	Putative TCP-1/cpn60 chaperonin family protein OS=Zea mays GN=ZEAMMB73_519830 PE=3 SV=1 - [K7UVE3_MAIZE]	36.28	15				Protein not found	59.7235	7.03467
B6U666	Fructokinase-1 OS=Zea mays GN=ZEAMMB73_844577 PE=2 SV=1 - [B6U666_MAIZE]	43.03	5	catalytic activity	membrane	metabolic process	Pf00294	34.582	5.24951
B4FBB9	Uncharacterized protein OS=Zea mays PE=2 SV=1 - [B4FBB9_MAIZE]	37.59	2	catalytic activity; metal ion binding	membrane	metabolic process; defense response; response to stimulus	Pf00481	31.2216	4.95752
B4FGJ4	Pyruvate dehydrogenase E1 alpha subunit OS=Zea mays GN=ZEAMMB73_478929 PE=2 SV=1 - [B4FGJ4_MAIZE]	31.03	2	catalytic activity; metal ion binding	nucleus; cytoplasm; mitochondrion; cytosol	metabolic process; response to stimulus	Pf00676	42.7234	8.19189
B4FNQ8	Calmodulin OS=Zea mays GN=ZEAMMB73_645705 PE=2 SV=1 - [B4FNQ8_MAIZE]	69.59	4	metal ion binding	nucleus; cytoplasm; membrane	response to stimulus		16.6285	5.14795
B4FMD3	Uncharacterized protein OS=Zea mays PE=2 SV=1 - [B4FMD3_MAIZE]	48.53	6	structural molecule activity	nucleus; organelle lumen; cytoplasm; ribosome; cytosol	metabolic process	Pf00164	15.0363	10.2573
B6U1J2	50S ribosomal protein L11 OS=Zea mays PE=2 SV=1 - [B6U1J2_MAIZE]	38.25	7	structural molecule activity	cytoplasm; ribosome; membrane; cytosol	metabolic process	Pf00298; Pf03946	22.6775	10.0962
K7UDG5	Uncharacterized protein OS=Zea mays GN=ZEAMMB73_918606 PE=3 SV=1 - [K7UDG5_MAIZE]	43.5	17				Protein not found	58.0965	7.10791
B4FC26	Uncharacterized protein OS=Zea mays PE=2 SV=1 - [B4FC26_MAIZE]	50.74	5	nucleotide binding	nucleus; cytoplasm	cell communication; regulation of biological process; response to stimulus; transport	Pf00025; Pf00071; Pf04670; Pf08477; Pf09439	22.4622	5.70654
B6THZ8	Threonine synthase OS=Zea mays PE=2 SV=1 - [B6THZ8_MAIZE]	18.41	5	catalytic activity	cytoplasm; membrane	metabolic process	Pf00291	57.5781	6.91748
K7TPR9	Pyruvate kinase OS=Zea mays GN=ZEAMMB73_471047 PE=3 SV=1 - [K7TPR9_MAIZE]	27.75	1				Protein not found	65.7415	8.86572
B4FVP6	Electron carrier/ electron transporter/ iron ion binding protein OS=Zea mays PE=2 SV=1 - [B4FVP6_MAIZE]	42.41	5	metal ion binding	cytoplasm; membrane	metabolic process	Pf00111	20.7985	7.66455
C0HIZ0	Uncharacterized protein OS=Zea mays PE=2 SV=1 - [C0HIZ0_MAIZE]	33.71	4	catalytic activity	cytoplasm	metabolic process	Pf01842; Pf10369	39.0338	6.88818
B6TYG2	Enoyl-[acyl-carrier-protein] reductase [NADH] OS=Zea mays PE=2 SV=1 - [B6TYG2_MAIZE]	29.95	6	nucleotide binding; metal ion binding; catalytic activity	cytoplasm; membrane	metabolic process		39.3414	8.93896
P93648	Lon protease homolog, mitochondrial OS=Zea mays GN=LON2 PE=1 SV=1 - [LONM_MAIZE]	19.71	14	nucleotide binding; DNA binding; catalytic activity	cytoplasm; mitochondrion; organelle lumen	metabolic process	Pf00004; Pf02190; Pf05362; Pf07728	105.594	5.65576
C0PM28	Uncharacterized protein OS=Zea mays PE=2 SV=1 - [C0PM28_MAIZE]	14.39	6	nucleotide binding; RNA binding	nucleus; membrane	metabolic process	Pf00076	44.1893	5.43994
K7U2T4	Uncharacterized protein OS=Zea mays GN=ZEAMMB73_231245 PE=3 SV=1 - [K7U2T4_MAIZE]	33.03	12				Protein not found	48.4912	7.84033
B4FL52	Uncharacterized protein OS=Zea mays PE=1 SV=1 - [B4FL52_MAIZE]	48.58	18	nucleotide binding; catalytic activity	cytoplasm	metabolic process	Pf01266; Pf01593; Pf12831	56.0834	8.49951
B6TII5	Pyruvate kinase OS=Zea mays PE=2 SV=1 - [B6TII5_MAIZE]	32.94	1	metal ion binding; catalytic activity	membrane	metabolic process; response to stimulus	Pf00224; Pf02887	55.281	8.06006
B4FN21	Proteasome subunit beta type OS=Zea mays PE=2 SV=1 - [B4FN21_MAIZE]	29.28	3	catalytic activity	proteasome; nucleus; cytoplasm; cytosol; ribosome	metabolic process; response to stimulus	Pf00227	28.8494	7.98682
K7UCQ5	Uncharacterized protein OS=Zea mays GN=ZEAMMB73_386876 PE=4 SV=1 - [K7UCQ5_MAIZE]	32.41	10				Protein not found	34.5409	9.11475
K7VCP3	Putative glycosyl transferase family protein OS=Zea mays GN=ZEAMMB73_072952 PE=4 SV=1 - [K7VCP3_MAIZE]	9.8	9				Protein not found	225.793	8.96826
B4FF24	UDP-glucuronic acid decarboxylase 1 isoform 1 OS=Zea mays GN=ZEAMMB73_740163 PE=2 SV=1 - [B4FF24_MAIZE]	24	7	nucleotide binding; catalytic activity	membrane	metabolic process	Pf01073; Pf01370; Pf02719; Pf04321; Pf07993	39.3013	7.94287
C0P9S6	Uncharacterized protein OS=Zea mays PE=2 SV=1 - [C0P9S6_MAIZE]	26.95	3	catalytic activity	cytoplasm	metabolic process; cellular homeostasis; regulation of biological process	Pf00085; Pf08534	18.5246	9.14404
B4FK49	Nucleoside diphosphate kinase OS=Zea mays PE=2 SV=1 - [B4FK49_MAIZE]	41.61	6	nucleotide binding; catalytic activity	cytoplasm	metabolic process	Pf00334	16.5306	6.80029
Q9FQB7	Glutathione S-transferase GST 22 (Fragment) OS=Zea mays PE=2 SV=1 - [Q9FQB7_MAIZE]	40.61	8	catalytic activity; protein binding			Pf02798	25.1142	6.07471
B4FUA9	60 ribosomal protein L14 OS=Zea mays PE=2 SV=1 - [B4FUA9_MAIZE]	45.52	1	structural molecule activity	cytoplasm; ribosome	metabolic process	Pf01929	15.3516	10.3452
K7W6P8	Uncharacterized protein (Fragment) OS=Zea mays GN=ZEAMMB73_309963 PE=4 SV=1 - [K7W6P8_MAIZE]	17.84	2				Protein not found	94.3606	5.73193
K7TQJ7	Uncharacterized protein OS=Zea mays GN=ZEAMMB73_485485 PE=4 SV=1 - [K7TQJ7_MAIZE]	20.51	16				Protein not found	86.6479	7.88428
Q8L8G4	Nucleosome/chromatin assembly factor group C OS=Zea mays GN=nfc101 PE=2 SV=1 - [Q8L8G4_MAIZE]	24.94	2	protein binding; metal ion binding	nucleus; organelle lumen; cytoplasm	cell growth; cell organization and biogenesis; development; reproduction; cell differentiation	Pf00400; Pf12265	49.9766	6.18896
B6TMP6	60 ribosomal protein L14 OS=Zea mays PE=2 SV=1 - [B6TMP6_MAIZE]	45.52	1	structural molecule activity	nucleus; organelle lumen; cytoplasm; vacuole; endoplasmic reticulum; ribosome; membrane; cytosol	metabolic process	Pf01929	15.3666	10.2866
B4F9M6	Uncharacterized protein OS=Zea mays PE=2 SV=1 - [B4F9M6_MAIZE]	14.06	2	RNA binding			Pf00013	70.113	6.48096
B6UHS0	Putative uncharacterized protein OS=Zea mays PE=2 SV=1 - [B6UHS0_MAIZE]	27.31	2		nucleus; cytoplasm; mitochondrion			24.3655	7.85498
B4FJP7	Uncharacterized protein OS=Zea mays PE=2 SV=1 - [B4FJP7_MAIZE]	37.01	4	catalytic activity	cytoplasm; membrane	metabolic process		37.5598	7.37158
B4FS17	Uncharacterized protein OS=Zea mays PE=2 SV=1 - [B4FS17_MAIZE]	27.07	10	antioxidant activity; catalytic activity	nucleus; cytoplasm; membrane	response to stimulus; metabolic process	Pf00141	38.3415	8.38232
B6T7X9	Profilin OS=Zea mays PE=2 SV=1 - [B6T7X9_MAIZE]	38.93	3	protein binding	cytoplasm; cytoskeleton	cell organization and biogenesis	Pf00235	14.064	4.70361
B4FHF0	Elongation factor Ts, mitochondrial OS=Zea mays GN=EFTS PE=2 SV=1 - [EFTS_MAIZE]	39.31	9	RNA binding; protein binding	cytoplasm; mitochondrion	metabolic process	Pf00889	41.1881	7.53271
B4FW31	Protein phosphatase 2C isoform epsilon OS=Zea mays GN=ZEAMMB73_637561 PE=2 SV=1 - [B4FW31_MAIZE]	38.62	2	catalytic activity; metal ion binding	membrane	metabolic process; defense response; response to stimulus	Pf00481	31.1885	4.91943
C0HHT0	Phospholipase D OS=Zea mays GN=ZEAMMB73_060767 PE=2 SV=1 - [C0HHT0_MAIZE]	28.53	7	catalytic activity; metal ion binding; protein binding	nucleus; cytoplasm; mitochondrion; membrane	metabolic process; cell communication; regulation of biological process; response to stimulus; development	Pf00614; Pf12357	84.8062	5.41455
B4G1B3	60S acidic ribosomal protein P3 OS=Zea mays PE=2 SV=1 - [B4G1B3_MAIZE]	21.67	2	structural molecule activity	cytoplasm; ribosome	metabolic process		12.1266	4.4624
B6TH64	40S ribosomal protein S9 OS=Zea mays PE=2 SV=1 - [B6TH64_MAIZE]	56.99	2	RNA binding; structural molecule activity	cytoplasm; ribosome	metabolic process	Pf00163; Pf01479	22.5031	10.2866
Q2MJJ9	Putative RH2 protein OS=Zea mays GN=RH2 PE=2 SV=1 - [Q2MJJ9_MAIZE]	34.89	10	nucleotide binding; catalytic activity	nucleus; organelle lumen; membrane	response to stimulus; metabolic process	Pf00270; Pf00271	45.9167	6.3667
B6TQC0	3-N-debenzoyl-2-deoxytaxol N-benzoyltransferase OS=Zea mays GN=ZEAMMB73_956500 PE=2 SV=1 - [B6TQC0_MAIZE]	19.86	3	catalytic activity	membrane		Pf02458	46.0705	5.24951
C4J306	Inosine-5'-monophosphate dehydrogenase OS=Zea mays PE=2 SV=1 - [C4J306_MAIZE]	19.56	7	catalytic activity; protein binding; metal ion binding	membrane	metabolic process	Pf00478; Pf01070; Pf03060; Pf04481	52.5237	6.11279
B6TIQ8	ATP/GTP binding protein OS=Zea mays PE=2 SV=1 - [B6TIQ8_MAIZE]	21.84	6		nucleus; organelle lumen; membrane			40.5237	6.17627
B6SZS2	40S ribosomal protein S9 OS=Zea mays GN=ZEAMMB73_130478 PE=2 SV=1 - [B6SZS2_MAIZE]	56.99	2	RNA binding; structural molecule activity	nucleus; organelle lumen; cytoplasm; ribosome; membrane; cytosol	metabolic process	Pf00163; Pf01479	22.5331	10.2134
B6TDT1	26S protease regulatory subunit 6B OS=Zea mays GN=ZEAMMB73_247533 PE=2 SV=1 - [B6TDT1_MAIZE]	37.62	10	nucleotide binding; catalytic activity	cytoplasm	metabolic process; response to stimulus; reproduction	Pf00004; Pf00006; Pf01057; Pf01078; Pf05496; Pf05673; Pf06068; Pf07724; Pf07726; Pf07728	46.656	6.07471
B4FHA0	Uncharacterized protein OS=Zea mays PE=2 SV=1 - [B4FHA0_MAIZE]	38.67	8		cytoplasm; membrane		Pf00805	23.6387	7.45947
B4G1M9	Serine/threonine-protein phosphatase OS=Zea mays PE=2 SV=1 - [B4G1M9_MAIZE]	38.44	6	catalytic activity	nucleus; organelle lumen; cytoplasm; membrane		Pf00149	35.1831	5.32568
Q94F79	Nucleosome/chromatin assembly factor A OS=Zea mays GN=nfa103 PE=2 SV=1 - [Q94F79_MAIZE]	28.29	2	protein binding	nucleus; cytoplasm	cell organization and biogenesis; metabolic process; cell proliferation; development; cell differentiation; response to stimulus	Pf00956	28.4237	4.32275
B6SJU8	Ribosomal protein L15 OS=Zea mays PE=2 SV=1 - [B6SJU8_MAIZE]	23.04	1	structural molecule activity	cytoplasm; ribosome	metabolic process	Pf00827	24.3894	11.5903
B4FQC9	Proline iminopeptidase OS=Zea mays PE=2 SV=1 - [B4FQC9_MAIZE]	33.54	10	catalytic activity	cytoplasm	metabolic process	Pf00561; Pf12695; Pf12697	36.5791	5.45264
B4FIB5	Uncharacterized protein OS=Zea mays PE=2 SV=1 - [B4FIB5_MAIZE]	32.46	4	RNA binding	nucleus; cytoplasm	metabolic process; regulation of biological process	Pf03399; Pf10075	21.6892	6.85889
B6SH65	Cysteinyl-tRNA synthetase OS=Zea mays GN=ZEAMMB73_967684 PE=2 SV=1 - [B6SH65_MAIZE]	19.42	2	nucleotide binding; catalytic activity; metal ion binding	cytoplasm	metabolic process	Pf01406; Pf09334	63.9584	6.80029
B6U4D3	Mitochondrial Rho GTPase OS=Zea mays PE=2 SV=1 - [B6U4D3_MAIZE]	30.29	15	nucleotide binding; catalytic activity; metal ion binding	cytoplasm; mitochondrion; membrane	metabolic process; cell organization and biogenesis; cell communication; regulation of biological process; response to stimulus; development; cell differentiation; cell growth; reproduction; cellular homeostasis	Pf00071; Pf08355; Pf08356; Pf08477	71.781	5.61768
B4FHJ9	Uncharacterized protein OS=Zea mays PE=2 SV=1 - [B4FHJ9_MAIZE]	66.85	2	nucleotide binding	nucleus; organelle lumen; cytoplasm; mitochondrion; vacuole; membrane	response to stimulus	Pf03143; Pf03144	20.0046	9.51025
B6T3P5	Glutamine synthetase OS=Zea mays PE=2 SV=1 - [B6T3P5_MAIZE]	42.67	2	nucleotide binding; catalytic activity	cytoplasm; mitochondrion; membrane; cytosol; ribosome; extracellular	metabolic process; response to stimulus	Pf00120; Pf03951	41.8619	5.73193
P02355	30S ribosomal protein S4, chloroplastic OS=Zea mays GN=rps4 PE=3 SV=1 - [RR4_MAIZE]	44.78	10	RNA binding; structural molecule activity	cytoplasm; ribosome	metabolic process	Pf00163; Pf01479	23.4482	11.0776
K7WDH9	Uncharacterized protein OS=Zea mays GN=ZEAMMB73_553591 PE=4 SV=1 - [K7WDH9_MAIZE]	38.79	17				Protein not found	55.9252	9.42236
B4FBF6	Uncharacterized protein OS=Zea mays GN=ZEAMMB73_219802 PE=2 SV=1 - [B4FBF6_MAIZE]	35.06	3		cytoplasm; mitochondrion; membrane	transport	Pf00153	33.1261	9.70068
B6UF43	Calcium-dependent protein kinase, isoform 2 OS=Zea mays GN=ZEAMMB73_550283 PE=2 SV=1 - [B6UF43_MAIZE]	35.28	13	nucleotide binding; catalytic activity; metal ion binding	cytoplasm; vacuole; membrane	metabolic process; response to stimulus; cell communication; regulation of biological process; transport	Pf00036; Pf00069; Pf07714	59.9004	6.34131
K7UYC3	Uncharacterized protein OS=Zea mays GN=ZEAMMB73_288078 PE=4 SV=1 - [K7UYC3_MAIZE]	26.82	10				Protein not found	52.4239	6.7124
B4G0Q9	Abscisic stress ripening protein 2 OS=Zea mays PE=2 SV=1 - [B4G0Q9_MAIZE]	45.8	2			response to stimulus		14.8952	6.65381
K7UTW3	Uncharacterized protein OS=Zea mays GN=ZEAMMB73_092884 PE=4 SV=1 - [K7UTW3_MAIZE]	23.95	1				Protein not found	26.5504	5.13525
B4FHA8	Histone deacetylase HDT2 OS=Zea mays GN=ZEAMMB73_070282 PE=2 SV=1 - [B4FHA8_MAIZE]	27.72	7	metal ion binding				32.5676	4.79248
K7VAE7	Putative homeobox DNA-binding domain superfamily protein OS=Zea mays GN=ZEAMMB73_401304 PE=4 SV=1 - [K7VAE7_MAIZE]	30.69	5				Protein not found	20.6516	5.60498
B4G0N7	Uncharacterized protein OS=Zea mays PE=2 SV=1 - [B4G0N7_MAIZE]	13.51	4	transporter activity	cytoplasm; membrane	transport	Pf03151	32.6275	9.49561
K7V9A1	Uncharacterized protein OS=Zea mays GN=ZEAMMB73_132404 PE=3 SV=1 - [K7V9A1_MAIZE]	14.72	16				Protein not found	141.455	6.7417
K7U9C9	Putative DEAD-box ATP-dependent RNA helicase family protein OS=Zea mays GN=ZEAMMB73_393679 PE=4 SV=1 - [K7U9C9_MAIZE]	35.2	13				Protein not found	64.5222	7.89893
B6U0P5	Ubiquitin family protein OS=Zea mays PE=2 SV=1 - [B6U0P5_MAIZE]	13.87	9	protein binding	membrane		Pf00240; Pf11976	96.966	5.32568
B6TDH5	Ubiquitin-conjugating enzyme E2-17 kDa OS=Zea mays PE=2 SV=1 - [B6TDH5_MAIZE]	24.38	1	nucleotide binding; protein binding; catalytic activity		cellular homeostasis; regulation of biological process	Pf00085; Pf00179; Pf05773	21.8208	6.07471
Q84TC2	DIBOA-glucoside dioxygenase BX6 OS=Zea mays GN=BX6 PE=1 SV=1 - [BX6_MAIZE]	28.88	8	catalytic activity; metal ion binding	cytoplasm	metabolic process	Pf03171	41.3429	6.62451
B6TR84	Glycine-rich RNA-binding protein 7 OS=Zea mays PE=2 SV=1 - [B6TR84_MAIZE]	28.46	5	nucleotide binding; metal ion binding	cytoplasm; mitochondrion		Pf00076	25.0984	5.05908
K7TSP8	Uncharacterized protein OS=Zea mays GN=ZEAMMB73_519156 PE=4 SV=1 - [K7TSP8_MAIZE]	27.84	1				Protein not found	38.0769	4.89404
B4G195	Aspartate aminotransferase OS=Zea mays GN=ZEAMMB73_129784 PE=2 SV=1 - [B4G195_MAIZE]	23.43	4	catalytic activity	cytoplasm	metabolic process; development; reproduction	Pf00155; Pf00266; Pf01041; Pf01053; Pf01212; Pf01276	49.2764	8.17725
B6TB11	Aldehyde dehydrogenase family 7 member A1 OS=Zea mays PE=2 SV=1 - [B6TB11_MAIZE]	27.31	12	catalytic activity	membrane	metabolic process; response to stimulus	Pf00171	54.3829	6.53662
K7V6Z1	Putative patellin family protein OS=Zea mays GN=ZEAMMB73_792176 PE=4 SV=1 - [K7V6Z1_MAIZE]	24.46	2				Protein not found	61.2904	4.7417
B4F9M9	Isocitrate dehydrogenase [NADP] OS=Zea mays PE=2 SV=1 - [B4F9M9_MAIZE]	26.75	6	metal ion binding; catalytic activity; nucleotide binding	cytoplasm; mitochondrion	metabolic process	Pf00180	45.399	6.39209
B6TS46	Sulfite oxidase OS=Zea mays PE=2 SV=1 - [B6TS46_MAIZE]	15.11	5	catalytic activity; metal ion binding	cytoplasm; mitochondrion	response to stimulus; metabolic process	Pf00174; Pf03404	43.9654	6.80029
B6U6U2	Hexose transporter OS=Zea mays PE=2 SV=1 - [B6U6U2_MAIZE]	17.54	9	transporter activity	cytoplasm; vacuole; membrane	transport; response to stimulus	Pf00083; Pf06609; Pf07690	79.4962	4.93213
B4FIA6	Histone H2A OS=Zea mays PE=2 SV=1 - [B4FIA6_MAIZE]	40	3	DNA binding	chromosome; nucleus; organelle lumen	cell organization and biogenesis; metabolic process; response to stimulus	Pf00125	13.8946	10.228
B4FTE5	Uncharacterized protein OS=Zea mays PE=2 SV=1 - [B4FTE5_MAIZE]	19.72	10				Pf07899	68.3437	4.71631
B6U478	CHL-CPN10 OS=Zea mays PE=2 SV=1 - [B6U478_MAIZE]	36.57	3		cytoplasm	metabolic process	Pf00166	14.4365	6.55127
B4FCX3	Proteasome subunit beta type OS=Zea mays PE=2 SV=1 - [B4FCX3_MAIZE]	29.28	3	catalytic activity	proteasome; nucleus; cytoplasm; cytosol; ribosome	metabolic process; response to stimulus	Pf00227	28.8945	7.98682
B6T9H3	Asparate aminotransferase OS=Zea mays PE=2 SV=1 - [B6T9H3_MAIZE]	24.95	8	catalytic activity	membrane	metabolic process	Pf00155; Pf00266; Pf01041; Pf01053; Pf01212; Pf06838	49.7833	5.64307
B4FQS5	36.4 kDa proline-rich protein OS=Zea mays PE=2 SV=1 - [B4FQS5_MAIZE]	21.18	1			transport	Pf00234	20.5198	7.12256
B6SVI7	Transcription factor BTF3 OS=Zea mays PE=2 SV=1 - [B6SVI7_MAIZE]	54.44	6			response to stimulus	Pf01849	18.4677	5.70654
B4FU97	Uncharacterized protein OS=Zea mays PE=2 SV=1 - [B4FU97_MAIZE]	24.02	1			transport	Pf00234	20.5097	7.12256
B4FJB2	Ras protein Rab11D OS=Zea mays GN=ZEAMMB73_198274 PE=2 SV=1 - [B4FJB2_MAIZE]	38.25	1	nucleotide binding; protein binding	nucleus; cytoplasm; membrane	cell communication; regulation of biological process; response to stimulus; transport	Pf00025; Pf00071; Pf04670; Pf08477	23.9854	7.97217
K7UDW4	Uncharacterized protein OS=Zea mays GN=ZEAMMB73_271426 PE=3 SV=1 - [K7UDW4_MAIZE]	29.68	11				Protein not found	47.9684	6.23975
B4FWQ0	Uncharacterized protein OS=Zea mays PE=2 SV=1 - [B4FWQ0_MAIZE]	32.87	3	catalytic activity	cytoplasm; membrane; cytosol; ribosome	metabolic process	Pf00198; Pf00364; Pf02817	45.0837	5.97314
B8A270	Uncharacterized protein OS=Zea mays GN=ZEAMMB73_444319 PE=2 SV=1 - [B8A270_MAIZE]	22.63	10	catalytic activity; protein binding	cytoplasm; membrane	metabolic process	Pf00089; Pf10459	65.6284	5.99854
B4F7V1	2-dehydro-3-deoxyphosphooctonate aldolase OS=Zea mays PE=2 SV=1 - [B4F7V1_MAIZE]	25.09	6	catalytic activity	cytoplasm	metabolic process	Pf00793	31.7267	7.69385
P38562	Glutamine synthetase root isozyme 4 OS=Zea mays GN=GLN5 PE=2 SV=1 - [GLNA4_MAIZE]	38.31	1	nucleotide binding; catalytic activity	cytoplasm	metabolic process	Pf00120; Pf03951	38.9563	5.35107
K7UN19	Phosphoribosylanthranilate transferase isoform 1 OS=Zea mays GN=ZEAMMB73_140929 PE=4 SV=1 - [K7UN19_MAIZE]	21.71	4				Protein not found	89.4025	9.1001
B6T6U2	Nucleic acid binding protein OS=Zea mays PE=2 SV=1 - [B6T6U2_MAIZE]	35.83	4	RNA binding		development; reproduction	Pf00013	46.9943	5.85889
B4FAI1	N-acetyl-gamma-glutamyl-phosphate reductase OS=Zea mays PE=2 SV=1 - [B4FAI1_MAIZE]	21.39	7	nucleotide binding; catalytic activity; protein binding	cytoplasm	metabolic process	Pf01118; Pf02774	45.2635	8.47021
B6U151	Glutamyl-tRNA(Gln) amidotransferase subunit A, chloroplastic/mitochondrial OS=Zea mays GN=GATA PE=2 SV=1 - [GATA_MAIZE]	19.52	7	nucleotide binding; catalytic activity	cytoplasm; mitochondrion; membrane	metabolic process	Pf01425	57.0891	5.93506
B6SYA1	Eukaryotic translation initiation factor 3 subunit 6-interacting protein OS=Zea mays GN=ZEAMMB73_715495 PE=2 SV=1 - [B6SYA1_MAIZE]	24.57	8	RNA binding	membrane	metabolic process	Pf10255	60.8395	6.58057
B4FMZ5	Proteasome subunit beta type OS=Zea mays PE=2 SV=1 - [B4FMZ5_MAIZE]	24.02	1	catalytic activity	proteasome; nucleus; cytoplasm; membrane	metabolic process	Pf00227	22.8563	5.2749
Q9FQB2	Glutathione S-transferase GST 27 OS=Zea mays GN=ZEAMMB73_735974 PE=2 SV=1 - [Q9FQB2_MAIZE]	45.57	9	catalytic activity; protein binding	cytoplasm	development; response to stimulus	Pf02798	25.22	5.63037
C0PHF1	Uncharacterized protein OS=Zea mays PE=2 SV=1 - [C0PHF1_MAIZE]	14.24	8		cytoplasm; membrane	transport	Pf01602	105.472	5.75732
B7ZZX9	Lipoxygenase OS=Zea mays PE=2 SV=1 - [B7ZZX9_MAIZE]	18.67	6	metal ion binding; protein binding; catalytic activity	cytoplasm; membrane	metabolic process; response to stimulus; defense response; development	Pf00305; Pf01477	98.0604	6.7124
B4FWU6	Uncharacterized protein OS=Zea mays PE=2 SV=1 - [B4FWU6_MAIZE]	33.54	12	antioxidant activity; catalytic activity; nucleotide binding	cytoplasm	metabolic process; cellular homeostasis; regulation of biological process	Pf00070; Pf02852; Pf03486; Pf07992	53.0884	6.39209
C4J093	Uncharacterized protein OS=Zea mays PE=2 SV=1 - [C4J093_MAIZE]	51.04	2	catalytic activity; metal ion binding; nucleotide binding	cytoplasm; mitochondrion; membrane	metabolic process; response to stimulus	Pf00406; Pf05191	26.3878	7.45947
B6TXY3	Quinone oxidoreductase-like protein At1g23740 OS=Zea mays PE=2 SV=1 - [B6TXY3_MAIZE]	43.01	11	nucleotide binding; metal ion binding; catalytic activity	cytoplasm; membrane; extracellular	response to stimulus; metabolic process	Pf00107	39.7932	8.35303
K7UPS4	Uncharacterized protein OS=Zea mays GN=ZEAMMB73_547081 PE=3 SV=1 - [K7UPS4_MAIZE]	76.58	8				Protein not found	12.2144	9.48096
K7WGQ3	DAG protein OS=Zea mays GN=ZEAMMB73_355013 PE=4 SV=1 - [K7WGQ3_MAIZE]	28.29	7				Protein not found	43.9293	9.18799
B4FR21	ATP-dependent RNA helicase dhh1 OS=Zea mays PE=2 SV=1 - [B4FR21_MAIZE]	19.44	3	nucleotide binding; catalytic activity		reproduction	Pf00270; Pf00271	55.8085	8.48486
B4FH10	Uncharacterized protein OS=Zea mays PE=2 SV=1 - [B4FH10_MAIZE]	29.79	3	catalytic activity	cytoplasm	transport; cellular homeostasis; regulation of biological process	Pf00462	31.3223	8.19189
B4FSW8	Grx_S17-glutaredoxin subgroup II OS=Zea mays PE=2 SV=1 - [B4FSW8_MAIZE]	20.84	7	catalytic activity		cellular homeostasis; regulation of biological process	Pf00085; Pf00462	54.0143	5.43994
B6T3V9	Sex determination protein tasselseed-2 OS=Zea mays PE=2 SV=1 - [B6T3V9_MAIZE]	49.18	8	nucleotide binding; catalytic activity	cytoplasm; cytosol	metabolic process; response to stimulus; regulation of biological process	Pf00106; Pf08659	25.5108	5.75732
B4FBV4	Chaperone protein dnaJ 10 isoform 1 OS=Zea mays GN=ZEAMMB73_378583 PE=2 SV=1 - [B4FBV4_MAIZE]	26.33	2	protein binding		metabolic process	Pf00226	37.9313	7.06396
C4JC43	Putative VHS/GAT domain containing family protein OS=Zea mays GN=ZEAMMB73_669526 PE=2 SV=1 - [C4JC43_MAIZE]	5.14	2			transport	Pf00790; Pf03127	63.3338	5.63037
B4G1F8	Uncharacterized protein OS=Zea mays GN=ZEAMMB73_006738 PE=2 SV=1 - [B4G1F8_MAIZE]	38.13	2					31.4479	7.41553
A1Y2B7	Protein SUPPRESSOR OF GENE SILENCING 3 homolog OS=Zea mays GN=SGS3 PE=1 SV=1 - [SGS3_MAIZE]	23.91	12			development; metabolic process; regulation of biological process	Pf03468; Pf03470	67.7103	6.23975
C0P7S8	Uncharacterized protein OS=Zea mays PE=2 SV=1 - [C0P7S8_MAIZE]	31.82	5	nucleotide binding; metal ion binding; protein binding	cytoplasm	metabolic process; response to stimulus	Pf00226; Pf00684; Pf01556	46.6127	6.18896
B6SK40	Mitochondrial import receptor subunit TOM20 OS=Zea mays PE=2 SV=1 - [B6SK40_MAIZE]	32.18	4	protein binding; metal ion binding	cytoplasm; mitochondrion; membrane; cytosol; ribosome	cell organization and biogenesis; transport	Pf06552	22.1917	4.95752
K7VKI2	Uncharacterized protein OS=Zea mays GN=ZEAMMB73_707221 PE=3 SV=1 - [K7VKI2_MAIZE]	18.33	12				Protein not found	89.1042	7.50342
B6SZG7	Peptidyl-prolyl cis-trans isomerase OS=Zea mays GN=ZEAMMB73_893879 PE=2 SV=1 - [B6SZG7_MAIZE]	30.52	5	catalytic activity	cytoplasm; membrane	metabolic process	Pf00254	21.8644	9.40771
Q6IUP7	Pyruvate kinase OS=Zea mays PE=2 SV=1 - [Q6IUP7_MAIZE]	27.11	12	metal ion binding; catalytic activity	cytoplasm; mitochondrion	metabolic process	Pf00224; Pf02887	54.8834	7.35693
K7VKS6	Uncharacterized protein OS=Zea mays GN=ZEAMMB73_763456 PE=4 SV=1 - [K7VKS6_MAIZE]	10.61	13				Protein not found	182.532	5.22412
B4FZC0	Uncharacterized protein OS=Zea mays GN=ZEAMMB73_579951 PE=2 SV=1 - [B4FZC0_MAIZE]	24.42	7	catalytic activity; protein binding		metabolic process; regulation of biological process	Pf05922	42.21	8.26514
B6T2V3	Photosystem II 11 kD protein OS=Zea mays PE=2 SV=1 - [B6T2V3_MAIZE]	37.65	2		cytoplasm; membrane	metabolic process		17.7464	9.84717
Q8RUA7	Heat shock factor-binding protein 1 OS=Zea mays GN=hsbp1 PE=1 SV=1 - [Q8RUA7_MAIZE]	65.38	4			response to stimulus	Pf06825	8.61305	4.36084
B8A0P7	Uncharacterized protein OS=Zea mays GN=ZEAMMB73_416915 PE=2 SV=1 - [B8A0P7_MAIZE]	18.67	6	catalytic activity	cytoplasm; mitochondrion; endoplasmic reticulum; membrane	response to stimulus; metabolic process	Pf05817	74.6896	6.55127
B6T5H6	Auxin-induced protein PCNT115 OS=Zea mays PE=2 SV=1 - [B6T5H6_MAIZE]	45.61	9				Pf00248	37.5023	7.72314
K7USN3	Uncharacterized protein OS=Zea mays GN=ZEAMMB73_257264 PE=3 SV=1 - [K7USN3_MAIZE]	25.42	1				Protein not found	53.5288	6.68311
B4F9U9	Uncharacterized protein OS=Zea mays PE=2 SV=1 - [B4F9U9_MAIZE]	11.61	1					49.33	6.94678
C0PCW6	Uncharacterized protein OS=Zea mays GN=ZEAMMB73_091068 PE=2 SV=1 - [C0PCW6_MAIZE]	24.24	1		membrane	metabolic process	Pf02605	17.4661	7.32764
B4FCK0	USP family protein OS=Zea mays PE=2 SV=1 - [B4FCK0_MAIZE]	32.81	5			response to stimulus	Pf00582	27.1244	5.04639
B4FRJ4	Photosystem II 11 kD protein OS=Zea mays GN=ZEAMMB73_093405 PE=2 SV=1 - [B4FRJ4_MAIZE]	34.13	1		cytoplasm; membrane	metabolic process		17.3482	9.979
B6TJM7	Translocon Tic40 OS=Zea mays PE=2 SV=1 - [B6TJM7_MAIZE]	28.87	1		nucleus; cytoplasm; membrane	cell organization and biogenesis; transport	Pf04683	47.3981	5.32568
P17788	50S ribosomal protein L2, chloroplastic OS=Zea mays GN=rpl2-A PE=2 SV=2 - [RK2_MAIZE]	44.32	8	RNA binding; structural molecule activity; catalytic activity	cytoplasm; ribosome; membrane	metabolic process	Pf00181; Pf03947	30.0465	11.3706
B4FLA2	Uncharacterized protein OS=Zea mays PE=2 SV=1 - [B4FLA2_MAIZE]	24.09	9	catalytic activity	nucleus; organelle lumen; cytoplasm	metabolic process	Pf01264	47.0399	7.73779
B4FQ56	Uncharacterized protein OS=Zea mays PE=2 SV=1 - [B4FQ56_MAIZE]	30.52	4	catalytic activity	cytoplasm	metabolic process	Pf01678	33.4277	5.65576
K7UG66	Oxygen evolving enhancer protein 3 OS=Zea mays GN=ZEAMMB73_276885 PE=4 SV=1 - [K7UG66_MAIZE]	22.22	2				Protein not found	23.6733	9.81787
B6SZF6	HDDC2 protein OS=Zea mays PE=2 SV=1 - [B6SZF6_MAIZE]	36.18	6	catalytic activity; metal ion binding	membrane	metabolic process	Pf01966	26.6865	7.09326
B4FGM4	Endothelial differentiation-related factor 1 OS=Zea mays PE=2 SV=1 - [B4FGM4_MAIZE]	45.77	6	DNA binding	nucleus; organelle lumen; cytoplasm		Pf01381; Pf08523; Pf12844	15.6384	9.94971
B6TYJ6	3-isopropylmalate dehydratase large subunit 2 OS=Zea mays PE=2 SV=1 - [B6TYJ6_MAIZE]	22.56	5	catalytic activity	cytoplasm; membrane	metabolic process; response to stimulus	Pf00330	53.1025	7.31299
K7TKI8	Uncharacterized protein OS=Zea mays GN=ZEAMMB73_532168 PE=4 SV=1 - [K7TKI8_MAIZE]	43.85	2				Protein not found	35.4589	4.70361
B4F938	Uncharacterized protein OS=Zea mays PE=2 SV=1 - [B4F938_MAIZE]	30.23	11	catalytic activity		metabolic process	Pf01218	44.0853	8.07471
K7VQL1	Uncharacterized protein OS=Zea mays GN=ZEAMMB73_339876 PE=4 SV=1 - [K7VQL1_MAIZE]	17.92	3				Protein not found	86.7658	9.39307
B4FY74	Retrotransposon protein Ty1-copia subclass OS=Zea mays GN=ZEAMMB73_756786 PE=2 SV=1 - [B4FY74_MAIZE]	25	6	catalytic activity			Pf01738; Pf12695	28.6386	6.78564
B6SU81	Sulfurtransferase OS=Zea mays PE=2 SV=1 - [B6SU81_MAIZE]	38.46	8	catalytic activity	cytoplasm; mitochondrion; cytosol; membrane		Pf00581	29.6871	6.34131
K7VBA9	Uncharacterized protein OS=Zea mays GN=ZEAMMB73_550028 PE=4 SV=1 - [K7VBA9_MAIZE]	20.9	5				Protein not found	89.0976	9.08545
K7U4C2	Uncharacterized protein OS=Zea mays GN=ZEAMMB73_497333 PE=4 SV=1 - [K7U4C2_MAIZE]	28.83	9				Protein not found	36.6129	7.25439
G1FMQ3	Auxin-binding protein OS=Zea mays PE=2 SV=1 - [G1FMQ3_MAIZE]	49.25	7	receptor activity	cytoplasm; endoplasmic reticulum; organelle lumen		Pf02041; Pf07883	21.989	5.07178
K7V384	Uncharacterized protein OS=Zea mays GN=ZEAMMB73_306132 PE=4 SV=1 - [K7V384_MAIZE]	19.47	4				Protein not found	78.5364	6.52197
Q00827	Chlorophyll a-b binding protein 48, chloroplastic OS=Zea mays GN=CAB48 PE=3 SV=1 - [CB48_MAIZE]	29.55	2	metal ion binding	cytoplasm; mitochondrion; membrane; extracellular	response to stimulus; metabolic process	Pf00504	28.1113	6.68311
B4FB55	Ras-related protein ARA-3 OS=Zea mays PE=2 SV=1 - [B4FB55_MAIZE]	56.28	2	nucleotide binding		cell communication; regulation of biological process; response to stimulus; transport	Pf00025; Pf00071; Pf08477	23.8673	8.22119
C0P4V0	Uncharacterized protein OS=Zea mays PE=2 SV=1 - [C0P4V0_MAIZE]	19.69	3	nucleotide binding; catalytic activity	nucleus; organelle lumen; cytoplasm; membrane		Pf00270; Pf00271; Pf04408; Pf07717	81.6836	7.32764
B7ZZR9	Uncharacterized protein OS=Zea mays PE=2 SV=1 - [B7ZZR9_MAIZE]	31.13	1	nucleotide binding; DNA binding		metabolic process	Pf00493	40.1929	6.26514
C4J6E4	Uncharacterized protein OS=Zea mays PE=2 SV=1 - [C4J6E4_MAIZE]	18.11	3	antioxidant activity; catalytic activity; metal ion binding	membrane	response to stimulus; metabolic process	Pf00141	26.443	5.80811
B6TGG7	3-oxoacyl-[acyl-carrier-protein] synthase OS=Zea mays GN=ZEAMMB73_174296 PE=2 SV=1 - [B6TGG7_MAIZE]	18.44	1	catalytic activity	cytoplasm; membrane	metabolic process; development; cell organization and biogenesis	Pf00109; Pf02801	48.8337	7.66455
K7UFX0	Uncharacterized protein OS=Zea mays GN=ZEAMMB73_570539 PE=4 SV=1 - [K7UFX0_MAIZE]	22.29	2				Protein not found	19.0246	7.75244
K7VCN5	Uncharacterized protein OS=Zea mays GN=ZEAMMB73_868588 PE=3 SV=1 - [K7VCN5_MAIZE]	30.21	6				Protein not found	36.5967	8.52881
Q5EUD5	Protein disulfide isomerase OS=Zea mays GN=PDIL2-3 PE=2 SV=1 - [Q5EUD5_MAIZE]	22.78	8	catalytic activity	cytoplasm; vacuole; endoplasmic reticulum; membrane	metabolic process; response to stimulus; cellular homeostasis; regulation of biological process	Pf00085	46.867	5.57959
P25706	NAD(P)H-quinone oxidoreductase subunit 1, chloroplastic OS=Zea mays GN=ndhA PE=1 SV=3 - [NU1C_MAIZE]	14.92	3	catalytic activity	cytoplasm; membrane	metabolic process	Pf00146	40.4851	4.94482
Q3HUP7	Putative stearoyl-acyl-carrier protein desaturase OS=Zea mays PE=3 SV=1 - [Q3HUP7_MAIZE]	29.34	1	catalytic activity; metal ion binding	cytoplasm	defense response; response to stimulus; metabolic process	Pf03405	44.4624	6.66846
K7TV56	Carbonyl reductase 1 OS=Zea mays GN=ZEAMMB73_050987 PE=3 SV=1 - [K7TV56_MAIZE]	36.48	6				Protein not found	32.7021	7.45947
B4FQT6	Uncharacterized protein OS=Zea mays PE=2 SV=1 - [B4FQT6_MAIZE]	40	6	structural molecule activity	cytoplasm; ribosome	metabolic process	Pf00297	24.6122	10.2427
B6SK13	Ribose-phosphate pyrophosphokinase 4 OS=Zea mays PE=2 SV=1 - [B6SK13_MAIZE]	44.62	10	catalytic activity	membrane	metabolic process	Pf00156	36.1428	6.90283
K7UF17	Uncharacterized protein OS=Zea mays GN=ZEAMMB73_756098 PE=3 SV=1 - [K7UF17_MAIZE]	50.51	1				Protein not found	11.385	9.37842
Q43260	Glutamate dehydrogenase OS=Zea mays GN=GDH1 PE=1 SV=1 - [DHE3_MAIZE]	22.63	5	nucleotide binding; catalytic activity; metal ion binding	cytoplasm; mitochondrion	metabolic process; response to stimulus; regulation of biological process	Pf00208; Pf02812	43.9946	6.53662
Q9SPD7	Outer membrane protein porinVoltage-dependent anion channel protein 2 OS=Zea mays GN=vdac2 PE=2 SV=1 - [Q9SPD7_MAIZE]	40.22	8	transporter activity	nucleus; organelle lumen; cytoplasm; mitochondrion; membrane; vacuole	transport; response to stimulus; defense response; regulation of biological process	Pf01459	29.1599	8.11865
B4FFX7	Proteasome subunit alpha type OS=Zea mays PE=2 SV=1 - [B4FFX7_MAIZE]	41.7	1	catalytic activity	proteasome; nucleus; cytoplasm; cytosol; ribosome	metabolic process; response to stimulus; defense response	Pf00227; Pf10584	25.8483	5.68115
K7VP18	Putative leucine-rich repeat receptor-like protein kinase family protein OS=Zea mays GN=ZEAMMB73_422758 PE=4 SV=1 - [K7VP18_MAIZE]	12.05	1				Protein not found	70.5034	7.04932
Q5I204	Brain acid soluble protein 1 OS=Zea mays PE=2 SV=1 - [Q5I204_MAIZE]	21.43	4	DNA binding	nucleus		Pf01429	38.2844	4.55127
B6T969	Proteasome subunit alpha type OS=Zea mays GN=ZEAMMB73_966359 PE=2 SV=1 - [B6T969_MAIZE]	41.7	1	catalytic activity	proteasome; nucleus; cytoplasm; cytosol; ribosome	metabolic process; response to stimulus; defense response	Pf00227; Pf10584	25.8643	5.68115
B4G066	Uncharacterized protein OS=Zea mays PE=2 SV=1 - [B4G066_MAIZE]	25.33	9	catalytic activity; metal ion binding	cytoplasm; mitochondrion	response to stimulus; metabolic process	Pf00171	57.4812	6.78564
C0P4D8	Uncharacterized protein OS=Zea mays PE=2 SV=1 - [C0P4D8_MAIZE]	20.5	11	nucleotide binding; catalytic activity; protein binding	membrane	metabolic process	Pf00169; Pf00350; Pf01031; Pf02212	95.0791	9.29053
B4F7W6	GDSL-motif protein lipase/hydrolase-like protein OS=Zea mays GN=ZEAMMB73_349738 PE=2 SV=1 - [B4F7W6_MAIZE]	14.87	2	catalytic activity		metabolic process	Pf00657	41.5374	7.57666
K7UMB3	Uncharacterized protein OS=Zea mays GN=ZEAMMB73_999058 PE=3 SV=1 - [K7UMB3_MAIZE]	27.71	9				Protein not found	59.6993	9.5542
B6TN15	NADH-ubiquinone oxidoreductase 24 kDa subunit OS=Zea mays PE=2 SV=1 - [B6TN15_MAIZE]	24.56	6	metal ion binding; catalytic activity; nucleotide binding	cytoplasm; mitochondrion; membrane	response to stimulus; metabolic process	Pf01257	30.5742	7.91357
B4FZN2	Uncharacterized protein OS=Zea mays PE=2 SV=1 - [B4FZN2_MAIZE]	35.64	11	catalytic activity	cytoplasm	metabolic process	Pf00248	45.4555	8.41162
O82579	Ribosomal protein L26 (Fragment) OS=Zea mays PE=2 SV=1 - [O82579_MAIZE]	31.4	1	structural molecule activity	cytoplasm; ribosome	metabolic process	Pf00467	14.0458	11.3999
B6TXN0	DNA-damage-repair/toleration protein DRT102 OS=Zea mays PE=2 SV=1 - [B6TXN0_MAIZE]	27.69	7		nucleus; cytoplasm	metabolic process; response to stimulus	Pf02502; Pf07883	32.9592	5.09717
C0P4K4	Uncharacterized protein OS=Zea mays GN=ZEAMMB73_852564 PE=2 SV=1 - [C0P4K4_MAIZE]	38.02	5	antioxidant activity; catalytic activity		response to stimulus; metabolic process	Pf00141	34.1126	7.92822
Q5QJA2	Harpin binding protein 1 OS=Zea mays GN=HrBP1 PE=2 SV=1 - [Q5QJA2_MAIZE]	35.29	7	structural molecule activity	nucleus; membrane; cytoplasm		Pf04755	29.2374	9.51025
B6SJF7	Histidine triad nucleotide binding protein OS=Zea mays GN=HINT PE=2 SV=1 - [B6SJF7_MAIZE]	41.09	4	catalytic activity	cytoplasm; membrane	metabolic process	Pf01230; Pf11969	14.2205	6.07471
B6UHU1	Catalase OS=Zea mays PE=2 SV=1 - [B6UHU1_MAIZE]	26.83	8	antioxidant activity; catalytic activity; metal ion binding	cytoplasm; mitochondrion; vacuole; membrane; cytosol; ribosome; extracellular	response to stimulus; cell communication; cell death; metabolic process; cellular homeostasis; regulation of biological process	Pf00199; Pf06628	56.7202	7.40088
K7U7A0	Uncharacterized protein OS=Zea mays GN=ZEAMMB73_350646 PE=3 SV=1 - [K7U7A0_MAIZE]	10.03	5				Protein not found	124.754	8.79248
Q9FQC5	Glutathione S-transferase GST 14 OS=Zea mays PE=2 SV=1 - [Q9FQC5_MAIZE]	45.53	3	catalytic activity; protein binding			Pf00043; Pf02798	27.8274	8.57275
B6UIJ6	60S ribosomal protein L13 OS=Zea mays GN=ZEAMMB73_520318 PE=2 SV=1 - [B6UIJ6_MAIZE]	47.6	3	structural molecule activity	nucleus; organelle lumen; cytoplasm; cytosol; ribosome; membrane	metabolic process	Pf01294	23.8221	10.77
K7TNQ3	Uncharacterized protein OS=Zea mays GN=ZEAMMB73_391045 PE=3 SV=1 - [K7TNQ3_MAIZE]	19.48	8				Protein not found	57.1695	6.0874
B6TZD1	Methylthioribose-1-phosphate isomerase OS=Zea mays GN=IDI2 PE=2 SV=1 - [MTNA_MAIZE]	33.79	10	catalytic activity	nucleus; cytoplasm	metabolic process	Pf01008	38.5982	6.04932
C4JC14	Uncharacterized protein OS=Zea mays PE=2 SV=1 - [C4JC14_MAIZE]	44.39	1	nucleotide binding	membrane	cell communication; regulation of biological process; response to stimulus; transport	Pf00025; Pf00071; Pf08477	23.7201	7.82568
K7TL57	Uncharacterized protein OS=Zea mays GN=ZEAMMB73_336389 PE=4 SV=1 - [K7TL57_MAIZE]	40.37	4				Protein not found	11.9947	11.019
B6SYD0	60S ribosomal protein L22-2 OS=Zea mays PE=2 SV=1 - [B6SYD0_MAIZE]	26.15	1	structural molecule activity	nucleus; organelle lumen; cytoplasm; ribosome; membrane; cytosol	metabolic process	Pf01776	14.5217	9.43701
B6UFQ0	Proteasome subunit alpha type OS=Zea mays PE=2 SV=1 - [B6UFQ0_MAIZE]	47.39	2	catalytic activity	proteasome; nucleus; cytoplasm; vacuole; membrane; extracellular	metabolic process; response to stimulus	Pf00227; Pf10584	27.2498	6.354
Q8W514	MSI type nucleosome/chromatin assembly factor C OS=Zea mays GN=nfc103 PE=2 SV=1 - [Q8W514_MAIZE]	22.04	6	protein binding			Pf00400; Pf12265	48.6257	4.95752
K7V3K5	Uroporphyrinogen decarboxylase OS=Zea mays GN=ZEAMMB73_792566 PE=3 SV=1 - [K7V3K5_MAIZE]	18	5				Protein not found	44.177	7.95752
B4FZG8	Uncharacterized protein OS=Zea mays GN=ZEAMMB73_230025 PE=2 SV=1 - [B4FZG8_MAIZE]	13.74	6					59.8478	8.48486
B4FIB2	Ras protein RIC2 OS=Zea mays GN=ZEAMMB73_477067 PE=2 SV=1 - [B4FIB2_MAIZE]	55.3	1	nucleotide binding	nucleus; cytoplasm; vacuole; membrane	cell communication; regulation of biological process; response to stimulus; transport	Pf00025; Pf00071; Pf04670; Pf08477	23.9501	5.73193
B6TQ06	Aminomethyltransferase OS=Zea mays PE=2 SV=1 - [B6TQ06_MAIZE]	29.34	11	catalytic activity	cytoplasm	metabolic process	Pf01571; Pf08669	44.0065	8.1626
B6SLS6	Chaperone protein dnaJ 10 OS=Zea mays PE=2 SV=1 - [B6SLS6_MAIZE]	36.09	4	protein binding		metabolic process	Pf00226	37.7681	5.8208
B6TJ28	Putative uncharacterized protein OS=Zea mays PE=2 SV=1 - [B6TJ28_MAIZE]	42.81	3		nucleus; cytoplasm			31.5799	6.82959
K7V0H0	Putative trehalose phosphatase/synthase family protein OS=Zea mays GN=ZEAMMB73_111696 PE=4 SV=1 - [K7V0H0_MAIZE]	8.82	6				Protein not found	108.553	7.04932
B6TJ76	Nucleic acid binding protein OS=Zea mays PE=2 SV=1 - [B6TJ76_MAIZE]	26.56	1	RNA binding		development; reproduction	Pf00013	47.9196	5.35107
B6TQ36	Pyruvate dehydrogenase E1 component subunit beta OS=Zea mays PE=2 SV=1 - [B6TQ36_MAIZE]	22.98	7	catalytic activity; metal ion binding	cytoplasm; membrane	metabolic process; development; reproduction	Pf02779; Pf02780	42.2945	7.02002
B6TSB3	Glucose-6-phosphate 1-dehydrogenase OS=Zea mays PE=2 SV=1 - [B6TSB3_MAIZE]	16.57	3	nucleotide binding; catalytic activity	cytoplasm	metabolic process; response to stimulus	Pf00479; Pf02781	57.5926	6.771
K7U605	Putative argonaute family protein OS=Zea mays GN=ZEAMMB73_598597 PE=4 SV=1 - [K7U605_MAIZE]	10.62	2				Protein not found	121.136	9.21729
B4G1P1	Glutamine synthetase OS=Zea mays GN=gln1-3 PE=2 SV=1 - [B4G1P1_MAIZE]	38.2	1	nucleotide binding; catalytic activity		metabolic process	Pf00120; Pf03951	39.2704	5.47803
B4FSN3	Uncharacterized protein OS=Zea mays GN=ZEAMMB73_706905 PE=4 SV=1 - [B4FSN3_MAIZE]	84.26	3		cytoplasm; membrane		Pf02575	11.83	4.91943
B6T2E1	DANA2 OS=Zea mays PE=2 SV=1 - [B6T2E1_MAIZE]	51.33	7		cytoplasm; mitochondrion			24.0764	9.1001
B4G1D2	CBS domain protein OS=Zea mays PE=2 SV=1 - [B4G1D2_MAIZE]	43.41	8	catalytic activity; protein binding		metabolic process	Pf00478; Pf00571	22.4837	9.33447
C0PE73	Uncharacterized protein OS=Zea mays PE=2 SV=1 - [C0PE73_MAIZE]	33.1	3	nucleotide binding; catalytic activity	cytoplasm; mitochondrion	metabolic process; development; reproduction	Pf00133; Pf08264; Pf09334; Pf10458	48.7379	6.03662
K7WHC8	Blue fluorescent1 OS=Zea mays GN=ZEAMMB73_227948 PE=3 SV=1 - [K7WHC8_MAIZE]	39.19	11				Protein not found	41.1879	8.70459
C0PAH4	Uncharacterized protein OS=Zea mays PE=2 SV=1 - [C0PAH4_MAIZE]	12.19	7	protein binding			Pf00400; Pf08324; Pf09070	82.3595	5.45264
B4G0S0	Uncharacterized protein OS=Zea mays GN=ZEAMMB73_491534 PE=2 SV=1 - [B4G0S0_MAIZE]	28.78	9	metal ion binding; catalytic activity		metabolic process	Pf00156; Pf00215	51.2172	7.37158
B4F874	Uncharacterized protein OS=Zea mays PE=2 SV=1 - [B4F874_MAIZE]	38.31	2		membrane		Pf11016	28.216	8.88037
B6SI29	Histone H2A OS=Zea mays PE=2 SV=1 - [B6SI29_MAIZE]	33.76	2	DNA binding	chromosome; nucleus; organelle lumen; membrane	cell organization and biogenesis; metabolic process	Pf00125	16.2552	10.6089
B6T1L5	Histone H2A OS=Zea mays PE=2 SV=1 - [B6T1L5_MAIZE]	40.3	1	DNA binding	chromosome; nucleus; membrane	cell organization and biogenesis; metabolic process	Pf00125	14.1046	10.1548
K7UBT7	Uncharacterized protein (Fragment) OS=Zea mays GN=ZEAMMB73_452286 PE=4 SV=1 - [K7UBT7_MAIZE]	14.05	15				Protein not found	154.451	8.03076
C0P8Q1	Uncharacterized protein OS=Zea mays PE=2 SV=1 - [C0P8Q1_MAIZE]	19.53	10	nucleotide binding; catalytic activity	cytoplasm; mitochondrion; membrane	metabolic process	Pf00152; Pf00587; Pf01336; Pf02938	75.173	6.34131
B6UC34	Glutaminyl-tRNA synthetase OS=Zea mays GN=ZEAMMB73_076118 PE=2 SV=1 - [B6UC34_MAIZE]	20.6	12	nucleotide binding; catalytic activity	cytoplasm	metabolic process; development; reproduction	Pf00749; Pf03950; Pf04558	90.0134	6.66846
B4FF65	Uncharacterized protein OS=Zea mays PE=2 SV=1 - [B4FF65_MAIZE]	27.46	4	catalytic activity; protein binding	proteasome	metabolic process; response to stimulus	Pf01399; Pf02160	47.6741	6.3667
B6T1F1	Ribosomal protein L19 OS=Zea mays PE=2 SV=1 - [B6T1F1_MAIZE]	28.99	1	structural molecule activity	nucleus; organelle lumen; cytoplasm; ribosome; membrane; cytosol	metabolic process	Pf01280	24.1044	11.312
B6SLI1	40S ribosomal protein S30 OS=Zea mays GN=ZEAMMB73_869452 PE=4 SV=1 - [B6SLI1_MAIZE]	16.13	1	structural molecule activity	nucleus; organelle lumen; cytoplasm; ribosome; cytosol	metabolic process	Pf04758	6.92689	12.0298
B6U4F7	Acylamino-acid-releasing enzyme OS=Zea mays PE=2 SV=1 - [B6U4F7_MAIZE]	25.84	14	catalytic activity		metabolic process	Pf00135; Pf00326; Pf07859; Pf12695; Pf12697	84.8711	6.21436
C0P4U5	Uncharacterized protein OS=Zea mays PE=2 SV=1 - [C0P4U5_MAIZE]	24.18	6		cytoplasm; membrane			37.2985	6.94678
B6TIP7	Peptidyl-prolyl cis-trans isomerase OS=Zea mays PE=2 SV=1 - [B6TIP7_MAIZE]	35.81	3	catalytic activity		metabolic process	Pf00160	23.064	9.56885
B4FGJ8	Uncharacterized protein OS=Zea mays PE=2 SV=1 - [B4FGJ8_MAIZE]	24.1	1	protein binding	cytoplasm; mitochondrion; vacuole; membrane		Pf00536; Pf02466; Pf07647	26.1826	9.77393
B6TTP0	Histone H3 OS=Zea mays PE=2 SV=1 - [B6TTP0_MAIZE]	55.88	1	DNA binding	chromosome; nucleus	cell organization and biogenesis; metabolic process	Pf00125	15.3165	11.2974
B6SX34	Photosystem I reaction center subunit psaK OS=Zea mays PE=2 SV=1 - [B6SX34_MAIZE]	14.18	2		cytoplasm; membrane	metabolic process	Pf01241	13.6743	10.5503
B6T9G3	Alpha-1,4-glucan-protein synthase 1 OS=Zea mays PE=2 SV=1 - [B6T9G3_MAIZE]	29.36	1	catalytic activity		cell organization and biogenesis; metabolic process	Pf03214	40.8787	7.04932
B6T7Z2	Cytochrome b5 OS=Zea mays GN=ZEAMMB73_879839 PE=2 SV=1 - [B6T7Z2_MAIZE]	37.59	4	metal ion binding	cytoplasm; endoplasmic reticulum; membrane	defense response; response to stimulus	Pf00173	14.6654	5.51611
B6SLQ7	60S ribosomal protein L23a OS=Zea mays GN=ZEAMMB73_502232 PE=2 SV=1 - [B6SLQ7_MAIZE]	48.68	10	nucleotide binding; structural molecule activity	nucleus; organelle lumen; cytoplasm; ribosome; membrane; cytosol	metabolic process; response to stimulus	Pf00276; Pf03939	16.8846	10.2134
B6U1A1	Adenine phosphoribosyltransferase 1 OS=Zea mays PE=2 SV=1 - [B6U1A1_MAIZE]	70	1	catalytic activity	cytoplasm; cytosol; membrane	metabolic process; response to stimulus	Pf00156	19.3264	5.2749
B4FUE7	Uncharacterized protein OS=Zea mays PE=2 SV=1 - [B4FUE7_MAIZE]	53.96	1	catalytic activity; nucleotide binding	nucleus; organelle lumen; membrane	metabolic process; response to stimulus	Pf02772; Pf02773	28.76	8.00146
C4J594	Uncharacterized protein OS=Zea mays PE=2 SV=1 - [C4J594_MAIZE]	29.24	12	catalytic activity; nucleotide binding	membrane		Pf00270; Pf00271	67.962	8.54346
B4FRC2	Uncharacterized protein OS=Zea mays PE=2 SV=1 - [B4FRC2_MAIZE]	27.43	4	catalytic activity; transporter activity	cytoplasm; membrane; vacuole	transport	Pf03224; Pf11698	51.5219	7.6499
B6TRJ7	Splicing factor U2af 38 kDa subunit OS=Zea mays PE=2 SV=1 - [B6TRJ7_MAIZE]	13.71	3	nucleotide binding; RNA binding; metal ion binding	nucleus	development; reproduction; response to stimulus	Pf00076; Pf00642	34.5197	9.0708
B6TG30	Putative uncharacterized protein OS=Zea mays PE=2 SV=1 - [B6TG30_MAIZE]	33.33	4	structural molecule activity	cytoplasm; ribosome	metabolic process	Pf00366	14.8441	10.3159
C0PBL7	Uncharacterized protein OS=Zea mays PE=2 SV=1 - [C0PBL7_MAIZE]	31.9	5	nucleotide binding	membrane		Pf00076; Pf07876	34.2256	5.50342
B4FMW6	Uncharacterized protein OS=Zea mays PE=2 SV=1 - [B4FMW6_MAIZE]	21.81	5	catalytic activity	extracellular	metabolic process		44.5953	7.00537
B6T3E6	Putative uncharacterized protein OS=Zea mays PE=2 SV=1 - [B6T3E6_MAIZE]	23.62	1	protein binding	cytoplasm; mitochondrion; vacuole; membrane		Pf00536; Pf02466; Pf07647	28.3687	9.80322
B7ZYX0	Uncharacterized protein OS=Zea mays PE=2 SV=1 - [B7ZYX0_MAIZE]	20.75	12		membrane		Pf01535; Pf12854	73.6557	5.33838
B4FER3	Uncharacterized protein OS=Zea mays PE=2 SV=1 - [B4FER3_MAIZE]	17.23	6	nucleotide binding; DNA binding; catalytic activity		metabolic process; response to stimulus; development; reproduction	Pf03215; Pf05496; Pf10424; Pf12846	40.5063	9.18799
B4FZ35	CHL-Zea mays Chloroplastic lipocalin OS=Zea mays PE=2 SV=1 - [B4FZ35_MAIZE]	35.59	9		cytoplasm; membrane	response to stimulus	Pf00061; Pf08212	37.5084	6.04932
C4JB63	Uncharacterized protein OS=Zea mays PE=2 SV=1 - [C4JB63_MAIZE]	16.88	5	RNA binding; protein binding	nucleus; cytoplasm; cytosol; membrane	metabolic process	Pf01399; Pf05470	34.6443	9.61279
B6TJC5	Developmentally-regulated GTP-binding protein 2 OS=Zea mays PE=2 SV=1 - [B6TJC5_MAIZE]	17.79	5	nucleotide binding; transporter activity	membrane; cytoplasm	transport	Pf01926; Pf02421; Pf02824	44.5504	8.77783
O24415	60S acidic ribosomal protein P2B OS=Zea mays GN=RPP2B PE=1 SV=1 - [RLA2B_MAIZE]	77.88	6	structural molecule activity	cytoplasm; ribosome	metabolic process	Pf00428	11.6928	4.27197
O24421	Starch branching enzyme IIa (Fragment) OS=Zea mays GN=Sbe2a PE=2 SV=1 - [O24421_MAIZE]	24.08	19	catalytic activity	cytoplasm	metabolic process	Pf00128; Pf02806; Pf02922	91.8078	5.38916
B4FJ16	(Csu474(RpS14)), mRNA OS=Zea mays GN=ZEAMMB73_659942 PE=2 SV=1 - [B4FJ16_MAIZE]	18.51	4	catalytic activity		metabolic process		31.1395	8.27979
C0PL35	Glyoxysomal fatty acid beta-oxidation multifunctional protein MFP-a OS=Zea mays GN=ZEAMMB73_867373 PE=2 SV=1 - [C0PL35_MAIZE]	29.18	16	nucleotide binding; catalytic activity	nucleus; organelle lumen; membrane	metabolic process	Pf00378; Pf00725; Pf02737	78.9804	8.66064
B6TJE8	Prolyl-tRNA synthetase OS=Zea mays PE=2 SV=1 - [B6TJE8_MAIZE]	24.58	9	nucleotide binding; catalytic activity	cytoplasm; mitochondrion; membrane	metabolic process; development; regulation of biological process; reproduction	Pf00587; Pf03129; Pf09180	59.6845	7.12256
B4FRM0	Uncharacterized protein OS=Zea mays PE=2 SV=1 - [B4FRM0_MAIZE]	26.15	2	nucleotide binding; catalytic activity		metabolic process	Pf06068	49.8201	5.59229
Q6ST18	Heat shock factor binding protein 2 OS=Zea mays GN=hsbp2 PE=4 SV=1 - [Q6ST18_MAIZE]	26.32	1	protein binding	nucleus; cytoplasm; cytosol	response to stimulus; development; reproduction	Pf06825	10.2408	4.52588
B7ZXH0	Pyruvate kinase OS=Zea mays PE=2 SV=1 - [B7ZXH0_MAIZE]	27.75	11	metal ion binding; catalytic activity	cytoplasm; membrane	metabolic process; response to stimulus	Pf00224; Pf02887	50.3146	5.84619
B4FG53	Malate dehydrogenase OS=Zea mays PE=2 SV=1 - [B4FG53_MAIZE]	24.11	1	nucleotide binding; catalytic activity	cytoplasm; mitochondrion; membrane; extracellular	metabolic process; response to stimulus	Pf00056; Pf01073; Pf02866	41.0878	7.76709
B6T346	THO complex subunit 4 OS=Zea mays PE=2 SV=1 - [B6T346_MAIZE]	30.43	2	nucleotide binding			Pf00076	26.5375	10.2427
B6TKR7	Jasmonate-induced protein OS=Zea mays PE=2 SV=1 - [B6TKR7_MAIZE]	33.97	8		membrane		Pf01419; Pf03018	32.9945	5.47803
B6TRR5	Formate dehydrogenase 1 OS=Zea mays PE=2 SV=1 - [B6TRR5_MAIZE]	28.46	9	nucleotide binding; catalytic activity	cytoplasm	metabolic process; response to stimulus	Pf00389; Pf02826	41.3931	6.80029
B6T398	Putative uncharacterized protein OS=Zea mays PE=2 SV=1 - [B6T398_MAIZE]	28.09	2	structural molecule activity	cytoplasm; membrane		Pf04755	32.5159	5.85889
C0PGL4	Uncharacterized protein OS=Zea mays GN=ZEAMMB73_199342 PE=2 SV=1 - [C0PGL4_MAIZE]	10.59	5		cytoplasm; mitochondrion; membrane		Pf09731	68.226	5.23682
B6T8M6	Mitochondrial 2-oxoglutarate/malate carrier protein OS=Zea mays PE=2 SV=1 - [B6T8M6_MAIZE]	27.42	1		membrane	transport	Pf00153	33.3822	9.70068
B6TJP1	Ras-related protein RIC2 OS=Zea mays PE=2 SV=1 - [B6TJP1_MAIZE]	55.3	1	nucleotide binding	nucleus; cytoplasm; vacuole; membrane	cell communication; regulation of biological process; response to stimulus; transport	Pf00025; Pf00071; Pf04670; Pf08477	23.9481	5.73193
B4FBC9	Putative patellin family protein OS=Zea mays GN=ZEAMMB73_361865 PE=2 SV=1 - [B4FBC9_MAIZE]	20.65	8		membrane	transport	Pf00650; Pf03765	67.9934	4.58936
P38559	Glutamine synthetase root isozyme 1 OS=Zea mays GN=GLN6 PE=2 SV=1 - [GLNA1_MAIZE]	32.49	5	nucleotide binding; catalytic activity	cytoplasm	metabolic process	Pf00120; Pf03951	39.2255	5.89697
K7U064	Uncharacterized protein (Fragment) OS=Zea mays GN=ZEAMMB73_323084 PE=3 SV=1 - [K7U064_MAIZE]	41.25	1				Protein not found	8.71502	6.46826
B4FTF8	Glutathione S-transferase OS=Zea mays PE=2 SV=1 - [B4FTF8_MAIZE]	46.43	7	protein binding; catalytic activity			Pf00043; Pf02798	24.8105	5.68115
B6U301	Rieske domain containing protein OS=Zea mays PE=2 SV=1 - [B6U301_MAIZE]	27.9	5	catalytic activity	cytoplasm; membrane	metabolic process	Pf00355	29.1829	5.51611
B4FQ98	NADH-ubiquinone oxidoreductase 51 kDa subunit OS=Zea mays PE=2 SV=1 - [B4FQ98_MAIZE]	29.96	1	catalytic activity; nucleotide binding	cytoplasm; mitochondrion; membrane	metabolic process	Pf01512; Pf10531; Pf10589	55.2321	8.01611
B6SNC1	Acyl-desaturase OS=Zea mays PE=2 SV=1 - [B6SNC1_MAIZE]	30.61	1	catalytic activity; metal ion binding	cytoplasm	defense response; response to stimulus; metabolic process	Pf03405	44.4453	6.53662
C0PAJ9	Uncharacterized protein OS=Zea mays PE=2 SV=1 - [C0PAJ9_MAIZE]	29.62	5	nucleotide binding; RNA binding	membrane	metabolic process	Pf00076	30.1155	8.45557
B6SWA1	Dek protein OS=Zea mays PE=2 SV=1 - [B6SWA1_MAIZE]	26.86	12				Pf08766	52.4799	8.63135
B4G019	Uncharacterized protein OS=Zea mays PE=2 SV=1 - [B4G019_MAIZE]	32.25	7					33.3377	6.44287
B6TJM1	3-isopropylmalate dehydrogenase OS=Zea mays GN=ZEAMMB73_379475 PE=2 SV=1 - [B6TJM1_MAIZE]	36.99	1	metal ion binding; catalytic activity; nucleotide binding	cytoplasm; membrane	metabolic process	Pf00180	39.8825	6.78564
B7ZX91	Uncharacterized protein OS=Zea mays PE=2 SV=1 - [B7ZX91_MAIZE]	21.31	5	nucleotide binding			Pf00076	43.0668	4.88135
B6TI56	Ribose-5-phosphate isomerase OS=Zea mays PE=1 SV=1 - [B6TI56_MAIZE]	21.53	6	catalytic activity	cytoplasm; membrane	metabolic process; defense response; response to stimulus	Pf06026	28.7603	5.74463
B6U1M6	Transposon protein OS=Zea mays PE=2 SV=1 - [B6U1M6_MAIZE]	9.03	2	DNA binding; protein binding	membrane		Pf02892; Pf05699	85.9533	5.93506
C0P5F2	Uncharacterized protein OS=Zea mays GN=ZEAMMB73_263236 PE=2 SV=1 - [C0P5F2_MAIZE]	24.68	8		membrane		Pf05918	60.0479	9.01221
C0PHP8	Agmatine deiminase OS=Zea mays GN=ZEAMMB73_799556 PE=2 SV=1 - [C0PHP8_MAIZE]	25.54	1	catalytic activity	membrane	metabolic process	Pf04371	41.6114	4.98291
B6TJ57	Agmatine deiminase OS=Zea mays PE=2 SV=1 - [B6TJ57_MAIZE]	25	1	catalytic activity	membrane	metabolic process	Pf04371	41.6025	5.03369
B8A021	Phospholipase D OS=Zea mays PE=2 SV=1 - [B8A021_MAIZE]	25.44	5	catalytic activity; metal ion binding; protein binding	nucleus; cytoplasm; mitochondrion; membrane	metabolic process; cell communication; regulation of biological process; response to stimulus; development	Pf00614; Pf12357	84.8491	5.33838
B4FU37	Proteasome subunit alpha type OS=Zea mays PE=2 SV=1 - [B4FU37_MAIZE]	38.96	0	catalytic activity	proteasome; nucleus; cytoplasm	metabolic process	Pf00227; Pf10584	27.2639	6.31592
B7ZZM4	Uncharacterized protein OS=Zea mays PE=2 SV=1 - [B7ZZM4_MAIZE]	29.83	6	catalytic activity	cytoplasm; membrane	metabolic process	Pf01842; Pf10369	51.8232	8.19189
B6UDS6	Ubiquinone biosynthesis protein ubiB OS=Zea mays PE=2 SV=1 - [B6UDS6_MAIZE]	14.04	1	catalytic activity; nucleotide binding	cytoplasm; membrane	metabolic process	Pf03109; Pf06176	78.4164	6.12549
B6UCV5	Shikimate biosynthesis protein aroDE OS=Zea mays PE=2 SV=1 - [B6UCV5_MAIZE]	27.5	11	nucleotide binding; catalytic activity	cytoplasm; membrane	metabolic process	Pf01487; Pf01488; Pf08501	54.7922	5.68115
C0HEG7	Uncharacterized protein OS=Zea mays GN=ZEAMMB73_086046 PE=2 SV=1 - [C0HEG7_MAIZE]	30.43	3	structural molecule activity	cytoplasm; membrane		Pf04755	32.7561	7.21045
B6TMH0	60S ribosomal protein L27 OS=Zea mays PE=2 SV=1 - [B6TMH0_MAIZE]	44.53	1	structural molecule activity; catalytic activity	cytoplasm; mitochondrion; ribosome; cytosol	metabolic process	Pf01777; Pf06021	15.5937	10.4771
C0PCX3	Uncharacterized protein OS=Zea mays PE=2 SV=1 - [C0PCX3_MAIZE]	24.02	8	nucleotide binding; catalytic activity	cytoplasm; membrane	metabolic process	Pf00579	46.1174	6.17627
K7UP13	Uncharacterized protein OS=Zea mays GN=ZEAMMB73_720994 PE=4 SV=1 - [K7UP13_MAIZE]	48.57	8				Protein not found	19.2211	9.37842
K7VKY3	Uncharacterized protein OS=Zea mays GN=ZEAMMB73_211594 PE=3 SV=1 - [K7VKY3_MAIZE]	7.95	3				Protein not found	55.6793	6.69775
B4FP39	ATP-dependent Clp protease proteolytic subunit OS=Zea mays PE=2 SV=1 - [B4FP39_MAIZE]	22.84	4	catalytic activity	cytoplasm; membrane	metabolic process; cell organization and biogenesis; development; regulation of biological process	Pf00574	30.6338	5.021
B6TBG8	26S proteasome non-ATPase regulatory subunit 3 OS=Zea mays PE=2 SV=1 - [B6TBG8_MAIZE]	23.22	3	protein binding; enzyme regulator activity	proteasome; membrane	metabolic process; regulation of biological process	Pf01399; Pf08375	55.621	8.35303
B4F8P4	Anthranilate synthase component I-1 OS=Zea mays PE=2 SV=1 - [B4F8P4_MAIZE]	19.37	10	catalytic activity		metabolic process	Pf00425; Pf04715	66.6268	7.26904
B6TG03	Ras-related protein Rab11D OS=Zea mays PE=2 SV=1 - [B6TG03_MAIZE]	38.25	1	nucleotide binding; protein binding	nucleus; cytoplasm; membrane	cell communication; regulation of biological process; response to stimulus; transport	Pf00025; Pf00071; Pf04670; Pf08477	23.8964	7.95752
B4F9I2	Uncharacterized protein OS=Zea mays GN=ZEAMMB73_289798 PE=2 SV=1 - [B4F9I2_MAIZE]	28.57	3	nucleotide binding; catalytic activity		metabolic process; response to stimulus	Pf00004; Pf05496; Pf06068	49.77	5.59229
B6T6U3	NADH-ubiquinone oxidoreductase 51 kDa subunit OS=Zea mays PE=2 SV=1 - [B6T6U3_MAIZE]	29.96	1	catalytic activity; nucleotide binding	cytoplasm; mitochondrion; membrane	metabolic process	Pf01512; Pf10531; Pf10589	55.1468	7.72314
B6ST74	Pheophorbide a oxygenase OS=Zea mays PE=2 SV=1 - [B6ST74_MAIZE]	21.33	9	catalytic activity; metal ion binding	cytoplasm; membrane	metabolic process	Pf00355; Pf08417	58.8841	8.99756
Q8LK07	Histone H1 OS=Zea mays GN=hon101 PE=2 SV=1 - [Q8LK07_MAIZE]	29.08	6	DNA binding	chromosome; nucleus	cell organization and biogenesis; metabolic process	Pf00538	19.8725	10.9165
B4FWK0	Uncharacterized protein OS=Zea mays PE=2 SV=1 - [B4FWK0_MAIZE]	20.34	6	RNA binding		metabolic process	Pf05091	64.8457	5.70654
Q9FXZ7	1-deoxy-D-xylulose 5-phosphate reductoisomerase OS=Zea mays GN=dxr PE=2 SV=1 - [Q9FXZ7_MAIZE]	32.63	10	nucleotide binding; protein binding; catalytic activity; metal ion binding	cytoplasm	metabolic process; response to stimulus	Pf02670; Pf08436	51.2528	6.90283
K7VCG8	Putative chromatin-remodeling factor family OS=Zea mays GN=ZEAMMB73_933845 PE=4 SV=1 - [K7VCG8_MAIZE]	18.78	18				Protein not found	127.63	5.18604
K7USZ5	Uncharacterized protein OS=Zea mays GN=ZEAMMB73_491828 PE=4 SV=1 - [K7USZ5_MAIZE]	16.87	10				Protein not found	88.0887	5.21143
B6T7J2	Uridine kinase OS=Zea mays PE=2 SV=1 - [B6T7J2_MAIZE]	22.65	5	nucleotide binding; catalytic activity		metabolic process	Pf00485; Pf06414	54.3819	7.02002
B6T3H3	Diaminopimelate decarboxylase OS=Zea mays PE=2 SV=1 - [B6T3H3_MAIZE]	24.8	2	catalytic activity	cytoplasm	metabolic process	Pf00278; Pf01168; Pf02784	53.2655	7.84033
B6TH42	60S ribosomal protein L9 OS=Zea mays GN=ZEAMMB73_023666 PE=2 SV=1 - [B6TH42_MAIZE]	52.11	4	structural molecule activity; RNA binding	cytoplasm; ribosome	metabolic process	Pf00347	21.3605	9.75928
C0P821	Uncharacterized protein OS=Zea mays PE=2 SV=1 - [C0P821_MAIZE]	12.24	1	catalytic activity; protein binding		metabolic process	Pf00478; Pf00571	20.9177	8.19189
B4G1P9	3-N-debenzoyl-2-deoxytaxol N-benzoyltransferase OS=Zea mays PE=2 SV=1 - [B4G1P9_MAIZE]	17.52	1	catalytic activity			Pf02458	45.9195	5.31299
B4FSE1	Uncharacterized protein OS=Zea mays PE=2 SV=1 - [B4FSE1_MAIZE]	20.85	2	catalytic activity		metabolic process	Pf00890; Pf01266; Pf01946; Pf05834; Pf07992; Pf12831	32.6993	5.021
B6TAW2	Chaperone protein dnaJ 10 OS=Zea mays PE=2 SV=1 - [B6TAW2_MAIZE]	23.33	5	protein binding	membrane	metabolic process	Pf00226	43.6048	5.5415
B4FQZ2	Uncharacterized protein OS=Zea mays PE=2 SV=1 - [B4FQZ2_MAIZE]	26.63	4	protein binding; enzyme regulator activity	proteasome; membrane	metabolic process; regulation of biological process	Pf01399; Pf08375	55.7301	8.57275
K7UGU4	Putative WD40-like beta propeller repeat family protein OS=Zea mays GN=ZEAMMB73_427353 PE=4 SV=1 - [K7UGU4_MAIZE]	16.44	9				Protein not found	80.8276	7.10791
B6SKS2	Putative uncharacterized protein OS=Zea mays PE=2 SV=1 - [B6SKS2_MAIZE]	33.12	4	metal ion binding; catalytic activity	cytoplasm	metabolic process	Pf00795	33.9182	6.44287
B4FAF5	Uncharacterized protein OS=Zea mays GN=ZEAMMB73_310364 PE=2 SV=1 - [B4FAF5_MAIZE]	10.65	6		cytoplasm; mitochondrion; membrane	development; reproduction	Pf01103; Pf07244	70.7352	8.17725
B6SRJ0	SWIB/MDM2 domain containing protein OS=Zea mays PE=2 SV=1 - [B6SRJ0_MAIZE]	31.4	2	protein binding			Pf02201; Pf08766	36.9127	5.03369
C0P4C7	Uncharacterized protein OS=Zea mays PE=2 SV=1 - [C0P4C7_MAIZE]	7.93	2	protein binding			Pf06972	92.8759	6.63916
B6U5J6	Putative uncharacterized protein OS=Zea mays PE=2 SV=1 - [B6U5J6_MAIZE]	41.42	4		membrane		Pf11210	25.5482	8.22119
B4FEM2	Uncharacterized protein OS=Zea mays PE=2 SV=1 - [B4FEM2_MAIZE]	13.43	1	catalytic activity	membrane	metabolic process	Pf00332; Pf07983	50.0747	5.70654
B6U167	Granule-bound starch synthase 1b OS=Zea mays PE=2 SV=1 - [B6U167_MAIZE]	18.72	10	catalytic activity	cytoplasm; membrane	metabolic process	Pf00534; Pf08323	66.8158	6.48096
B6T1V6	Calmodulin OS=Zea mays PE=2 SV=1 - [B6T1V6_MAIZE]	55.7	1	metal ion binding	cytoplasm; vacuole; membrane	reproduction; development; regulation of biological process; response to stimulus; cell communication	Pf00036	16.8318	4.27197
K7UUR4	Putative acetylornithine/succinylornithine aminotransferase family protein OS=Zea mays GN=ZEAMMB73_380928 PE=3 SV=1 - [K7UUR4_MAIZE]	23.08	7				Protein not found	48	7.07861
B4F9B2	Acetyl-CoA acetyltransferase, cytosolic 1 OS=Zea mays PE=2 SV=1 - [B4F9B2_MAIZE]	20.95	2	catalytic activity	cytoplasm; membrane	metabolic process	Pf00108; Pf02803	41.1623	6.55127
K7V3R8	Putative H/ACA ribonucleoprotein complex subunit family protein OS=Zea mays GN=ZEAMMB73_789985 PE=4 SV=1 - [K7V3R8_MAIZE]	18.95	2				Protein not found	19.9512	5.63037
B4F836	Putative glyoxalase family protein OS=Zea mays GN=ZEAMMB73_749256 PE=2 SV=1 - [B4F836_MAIZE]	31.7	10	catalytic activity; metal ion binding	cytoplasm	response to stimulus	Pf00903; Pf12681	38.2577	6.58057
B6TJR4	Uncharacterized protein OS=Zea mays PE=2 SV=1 - [B6TJR4_MAIZE]	9.18	5	protein binding	nucleus; organelle lumen	development; reproduction; cell communication	Pf00400	56.5925	6.40479
B4G1W8	Myosin-like protein OS=Zea mays PE=2 SV=1 - [B4G1W8_MAIZE]	40	11					39.9223	6.22705
B4FU92	Uncharacterized protein OS=Zea mays GN=ZEAMMB73_069795 PE=2 SV=1 - [B4FU92_MAIZE]	26.87	5	catalytic activity		metabolic process	Pf01230; Pf11969	22.8371	8.57275
K7TFK8	Uncharacterized protein OS=Zea mays GN=ZEAMMB73_248644 PE=4 SV=1 - [K7TFK8_MAIZE]	6.7	20				Protein not found	401.852	5.35107
B6T0Y1	Ras-related protein RIC2 OS=Zea mays PE=2 SV=1 - [B6T0Y1_MAIZE]	47.27	3	nucleotide binding	cytoplasm; vacuole; membrane	cell communication; regulation of biological process; response to stimulus; transport	Pf00025; Pf00071; Pf08477	24.2372	5.36377
B6TF18	Membrane steroid-binding protein 1 OS=Zea mays PE=4 SV=1 - [B6TF18_MAIZE]	62.5	5				Pf00173	10.9895	5.51611
B6U4I4	Microtubule-associated protein MAP65-1a OS=Zea mays GN=ZEAMMB73_910180 PE=2 SV=1 - [B6U4I4_MAIZE]	20.72	3	protein binding	nucleus; cytoplasm; cytoskeleton; membrane	cell division; cell organization and biogenesis; regulation of biological process	Pf03999	65.1412	5.12256
C0PKL2	Uncharacterized protein OS=Zea mays PE=2 SV=1 - [C0PKL2_MAIZE]	20.45	6	metal ion binding; catalytic activity	cytoplasm	metabolic process	Pf01634; Pf08029	29.5804	6.44287
K7VJC3	Uncharacterized protein OS=Zea mays GN=ZEAMMB73_077058 PE=3 SV=1 - [K7VJC3_MAIZE]	9.04	6				Protein not found	115.469	5.49072
B4FR57	Eukaryotic translation initiation factor 3 subunit 3 OS=Zea mays GN=ZEAMMB73_028355 PE=2 SV=1 - [B4FR57_MAIZE]	25.95	1	RNA binding; protein binding		metabolic process	Pf01398	38.9083	4.93213
K7VF00	Uncharacterized protein OS=Zea mays GN=ZEAMMB73_316888 PE=4 SV=1 - [K7VF00_MAIZE]	17.39	15				Protein not found	149.877	6.90283
B6T2Y5	Esterase D OS=Zea mays GN=ZEAMMB73_452463 PE=2 SV=1 - [B6T2Y5_MAIZE]	22.07	5	catalytic activity	cytoplasm; extracellular	response to stimulus	Pf00756; Pf01738	31.8658	6.60986
B6TWI3	HD domain containing protein OS=Zea mays PE=2 SV=1 - [B6TWI3_MAIZE]	18.09	2	catalytic activity; metal ion binding	cytoplasm; membrane	metabolic process	Pf01966	30.8019	7.45947
B4FS84	Uncharacterized protein OS=Zea mays PE=2 SV=1 - [B4FS84_MAIZE]	25.87	1	RNA binding			Pf00013	36.9126	6.55127
B4FHE4	60S ribosomal protein L17 OS=Zea mays GN=ZEAMMB73_940160 PE=2 SV=1 - [B4FHE4_MAIZE]	41.52	2	structural molecule activity	nucleus; organelle lumen; cytoplasm; vacuole; ribosome; membrane; cytosol	metabolic process	Pf00237	19.3803	10.1401
B6TKL2	DNA repair protein RAD23 OS=Zea mays PE=2 SV=1 - [B6TKL2_MAIZE]	30.37	8	DNA binding; protein binding	nucleus	metabolic process; response to stimulus	Pf00240; Pf00627; Pf09280; Pf11976	42.5497	4.69092
K7UK29	Uncharacterized protein OS=Zea mays GN=ZEAMMB73_011466 PE=4 SV=1 - [K7UK29_MAIZE]	30.41	4				Protein not found	49.7741	6.96143
B4FVT7	Uncharacterized protein OS=Zea mays PE=2 SV=1 - [B4FVT7_MAIZE]	17.73	1	protein binding	cytoplasm; mitochondrion; vacuole; membrane		Pf00536; Pf02466; Pf07647	23.021	9.74463
Q6Y2W9	Atypical receptor-like kinase MARK OS=Zea mays GN=ark PE=1 SV=1 - [Q6Y2W9_MAIZE]	15.13	7	nucleotide binding; catalytic activity		metabolic process	Pf00069; Pf07714; Pf08263	71.8793	8.49951
C0PEG2	Uncharacterized protein OS=Zea mays PE=2 SV=1 - [C0PEG2_MAIZE]	18.88	1	nucleotide binding; catalytic activity; protein binding		metabolic process	Pf00270; Pf00271; Pf00397	55.4429	9.71533
C0P3E1	Uncharacterized protein OS=Zea mays PE=2 SV=1 - [C0P3E1_MAIZE]	11.45	8	protein binding; transporter activity	membrane	transport	Pf03810	98.7359	4.98291
B4FJZ7	Ribosomal protein L19 OS=Zea mays PE=2 SV=1 - [B4FJZ7_MAIZE]	24.52	2	structural molecule activity	nucleus; organelle lumen; cytoplasm; ribosome; membrane; cytosol	metabolic process	Pf01280	24.1924	11.312
K7VKP3	Putative SAP DNA-binding domain family protein isoform 1 OS=Zea mays GN=ZEAMMB73_883251 PE=4 SV=1 - [K7VKP3_MAIZE]	19.54	11				Protein not found	80.1669	4.60205
K7TGA1	Uncharacterized protein OS=Zea mays GN=ZEAMMB73_701491 PE=3 SV=1 - [K7TGA1_MAIZE]	19.91	3				Protein not found	49.2596	6.3667
A5HEH5	GIF2 OS=Zea mays GN=GIF2 PE=2 SV=1 - [A5HEH5_MAIZE]	21.82	2				Pf05030	23.3824	5.05908
B6SIQ7	40S ribosomal protein S20 OS=Zea mays PE=2 SV=1 - [B6SIQ7_MAIZE]	30.16	2	structural molecule activity	nucleus; organelle lumen; cytoplasm; ribosome; membrane; cytosol	metabolic process	Pf00338	13.8835	9.46631
K7VWJ6	Uncharacterized protein OS=Zea mays GN=ZEAMMB73_229194 PE=3 SV=1 - [K7VWJ6_MAIZE]	15.27	12				Protein not found	138.09	6.41748
K7UID7	Uncharacterized protein OS=Zea mays GN=ZEAMMB73_850778 PE=4 SV=1 - [K7UID7_MAIZE]	38.89	2				Protein not found	24.3199	9.14404
O65343	Cytosine-specific methyltransferase OS=Zea mays GN=ZMET1 PE=3 SV=1 - [O65343_MAIZE]	11.61	14	DNA binding; catalytic activity	nucleus	metabolic process; regulation of biological process; development; reproduction; cell division	Pf00145; Pf01426; Pf12047	171.609	5.89697
P93630	HMGc1 protein OS=Zea mays GN=HMGc1 PE=2 SV=1 - [P93630_MAIZE]	30.94	1	protein binding			Pf00505	15.3064	7.23975
B4FGA3	Uncharacterized protein OS=Zea mays PE=2 SV=1 - [B4FGA3_MAIZE]	17.03	3	RNA binding	cytoplasm	metabolic process	Pf01652	26.5253	6.80029
B6T9G1	26S proteasome non-ATPase regulatory subunit 6 OS=Zea mays PE=2 SV=1 - [B6T9G1_MAIZE]	23.97	2	protein binding	proteasome; membrane		Pf01399; Pf10602	44.0398	5.68115
B6THU9	Peroxidase 39 OS=Zea mays PE=2 SV=1 - [B6THU9_MAIZE]	22.26	5	antioxidant activity; catalytic activity; metal ion binding	membrane	response to stimulus; metabolic process	Pf00141	35.3582	7.66455
K7VDG7	Putative DUF1296 domain containing family protein OS=Zea mays GN=ZEAMMB73_297442 PE=4 SV=1 - [K7VDG7_MAIZE]	9.28	1				Protein not found	68.4986	7.60596
K7WCU1	3-oxoacyl-[acyl-carrier-protein] synthase OS=Zea mays GN=ZEAMMB73_812704 PE=3 SV=1 - [K7WCU1_MAIZE]	14.38	4				Protein not found	49.7035	6.59521
B6T7C2	Eucaryotic translation initiation factor5 isoform 1 OS=Zea mays GN=ZEAMMB73_341417 PE=2 SV=1 - [B6T7C2_MAIZE]	16.85	6	RNA binding; protein binding		metabolic process	Pf01873; Pf02020	48.8857	5.69385
B4FHT6	Uncharacterized protein OS=Zea mays PE=2 SV=1 - [B4FHT6_MAIZE]	24.1	3	metal ion binding				17.7928	8.25049
C4JBW7	Uncharacterized protein OS=Zea mays PE=2 SV=1 - [C4JBW7_MAIZE]	29.19	11	catalytic activity	membrane		Pf02458	47.4091	5.64307
B4FEY3	Uncharacterized protein OS=Zea mays GN=ZEAMMB73_961242 PE=2 SV=1 - [B4FEY3_MAIZE]	12.1	4	nucleotide binding; metal ion binding			Pf00076	35.1792	10.5942
B6TA37	Protein RCC2 OS=Zea mays GN=ZEAMMB73_514687 PE=2 SV=1 - [B6TA37_MAIZE]	13.48	7	DNA binding	membrane		Pf00415	58.0796	8.14795
B4FMR1	Arginyl-tRNA synthetase OS=Zea mays PE=2 SV=1 - [B4FMR1_MAIZE]	29.14	2	nucleotide binding; catalytic activity	cytoplasm; mitochondrion	metabolic process	Pf00750; Pf03485; Pf05746	67.9726	6.21436
B4FR86	Uncharacterized protein OS=Zea mays PE=2 SV=1 - [B4FR86_MAIZE]	39.04	2	catalytic activity	membrane	metabolic process	Pf01564; Pf05430; Pf11899	36.1681	5.17334
B4FAW5	Uncharacterized protein OS=Zea mays PE=2 SV=1 - [B4FAW5_MAIZE]	13.02	4	catalytic activity		metabolic process	Pf00332; Pf07983	48.6101	6.17627
B6SNM4	Protein transport protein Sec61 beta subunit OS=Zea mays GN=ZEAMMB73_038352 PE=4 SV=1 - [B6SNM4_MAIZE]	37.38	2		membrane		Pf03911	10.6074	11.9272
B4FAM6	Uncharacterized protein OS=Zea mays PE=2 SV=1 - [B4FAM6_MAIZE]	47.09	3	structural molecule activity	nucleus; organelle lumen; cytoplasm; ribosome; membrane; cytosol	metabolic process	Pf00572	23.585	10.1987
B6TD62	Membrane steroid-binding protein 1 OS=Zea mays PE=2 SV=1 - [B6TD62_MAIZE]	31.47	4		nucleus; cytoplasm; endoplasmic reticulum; membrane	cell growth; cell organization and biogenesis; regulation of biological process	Pf00173	24.5522	4.61475
B4FL89	Uncharacterized protein OS=Zea mays PE=2 SV=1 - [B4FL89_MAIZE]	10.83	2	nucleotide binding; catalytic activity	cytoplasm; mitochondrion		Pf00004; Pf07724; Pf07728; Pf10431	40.4532	5.33838
B6T3F2	Histone H2A OS=Zea mays PE=2 SV=1 - [B6T3F2_MAIZE]	29.41	3	DNA binding	chromosome; nucleus; membrane	cell organization and biogenesis; metabolic process	Pf00125	14.4071	10.3892
B6SSG5	Structural molecule OS=Zea mays PE=2 SV=1 - [B6SSG5_MAIZE]	30.04	7	structural molecule activity	cytoplasm; membrane		Pf04755	28.7381	9.45166
K7VIL6	Putative translation elongation/initiation factor family protein (Fragment) OS=Zea mays GN=ZEAMMB73_013055 PE=4 SV=1 - [K7VIL6_MAIZE]	13.14	6				Protein not found	57.2358	5.17334
B4FBY4	Uncharacterized protein OS=Zea mays PE=2 SV=1 - [B4FBY4_MAIZE]	19.12	8		cytoplasm; membrane	metabolic process; defense response; response to stimulus		49.3959	5.37646
B4FP18	Uncharacterized protein OS=Zea mays PE=2 SV=1 - [B4FP18_MAIZE]	23.58	7	nucleotide binding				49.0117	5.2876
K7TY91	Uncharacterized protein OS=Zea mays GN=ZEAMMB73_955987 PE=4 SV=1 - [K7TY91_MAIZE]	32.14	4				Protein not found	39.2878	5.24951
B8A0F1	Uncharacterized protein OS=Zea mays PE=2 SV=1 - [B8A0F1_MAIZE]	16.83	14	protein binding	membrane		Pf00400; Pf12931	121.932	5.51611
Q41817	Heat shock protein 70 kDa (Fragment) OS=Zea mays GN=hsp70-5 PE=2 SV=1 - [Q41817_MAIZE]	41.55	1			response to stimulus	Pf00012	24.0039	4.729
B6SJP0	Putative uncharacterized protein OS=Zea mays PE=2 SV=1 - [B6SJP0_MAIZE]	49.46	1				Pf00043	20.6636	9.0708
B6UB95	Glycine-rich RNA-binding protein 7 OS=Zea mays PE=2 SV=1 - [B6UB95_MAIZE]	28.57	5	nucleotide binding; metal ion binding	cytoplasm; mitochondrion		Pf00076	24.8704	4.99561
B4FNZ5	Uncharacterized protein OS=Zea mays PE=2 SV=1 - [B4FNZ5_MAIZE]	25.5	6	catalytic activity	membrane	metabolic process; response to stimulus	Pf01048	26.5621	5.87158
B4G0G4	Putative HSP20-like chaperone domain family protein OS=Zea mays GN=ZEAMMB73_829764 PE=2 SV=1 - [B4G0G4_MAIZE]	12.91	2		cytoplasm	metabolic process; response to stimulus; development	Pf04969	33.6441	5.36377
B4FMS8	Uncharacterized protein OS=Zea mays PE=2 SV=1 - [B4FMS8_MAIZE]	52.04	1	protein binding	cytoplasm; vacuole; membrane	metabolic process; response to stimulus; cell growth; cell organization and biogenesis		22.8702	6.04932
B6T8K2	40S ribosomal protein S20 OS=Zea mays PE=4 SV=1 - [B6T8K2_MAIZE]	32.2	2	structural molecule activity	nucleus; organelle lumen; cytoplasm; ribosome; membrane; cytosol	metabolic process	Pf00338	13.0139	9.51025
B4FAD4	Uncharacterized protein OS=Zea mays PE=2 SV=1 - [B4FAD4_MAIZE]	38.9	2	metal ion binding; catalytic activity; nucleotide binding	cytoplasm	metabolic process	Pf00180	39.6994	6.97607
K7USY6	Uncharacterized protein OS=Zea mays GN=ZEAMMB73_394052 PE=4 SV=1 - [K7USY6_MAIZE]	28.69	1				Protein not found	13.591	8.1626
B4FBV8	Eukaryotic translation initiation factor 3 subunit G OS=Zea mays GN=ZEAMMB73_614620 PE=2 SV=1 - [B4FBV8_MAIZE]	23.34	6	nucleotide binding; RNA binding; metal ion binding	cytoplasm; membrane	metabolic process	Pf00076; Pf12353	31.643	8.51416
C0PDC7	Heat-shock protein 101 OS=Zea mays GN=ZEAMMB73_519807 PE=2 SV=1 - [C0PDC7_MAIZE]	11.07	5	nucleotide binding; protein binding; catalytic activity	membrane	metabolic process; regulation of biological process; response to stimulus	Pf00004; Pf00158; Pf02861; Pf04111; Pf07724; Pf07728; Pf08317; Pf10186; Pf10431	101.056	6.16357
B4FHY0	Flap endonuclease 1 OS=Zea mays GN=FEN1 PE=2 SV=1 - [FEN1_MAIZE]	23.22	7	DNA binding; catalytic activity; metal ion binding	nucleus; organelle lumen; cytoplasm; mitochondrion	metabolic process; response to stimulus	Pf00752; Pf00867; Pf01367	42.395	8.39697
B6TLR0	ATARP7 OS=Zea mays PE=2 SV=1 - [B6TLR0_MAIZE]	23.68	5	protein binding	nucleus; membrane	development; reproduction	Pf00022; Pf02491	39.4798	4.76709
B4FJD3	Uncharacterized protein OS=Zea mays PE=2 SV=1 - [B4FJD3_MAIZE]	11.14	2	catalytic activity; nucleotide binding; transporter activity	membrane	transport; metabolic process; response to stimulus	Pf00702	47.4132	9.12939
P93631	HMGc2 protein OS=Zea mays GN=HMGc2 PE=2 SV=1 - [P93631_MAIZE]	36.23	2	protein binding			Pf00505	14.9983	8.20654
B4FS35	Uncharacterized protein OS=Zea mays GN=ZEAMMB73_046607 PE=2 SV=1 - [B4FS35_MAIZE]	23.24	7	catalytic activity; metal ion binding	cytoplasm	metabolic process	Pf00218	41.8271	6.80029
B4FAQ5	Uncharacterized protein OS=Zea mays GN=ZEAMMB73_653107 PE=2 SV=1 - [B4FAQ5_MAIZE]	27.23	2		membrane		Pf04156; Pf05911; Pf11559	21.1876	4.65283
B6U285	Putative uncharacterized protein OS=Zea mays PE=2 SV=1 - [B6U285_MAIZE]	14.57	3	nucleotide binding; RNA binding	nucleus; organelle lumen	metabolic process; response to stimulus	Pf00076	28.3126	9.18799
B6SN55	AIR12 OS=Zea mays PE=1 SV=1 - [B6SN55_MAIZE]	15.89	3		membrane		Pf04526	25.0772	9.34912
B4FSZ7	Uncharacterized protein OS=Zea mays PE=2 SV=1 - [B4FSZ7_MAIZE]	34.06	11	catalytic activity; nucleotide binding; metal ion binding	cytoplasm; mitochondrion; membrane; organelle lumen	metabolic process; response to stimulus	Pf00675; Pf05193	54.0605	6.63916
B6T026	Cortical cell-delineating protein OS=Zea mays PE=2 SV=1 - [B6T026_MAIZE]	25	3		membrane	transport	Pf00234	12.7836	7.79639
B4FR70	26S proteasome non-ATPase regulatory subunit 8 OS=Zea mays GN=ZEAMMB73_495599 PE=2 SV=1 - [B4FR70_MAIZE]	38.2	1		proteasome; cytoplasm	metabolic process; response to stimulus; development; reproduction; regulation of biological process; cell organization and biogenesis	Pf03399; Pf10075	30.7615	5.14795
B6TTI7	26S proteasome non-ATPase regulatory subunit 8 OS=Zea mays PE=2 SV=1 - [B6TTI7_MAIZE]	39.33	1		proteasome; cytoplasm	metabolic process; response to stimulus; development; reproduction; regulation of biological process; cell organization and biogenesis	Pf03399; Pf10075	30.7096	5.12256
B6TDI0	Prefoldin subunit 3 OS=Zea mays PE=2 SV=1 - [B6TDI0_MAIZE]	37.77	5	protein binding	cytoplasm; cytosol	metabolic process	Pf02996	20.986	5.30029
B6T540	Mitochondrial glycoprotein OS=Zea mays PE=2 SV=1 - [B6T540_MAIZE]	36.4	7		cytoplasm; mitochondrion; organelle lumen		Pf02330	29.7786	4.57666
B6TLN1	Glucan endo-1,3-beta-glucosidase 3 OS=Zea mays PE=2 SV=1 - [B6TLN1_MAIZE]	17.17	2	catalytic activity	membrane	metabolic process	Pf00332; Pf07983	53.5756	5.8335
B4FQJ6	Uncharacterized protein OS=Zea mays GN=ZEAMMB73_507184 PE=2 SV=1 - [B4FQJ6_MAIZE]	34.98	13	nucleotide binding; catalytic activity; protein binding	proteasome; cytoplasm; membrane	metabolic process; response to stimulus; regulation of biological process	Pf00004; Pf00158; Pf05496; Pf06068; Pf06414; Pf07724; Pf07726; Pf07728	47.6514	6.29053
C0PGB5	Pyruvate kinase OS=Zea mays PE=2 SV=1 - [C0PGB5_MAIZE]	23.13	6	metal ion binding; catalytic activity	cytoplasm; mitochondrion; membrane	metabolic process; response to stimulus; development; reproduction	Pf00224; Pf02887	62.5989	6.81494
B4FPK8	Cytochrome b5 OS=Zea mays GN=ZEAMMB73_507850 PE=2 SV=1 - [B4FPK8_MAIZE]	57.78	2	metal ion binding	cytoplasm; endoplasmic reticulum	defense response; response to stimulus	Pf00173	14.9005	5.30029
Q6RW09	Allene oxide cyclase OS=Zea mays GN=aoc PE=2 SV=1 - [Q6RW09_MAIZE]	27.73	4	catalytic activity	membrane; cytoplasm	response to stimulus	Pf06351	25.7613	8.93896
Q9FQC7	Glutathione S-transferase OS=Zea mays PE=2 SV=1 - [Q9FQC7_MAIZE]	38.67	3	catalytic activity; protein binding			Pf00043; Pf02798; Pf06761	25.76	7.56201
B8A2L1	Uncharacterized protein OS=Zea mays PE=2 SV=1 - [B8A2L1_MAIZE]	22.3	7	catalytic activity; metal ion binding; nucleotide binding	cytoplasm; membrane	metabolic process; response to stimulus; development	Pf00815	46.7358	5.60498
Q9AR48	VIP3 protein OS=Zea mays GN=vip3 PE=4 SV=1 - [Q9AR48_MAIZE]	37.3	3	protein binding	cytoplasm; cytosol	metabolic process	Pf01920	14.6943	4.56396
B6T3B4	Putative uncharacterized protein OS=Zea mays PE=2 SV=1 - [B6T3B4_MAIZE]	20.7	1					24.1984	7.84033
B6T8I5	Pre-mRNA-splicing factor ATP-dependent RNA helicase OS=Zea mays GN=ZEAMMB73_515916 PE=2 SV=1 - [B6T8I5_MAIZE]	15.79	1	nucleotide binding; catalytic activity	nucleus; organelle lumen; cytoplasm; membrane		Pf00270; Pf00271; Pf04408; Pf07717	82.016	7.50342
B4FWM3	Uncharacterized protein OS=Zea mays GN=ZEAMMB73_757154 PE=2 SV=1 - [B4FWM3_MAIZE]	12.54	2	RNA binding			Pf00013	72.3476	5.04639
B4FUN6	Uncharacterized protein OS=Zea mays PE=2 SV=1 - [B4FUN6_MAIZE]	32.73	5	structural molecule activity	cytoplasm; ribosome	metabolic process	Pf00861	17.8126	9.94971
K7TVE3	Putative sucrose-phosphate synthase family protein OS=Zea mays GN=ZEAMMB73_798379 PE=4 SV=1 - [K7TVE3_MAIZE]	11.14	8				Protein not found	118.171	6.46826
B6TQ68	60S ribosomal protein L19-3 OS=Zea mays GN=ZEAMMB73_479006 PE=2 SV=1 - [B6TQ68_MAIZE]	32.37	2	structural molecule activity	cytoplasm; ribosome	metabolic process	Pf01280	24.0644	11.4438
B6T175	(Uaz270(357)), mRNA OS=Zea mays GN=ZEAMMB73_521370 PE=2 SV=1 - [B6T175_MAIZE]	31.65	2		membrane		Pf01918	15.0198	5.98584
B6T5F3	Protein transporter OS=Zea mays PE=2 SV=1 - [B6T5F3_MAIZE]	14.58	5		membrane	transport	Pf00790; Pf03127	43.3907	4.729
C0HI51	Uncharacterized protein OS=Zea mays PE=2 SV=1 - [C0HI51_MAIZE]	19.16	7	catalytic activity; metal ion binding	membrane	metabolic process; response to stimulus	Pf02127; Pf05343	52.1664	6.7124
B6TRZ5	ATP-dependent Clp protease proteolytic subunit OS=Zea mays PE=2 SV=1 - [B6TRZ5_MAIZE]	25.17	3	catalytic activity; metal ion binding	cytoplasm; mitochondrion; organelle lumen; membrane	metabolic process	Pf00574	32.3376	7.15186
K7UWX4	GrpE protein homolog OS=Zea mays GN=ZEAMMB73_697877 PE=3 SV=1 - [K7UWX4_MAIZE]	29.27	8				Protein not found	36.0682	4.64014
B4FWP6	Uncharacterized protein OS=Zea mays PE=2 SV=1 - [B4FWP6_MAIZE]	26.11	9	nucleotide binding; catalytic activity			Pf00270; Pf00271	54.579	8.25049
B4FMA8	SNF2 transcription factor OS=Zea mays GN=ZEAMMB73_790427 PE=2 SV=1 - [B4FMA8_MAIZE]	27.94	7	nucleotide binding			Pf00076; Pf07292	39.7521	8.90967
B4G0R0	60S ribosomal protein L33-B OS=Zea mays GN=ZEAMMB73_493842 PE=4 SV=1 - [B4G0R0_MAIZE]	43.75	2	structural molecule activity	cytoplasm; ribosome	metabolic process	Pf01247	12.7887	10.521
K7PRK8	Callose synthase OS=Zea mays GN=Tie-dyed2 PE=2 SV=1 - [K7PRK8_MAIZE]	6.38	2				Protein not found	225.786	9.0708
B6U821	Putative uncharacterized protein OS=Zea mays PE=2 SV=1 - [B6U821_MAIZE]	14.84	3	nucleotide binding; catalytic activity	cytoplasm	metabolic process; development		33.7802	6.55127
B4FMV3	Uncharacterized protein OS=Zea mays PE=4 SV=1 - [B4FMV3_MAIZE]	28.18	1	catalytic activity; transporter activity	cytoplasm; vacuole; membrane	transport	Pf03179	12.2403	6.12549
B6TY16	Sad1/unc-84-like protein 2 OS=Zea mays PE=2 SV=1 - [B6TY16_MAIZE]	15.49	7		membrane		Pf07738	47.4724	7.95752
B6TDT6	Methylthioribose kinase OS=Zea mays GN=ZEAMMB73_530100 PE=2 SV=1 - [B6TDT6_MAIZE]	28.47	9	nucleotide binding; catalytic activity	membrane	metabolic process	Pf01636	48.0813	6.22705
K7TJV6	Uncharacterized protein OS=Zea mays GN=ZEAMMB73_255234 PE=4 SV=1 - [K7TJV6_MAIZE]	16	11				Protein not found	115.994	6.94678
K7UC06	Putative RING finger U-box domain family protein OS=Zea mays GN=ZEAMMB73_660928 PE=4 SV=1 - [K7UC06_MAIZE]	10.01	2				Protein not found	82.8597	7.63525
K7UAR5	Putative gamma-glutamylcysteine synthetase OS=Zea mays GN=ZEAMMB73_928557 PE=4 SV=1 - [K7UAR5_MAIZE]	24.45	1				Protein not found	56.8919	6.88818
K7VI04	Uncharacterized protein OS=Zea mays GN=ZEAMMB73_015174 PE=4 SV=1 - [K7VI04_MAIZE]	24.2	1				Protein not found	56.9041	7.79639
B6TCN7	Threonine endopeptidase OS=Zea mays GN=ZEAMMB73_235521 PE=2 SV=1 - [B6TCN7_MAIZE]	22.97	3		membrane			15.9177	8.98291
B4FND7	Uncharacterized protein OS=Zea mays PE=2 SV=1 - [B4FND7_MAIZE]	16.28	3	nucleotide binding			Pf00076	29.5488	10.6968
B4FMS0	NHP2-like protein 1 OS=Zea mays PE=2 SV=1 - [B4FMS0_MAIZE]	38.58	2	RNA binding	nucleus; organelle lumen		Pf01248	13.7383	7.12256
B6U0I0	Xaa-Pro aminopeptidase 1 OS=Zea mays PE=2 SV=1 - [B6U0I0_MAIZE]	12.03	7	catalytic activity; metal ion binding	membrane		Pf00557; Pf01321	71.4725	6.11279
B6TKX6	Pyruvate dehydrogenase E1 component subunit beta OS=Zea mays PE=2 SV=1 - [B6TKX6_MAIZE]	16.89	2	catalytic activity	nucleus; organelle lumen; cytoplasm; mitochondrion; membrane	metabolic process; defense response; response to stimulus	Pf02779; Pf02780	39.8134	5.75732
K7UCV7	Uncharacterized protein (Fragment) OS=Zea mays GN=ZEAMMB73_090495 PE=4 SV=1 - [K7UCV7_MAIZE]	28.13	6				Protein not found	23.9328	5.12256
B6TG62	Caffeic acid 3-O-methyltransferase OS=Zea mays PE=2 SV=1 - [B6TG62_MAIZE]	28.07	7	catalytic activity; protein binding		metabolic process	Pf00891; Pf08100	39.6428	5.32568
B4FVD5	Uncharacterized protein OS=Zea mays GN=ZEAMMB73_442651 PE=2 SV=1 - [B4FVD5_MAIZE]	42.61	1	nucleotide binding; transporter activity; catalytic activity	cytoplasm; vacuole; membrane; cytosol; ribosome	cell organization and biogenesis; response to stimulus; transport; defense response; metabolic process	Pf01991	26.6129	7.00537
B4FMY7	Uncharacterized protein OS=Zea mays PE=2 SV=1 - [B4FMY7_MAIZE]	18.18	4	nucleotide binding			Pf00076	36.6059	4.88135
C0PP27	Uncharacterized protein OS=Zea mays PE=2 SV=1 - [C0PP27_MAIZE]	29.3	6	catalytic activity	cytoplasm	metabolic process	Pf00459	33.786	5.21143
B6UDC2	Stress protein OS=Zea mays PE=2 SV=1 - [B6UDC2_MAIZE]	9.51	5	protein binding			Pf00400	66.2454	6.82959
B4FZ72	Uncharacterized protein OS=Zea mays PE=2 SV=1 - [B4FZ72_MAIZE]	15.58	4		cytoplasm; membrane		Pf04832; Pf10184	44.6333	9.20264
K7UFR2	Putative translation elongation factor family protein OS=Zea mays GN=ZEAMMB73_061942 PE=3 SV=1 - [K7UFR2_MAIZE]	11.9	6				Protein not found	74.5007	7.15186
B6TNR7	Ferredoxin-thioredoxin reductase catalytic chain OS=Zea mays PE=2 SV=1 - [B6TNR7_MAIZE]	55.26	7	catalytic activity	cytoplasm	metabolic process	Pf02943	16.7241	8.41162
K7VLT3	Uncharacterized protein OS=Zea mays GN=ZEAMMB73_397161 PE=4 SV=1 - [K7VLT3_MAIZE]	12.97	4				Protein not found	48.7092	8.99756
B6T2T0	Uncharacterized protein OS=Zea mays PE=2 SV=1 - [B6T2T0_MAIZE]	42.61	1	nucleotide binding; transporter activity; catalytic activity	cytoplasm; vacuole; membrane; cytosol; ribosome	cell organization and biogenesis; response to stimulus; transport; defense response; metabolic process	Pf01991	26.5969	7.00537
K7U7W9	Uncharacterized protein OS=Zea mays GN=ZEAMMB73_008702 PE=4 SV=1 - [K7U7W9_MAIZE]	10.59	11				Protein not found	152.1	6.30322
B4FAQ9	DREPP4 protein OS=Zea mays PE=2 SV=1 - [B4FAQ9_MAIZE]	45.02	11				Pf05558	22.6299	4.90674
B4FPE4	Uncharacterized protein OS=Zea mays PE=4 SV=1 - [B4FPE4_MAIZE]	36.36	2	catalytic activity; transporter activity	cytoplasm; membrane; vacuole	transport	Pf03179	12.2273	6.12549
B6SJ08	60S ribosomal protein L18 OS=Zea mays PE=2 SV=1 - [B6SJ08_MAIZE]	36.36	5	structural molecule activity	cytoplasm; vacuole; ribosome; membrane; cytosol	metabolic process	Pf00828	21.0296	11.4878
B4G1Q5	Uncharacterized protein OS=Zea mays PE=2 SV=1 - [B4G1Q5_MAIZE]	29.28	6		cytoplasm; ribosome; cytosol	metabolic process	Pf00466	24.3378	8.80713
B8A2G7	Uncharacterized protein OS=Zea mays PE=2 SV=1 - [B8A2G7_MAIZE]	23.19	3				Pf01918; Pf12328	30.9621	9.31982
B4FAU9	Putative cytochrome P450 superfamily protein OS=Zea mays GN=ZEAMMB73_339916 PE=2 SV=1 - [B4FAU9_MAIZE]	21.34	1	catalytic activity; metal ion binding	cytoplasm; endoplasmic reticulum; membrane	metabolic process	Pf00067	55.5346	8.32373
C0P852	Splicing factor U2AF subunit OS=Zea mays GN=ZEAMMB73_339264 PE=2 SV=1 - [C0P852_MAIZE]	13.64	2	nucleotide binding; RNA binding	nucleus	metabolic process; defense response; response to stimulus	Pf00076	65.7578	8.5874
B4FX16	Macrophage migration inhibitory factor OS=Zea mays GN=ZEAMMB73_827193 PE=4 SV=1 - [B4FX16_MAIZE]	11.3	2				Pf01187	12.1553	8.104
B6TG61	40S ribosomal protein S16 OS=Zea mays PE=2 SV=1 - [B6TG61_MAIZE]	45.27	1	structural molecule activity	nucleus; organelle lumen; cytoplasm; ribosome; membrane; cytosol	metabolic process	Pf00380	16.7392	10.6675
B6TW65	Beta-glucosidase OS=Zea mays PE=2 SV=1 - [B6TW65_MAIZE]	19.68	8	catalytic activity	membrane; cytoplasm; cytosol; ribosome	metabolic process	Pf00232	62.7225	8.19189
B6SV61	Brassinosteroid LRR receptor kinase OS=Zea mays GN=ZEAMMB73_405768 PE=2 SV=1 - [B6SV61_MAIZE]	15.29	7	catalytic activity; protein binding; nucleotide binding	membrane	metabolic process	Pf00069; Pf07714; Pf08263	84.4399	8.1333
B6T671	Uncharacterized protein OS=Zea mays PE=2 SV=1 - [B6T671_MAIZE]	18.6	4		cytoplasm; membrane		Pf11282	30.5089	7.91357
B4FYX0	Uncharacterized protein OS=Zea mays PE=2 SV=1 - [B4FYX0_MAIZE]	36.04	2		cytoplasm	response to stimulus	Pf04845	33.4679	6.06201
K7UMA0	Programmed cell death protein 5 OS=Zea mays GN=ZEAMMB73_875665 PE=4 SV=1 - [K7UMA0_MAIZE]	40.48	2				Protein not found	14.3475	7.43018
K7VQR1	Uncharacterized protein OS=Zea mays GN=ZEAMMB73_720933 PE=4 SV=1 - [K7VQR1_MAIZE]	29.39	6				Protein not found	35.0627	6.22705
P49079	Bifunctional aspartokinase/homoserine dehydrogenase 1, chloroplastic OS=Zea mays GN=AKHSDH1 PE=2 SV=1 - [AKH1_MAIZE]	17.72	10	nucleotide binding; catalytic activity	cytoplasm	metabolic process	Pf00696; Pf00742; Pf01842; Pf03447	100.273	7.41553
K7V1U2	Uncharacterized protein OS=Zea mays GN=ZEAMMB73_422207 PE=4 SV=1 - [K7V1U2_MAIZE]	10.52	11				Protein not found	143.515	5.22412
B6T856	L-lactate dehydrogenase A OS=Zea mays PE=2 SV=1 - [B6T856_MAIZE]	31.27	9	nucleotide binding; catalytic activity	cytoplasm; membrane	metabolic process; response to stimulus	Pf00056; Pf02866	38.373	7.02002
K7UV99	Uncharacterized protein OS=Zea mays GN=ZEAMMB73_360015 PE=3 SV=1 - [K7UV99_MAIZE]	10.23	4				Protein not found	63.0562	5.23682
O23813	Sulfite reductase [ferredoxin], chloroplastic OS=Zea mays GN=SIR PE=1 SV=1 - [SIR_MAIZE]	24.88	14	DNA binding; metal ion binding; catalytic activity	cytoplasm; membrane; extracellular	metabolic process; regulation of biological process; cell organization and biogenesis; response to stimulus	Pf01077; Pf03460	69.9711	8.68994
B4FZB8	Uncharacterized protein OS=Zea mays GN=ZEAMMB73_792527 PE=2 SV=1 - [B4FZB8_MAIZE]	23.38	9	nucleotide binding; RNA binding; catalytic activity	cytoplasm	transport	Pf00448; Pf02374; Pf02881; Pf02978	61.1233	9.80322
C4J9U1	Uncharacterized protein OS=Zea mays PE=2 SV=1 - [C4J9U1_MAIZE]	17.21	1	nucleotide binding	nucleus; cytoplasm	cell communication; regulation of biological process; response to stimulus; transport	Pf00025; Pf00071; Pf00735; Pf04670; Pf08477	23.725	5.5415
C4J9J4	Uncharacterized protein OS=Zea mays PE=2 SV=1 - [C4J9J4_MAIZE]	17.74	8	RNA binding	membrane		Pf00013	57.7782	7.31299
K7V1G8	Uncharacterized protein OS=Zea mays GN=ZEAMMB73_402948 PE=4 SV=1 - [K7V1G8_MAIZE]	23.49	5				Protein not found	44.8968	7.12256
A1JUJ0	Myo-inositol phosphate synthase OS=Zea mays GN=mips2 PE=2 SV=1 - [A1JUJ0_MAIZE]	21.18	3	nucleotide binding; catalytic activity	cytoplasm	metabolic process; response to stimulus; development; defense response	Pf01658; Pf07994	55.9935	6.07471
C0HHC4	Uncharacterized protein OS=Zea mays PE=2 SV=1 - [C0HHC4_MAIZE]	36.24	4	nucleotide binding; catalytic activity	cytoplasm; vacuole; membrane; extracellular	metabolic process; response to stimulus	Pf00334	16.8197	7.50342
B6T8U5	ER6 protein OS=Zea mays GN=ZEAMMB73_861492 PE=2 SV=1 - [B6T8U5_MAIZE]	36.92	7		cytoplasm; cytosol; membrane	response to stimulus	Pf00582	27.7209	5.64307
B4FEK7	Chloroplast-localized Ptr ToxA-binding protein1 OS=Zea mays PE=2 SV=1 - [B4FEK7_MAIZE]	22.89	4		cytoplasm; membrane	cell communication; regulation of biological process; response to stimulus; cell organization and biogenesis; metabolic process; transport	Pf11264	31.8955	9.0708
B6TNW5	Heme-binding protein 2 OS=Zea mays PE=1 SV=1 - [B6TNW5_MAIZE]	47.25	6				Pf04832	23.6302	4.90674
B6UG51	Cytochrome b5 OS=Zea mays PE=2 SV=1 - [B6UG51_MAIZE]	47.01	4	metal ion binding	cytoplasm; vacuole; endoplasmic reticulum; membrane		Pf00173	14.8284	5.30029
B4FYH2	Pyruvate kinase OS=Zea mays PE=2 SV=1 - [B4FYH2_MAIZE]	25.18	3	metal ion binding; catalytic activity		metabolic process	Pf00224; Pf02887	61.4405	6.7417
C0PEZ4	Uncharacterized protein OS=Zea mays PE=2 SV=1 - [C0PEZ4_MAIZE]	26.46	12					71.0346	6.56592
C0PHA8	Uncharacterized protein OS=Zea mays PE=2 SV=1 - [C0PHA8_MAIZE]	36.21	7	catalytic activity; protein binding	cytoplasm	metabolic process	Pf00698	30.6817	4.99561
B4F8B9	Uncharacterized protein OS=Zea mays PE=2 SV=1 - [B4F8B9_MAIZE]	36.75	9	nucleotide binding; metal ion binding; catalytic activity	cytoplasm	metabolic process; cell death; response to stimulus; development; reproduction	Pf00107; Pf08240	40.7535	7.02002
B6UAV4	Thiol disulfide interchange protein txlA OS=Zea mays PE=2 SV=1 - [B6UAV4_MAIZE]	12.36	2	catalytic activity; antioxidant activity	cytoplasm; membrane	metabolic process; cell organization and biogenesis; cellular homeostasis; regulation of biological process	Pf00085; Pf00578; Pf08534	28.5493	5.18604
B6U2Y9	Aldo-keto reductase/ oxidoreductase OS=Zea mays PE=2 SV=1 - [B6U2Y9_MAIZE]	20.78	7		cytoplasm		Pf00248	45.2143	9.1001
B4F9Z6	Enzyme of the cupin family protein OS=Zea mays GN=ZEAMMB73_590696 PE=2 SV=1 - [B4F9Z6_MAIZE]	43.57	1				Pf05899; Pf06249	15.6927	8.1626
B6T6H3	Pyruvate dehydrogenase E1 component subunit beta OS=Zea mays PE=2 SV=1 - [B6T6H3_MAIZE]	16.04	2	catalytic activity		metabolic process	Pf02779; Pf02780	39.9254	5.61768
B6TBJ2	Uncharacterized protein OS=Zea mays GN=ZEAMMB73_175938 PE=2 SV=1 - [B6TBJ2_MAIZE]	32.91	4					16.8756	8.47021
B6SZ34	30S ribosomal protein S9 OS=Zea mays PE=2 SV=1 - [B6SZ34_MAIZE]	20.36	4	structural molecule activity	cytoplasm; ribosome; membrane	metabolic process	Pf00380	24.2031	10.2134
B4FPG9	4-nitrophenylphosphatase OS=Zea mays GN=ZEAMMB73_447341 PE=2 SV=1 - [B4FPG9_MAIZE]	27.87	7	catalytic activity	nucleus; cytoplasm; vacuole; extracellular	metabolic process	Pf00702; Pf09419	39.3301	5.64307
C0P6Q4	Transcribed sequence 1087 protein OS=Zea mays GN=ZEAMMB73_334365 PE=2 SV=1 - [C0P6Q4_MAIZE]	28.78	3	RNA binding			Pf00013	37.0076	6.17627
B6TP17	Enzyme of the cupin superfamily OS=Zea mays PE=2 SV=1 - [B6TP17_MAIZE]	42.07	1				Pf04074; Pf05899; Pf06249; Pf07883	16.0319	8.1626
C4J4B7	Uncharacterized protein OS=Zea mays PE=2 SV=1 - [C4J4B7_MAIZE]	21.9	9		membrane		Pf00581	64.6058	5.04639
P25460	40S ribosomal protein S11 OS=Zea mays GN=RPS11 PE=2 SV=1 - [RS11_MAIZE]	40.25	7	RNA binding; structural molecule activity	cytoplasm; ribosome; membrane; cytosol	metabolic process	Pf00366	17.6786	10.5796
C0P8K3	Uncharacterized protein OS=Zea mays PE=2 SV=1 - [C0P8K3_MAIZE]	19.72	6	nucleotide binding		transport	Pf00076; Pf02136	48.1364	5.16064
B6TCC9	Dolichyl-diphosphooligosaccharide--protein glycosyltransferase 67 kDasubunit OS=Zea mays PE=2 SV=1 - [B6TCC9_MAIZE]	15.8	5	catalytic activity	cytoplasm; endoplasmic reticulum; membrane	metabolic process	Pf04597	54.0313	7.95752
B4FFF1	Uncharacterized protein OS=Zea mays PE=2 SV=1 - [B4FFF1_MAIZE]	36.84	4			transport	Pf00638	23.1054	4.80518
B4FUX6	Uncharacterized protein OS=Zea mays PE=2 SV=1 - [B4FUX6_MAIZE]	29.44	7		membrane		Pf08597	25.7578	4.90674
C0P8P8	Uncharacterized protein OS=Zea mays PE=2 SV=1 - [C0P8P8_MAIZE]	33.39	14	catalytic activity; nucleotide binding	cytoplasm; membrane	metabolic process	Pf00406; Pf05191; Pf09353	66.2288	8.29443
B4FMY6	Uncharacterized protein OS=Zea mays GN=ZEAMMB73_805054 PE=2 SV=1 - [B4FMY6_MAIZE]	40.58	2	catalytic activity; transporter activity	cytoplasm; membrane; vacuole	metabolic process; cell growth; cell organization and biogenesis; transport; regulation of biological process	Pf03223	42.6808	5.64307
C0P6K6	Uncharacterized protein OS=Zea mays GN=ZEAMMB73_769323 PE=2 SV=1 - [C0P6K6_MAIZE]	31.62	1	RNA binding; metal ion binding			Pf00013; Pf00642	24.3741	9.14404
B6TH29	Cell division protein ftsZ OS=Zea mays PE=2 SV=1 - [B6TH29_MAIZE]	7.16	2	nucleotide binding; catalytic activity	cytoplasm; cytoskeleton	metabolic process; cell organization and biogenesis; cell division	Pf00091; Pf12327	42.199	6.96143
K7VXL1	Uncharacterized protein OS=Zea mays GN=ZEAMMB73_779751 PE=4 SV=1 - [K7VXL1_MAIZE]	18.89	9				Protein not found	50.4923	7.40088
K7TWH1	40S ribosomal protein S16, mRNA OS=Zea mays GN=ZEAMMB73_863675 PE=3 SV=1 - [K7TWH1_MAIZE]	13.45	7				Protein not found	59.1007	5.38916
B6T022	Bowman-Birk type trypsin inhibitor OS=Zea mays PE=4 SV=1 - [B6T022_MAIZE]	41.12	4	enzyme regulator activity	extracellular			11.8207	6.48096
C4JC33	Uncharacterized protein OS=Zea mays GN=ZEAMMB73_658076 PE=2 SV=1 - [C4JC33_MAIZE]	17.35	8				Pf10539	64.3485	9.70068
B6TBM1	Alpha-soluble NSF attachment protein OS=Zea mays GN=ZEAMMB73_280269 PE=2 SV=1 - [B6TBM1_MAIZE]	30.1	7	protein binding	cytoplasm; vacuole; membrane	transport		32.3772	5.17334
B6TPP7	Threonine synthase OS=Zea mays PE=2 SV=1 - [B6TPP7_MAIZE]	11.49	2	catalytic activity	cytoplasm; membrane	metabolic process	Pf00291	57.0951	7.69385
B6UIE1	Uncharacterized protein OS=Zea mays PE=2 SV=1 - [B6UIE1_MAIZE]	36.81	6	nucleotide binding; catalytic activity	membrane	metabolic process	Pf01073; Pf01370; Pf04321; Pf07993	33.8212	6.90283
B4FYT3	Uncharacterized protein OS=Zea mays PE=3 SV=1 - [B4FYT3_MAIZE]	52.83	1	catalytic activity	cytoplasm; endosome; endoplasmic reticulum; Golgi; cytosol; membrane	metabolic process; development	Pf00160	11.2776	5.89697
B6U990	Ankyrin repeat domain-containing protein 2 OS=Zea mays PE=2 SV=1 - [B6U990_MAIZE]	34.63	6	protein binding	nucleus; cytoplasm; membrane	metabolic process; development; defense response; response to stimulus; reproduction; transport	Pf00023; Pf12796	36.1842	4.58936
C0P4C1	Uncharacterized protein OS=Zea mays PE=2 SV=1 - [C0P4C1_MAIZE]	19.34	7	nucleotide binding; catalytic activity		metabolic process	Pf00005; Pf03193; Pf12848	58.0128	5.70654
K7VG66	Uncharacterized protein OS=Zea mays GN=ZEAMMB73_659633 PE=4 SV=1 - [K7VG66_MAIZE]	10.48	6				Protein not found	74.4124	5.61768
B6TLW2	Nucleoside diphosphate kinase 2 OS=Zea mays PE=2 SV=1 - [B6TLW2_MAIZE]	25.68	1	nucleotide binding; catalytic activity	nucleus; cytoplasm	metabolic process; cell communication; regulation of biological process; response to stimulus	Pf00334	23.9536	9.43701
K7UJV3	Uncharacterized protein OS=Zea mays GN=ZEAMMB73_089561 PE=4 SV=1 - [K7UJV3_MAIZE]	64.04	9				Protein not found	22.1195	6.63916
K7VX77	Hexokinase OS=Zea mays GN=ZEAMMB73_000101 PE=3 SV=1 - [K7VX77_MAIZE]	22.4	6				Protein not found	54.8295	6.62451
A6YSM3	PL3K2 OS=Zea mays PE=2 SV=1 - [A6YSM3_MAIZE]	58.28	5				Pf01419	16.5102	7.23975
K7V7Z2	Uncharacterized protein OS=Zea mays GN=ZEAMMB73_963371 PE=4 SV=1 - [K7V7Z2_MAIZE]	38.33	1				Protein not found	25.094	7.07861
Q7Y037	Calcium-dependent protein kinase ZmCPK11 OS=Zea mays PE=2 SV=2 - [Q7Y037_MAIZE]	15.49	3	nucleotide binding; catalytic activity; metal ion binding	membrane	metabolic process	Pf00036; Pf00069; Pf06293; Pf07714	56.5243	5.59229
B6SRQ8	Cystathionin beta synthase protein OS=Zea mays PE=2 SV=1 - [B6SRQ8_MAIZE]	30.84	5	catalytic activity; protein binding	cytoplasm	metabolic process	Pf00478; Pf00571	24.3696	9.0415
C0PMM5	Uncharacterized protein OS=Zea mays PE=2 SV=1 - [C0PMM5_MAIZE]	22.85	8	metal ion binding	nucleus; cytoplasm; cytosol	cell differentiation; development; regulation of biological process; reproduction	Pf11931; Pf12108	56.0099	5.45264
B6TMI1	Amidase OS=Zea mays PE=2 SV=1 - [B6TMI1_MAIZE]	16.5	3	catalytic activity			Pf01425	33.4673	5.57959
Q9SBX0	Toc34-1 protein OS=Zea mays GN=toc34A PE=2 SV=1 - [Q9SBX0_MAIZE]	39.88	5	catalytic activity; nucleotide binding; transporter activity; protein binding	nucleus; cytoplasm; membrane	metabolic process; transport	Pf01926; Pf03193; Pf04548; Pf04670	36.5503	9.11475
B4FBI6	Uncharacterized protein OS=Zea mays GN=ZEAMMB73_311383 PE=2 SV=1 - [B4FBI6_MAIZE]	13.58	2	catalytic activity		metabolic process	Pf01557; Pf09298	46.6593	5.5415
B4FSE0	Uncharacterized protein OS=Zea mays PE=2 SV=1 - [B4FSE0_MAIZE]	18.87	5				Pf01918; Pf12328	34.3778	9.84717
B4FW18	40S ribosomal protein S28 OS=Zea mays GN=ZEAMMB73_588553 PE=4 SV=1 - [B4FW18_MAIZE]	18.46	1	structural molecule activity	cytoplasm; ribosome; membrane; cytosol	metabolic process	Pf01200	7.45912	11.1655
B6THH6	Prolyl carboxypeptidase like protein OS=Zea mays PE=2 SV=1 - [B6THH6_MAIZE]	13.56	5	catalytic activity	cytoplasm; vacuole; membrane	metabolic process; development	Pf05577	56.0215	6.32861
K7UXJ2	Uncharacterized protein OS=Zea mays GN=ZEAMMB73_308587 PE=4 SV=1 - [K7UXJ2_MAIZE]	24.8	1				Protein not found	26.3218	8.57275
B6U193	EH-domain-containing protein 1 OS=Zea mays PE=2 SV=1 - [B6U193_MAIZE]	22.85	8	catalytic activity; metal ion binding; protein binding; nucleotide binding	membrane	metabolic process	Pf00350; Pf01926; Pf12763	60.9902	6.93213
B6TCM9	Spermidine synthase 1 OS=Zea mays PE=2 SV=1 - [B6TCM9_MAIZE]	45.43	3	catalytic activity	membrane	metabolic process	Pf01564; Pf05430; Pf11899	39.4037	6.02393
K7ULU1	Uncharacterized protein OS=Zea mays GN=ZEAMMB73_609676 PE=4 SV=1 - [K7ULU1_MAIZE]	7.83	3				Protein not found	63.1816	6.44287
B6T3I8	Putative uncharacterized protein OS=Zea mays PE=2 SV=1 - [B6T3I8_MAIZE]	32.13	6		cytoplasm; membrane	metabolic process; response to stimulus		29.9036	5.18604
B6U4K6	Hexokinase-2 OS=Zea mays PE=2 SV=1 - [B6U4K6_MAIZE]	26.82	8	nucleotide binding; catalytic activity; metal ion binding	nucleus; cytoplasm; mitochondrion; vacuole; membrane	metabolic process; cell communication; regulation of biological process; response to stimulus; cellular homeostasis; cell death	Pf00349; Pf03727	54.6704	6.85889
B6TGS2	Fb27 OS=Zea mays PE=2 SV=1 - [B6TGS2_MAIZE]	10.45	1		membrane		Pf01956	21.2481	9.99365
C4J9S6	Uncharacterized protein OS=Zea mays PE=2 SV=1 - [C4J9S6_MAIZE]	32.24	5	catalytic activity	cytoplasm; membrane	response to stimulus	Pf01738; Pf02230; Pf05448; Pf09752; Pf12695	26.4252	5.78271
B6TY06	Glycine-rich RNA-binding protein 2 OS=Zea mays PE=2 SV=1 - [B6TY06_MAIZE]	32.39	4	nucleotide binding			Pf00076	14.2626	5.2749
B6UHZ8	SSXT protein OS=Zea mays PE=2 SV=1 - [B6UHZ8_MAIZE]	17.13	1				Pf05030	19.3375	5.12256
K7UFW8	Uncharacterized protein OS=Zea mays GN=ZEAMMB73_515475 PE=4 SV=1 - [K7UFW8_MAIZE]	17.9	9				Protein not found	72.5916	6.60986
C4J2K0	Uncharacterized protein OS=Zea mays PE=2 SV=1 - [C4J2K0_MAIZE]	21.04	6		membrane		Pf00248	36.4657	7.32764
C0P6J3	Uncharacterized protein OS=Zea mays PE=2 SV=1 - [C0P6J3_MAIZE]	35.11	2	catalytic activity	cytoplasm; mitochondrion; membrane	metabolic process; response to stimulus	Pf01747	53.5817	8.45557
B6SX76	60S ribosomal protein L18a OS=Zea mays PE=2 SV=1 - [B6SX76_MAIZE]	58.43	1	structural molecule activity	cytoplasm; ribosome; membrane; cytosol	metabolic process	Pf01775	21.4013	10.6089
C0P9R6	Uncharacterized protein OS=Zea mays PE=2 SV=1 - [C0P9R6_MAIZE]	25	3	metal ion binding; catalytic activity	cytoplasm	metabolic process	Pf00795	37.9775	7.1665
B4FBK8	Uncharacterized protein OS=Zea mays PE=2 SV=1 - [B4FBK8_MAIZE]	30.15	8	catalytic activity	nucleus; organelle lumen; cytoplasm; mitochondrion; vacuole; membrane	metabolic process; cell organization and biogenesis	Pf00108; Pf02803	47.9287	8.27979
B6SNU6	Rhodanese family protein OS=Zea mays PE=2 SV=1 - [B6SNU6_MAIZE]	26.78	6		cytoplasm; membrane		Pf00581	25.7937	8.70459
B6SV75	AP-1 complex subunit gamma-1 OS=Zea mays PE=2 SV=1 - [B6SV75_MAIZE]	12.57	1	transporter activity	cytoplasm; Golgi; membrane	transport	Pf01602; Pf02883	94.7669	6.03662
B6T6P3	Clathrin binding protein OS=Zea mays PE=2 SV=1 - [B6T6P3_MAIZE]	22.99	6	protein binding			Pf00018; Pf07653	39.1942	8.32373
B4FZJ1	Polyadenylate-binding protein 2 OS=Zea mays PE=2 SV=1 - [B4FZJ1_MAIZE]	27.59	2	nucleotide binding; RNA binding			Pf00076	23.2862	5.38916
B6TDF7	Plastid-specific 30S ribosomal protein 2 OS=Zea mays PE=2 SV=1 - [B6TDF7_MAIZE]	31.08	7	nucleotide binding	cytoplasm; ribosome		Pf00076	27.1739	8.66064
C0PFT6	Uncharacterized protein OS=Zea mays PE=2 SV=1 - [C0PFT6_MAIZE]	11.18	4	catalytic activity; metal ion binding	cytoplasm; mitochondrion; membrane	metabolic process; response to stimulus	Pf00676; Pf02779	92.2168	7.18115
C0PA91	Uncharacterized protein OS=Zea mays PE=2 SV=1 - [C0PA91_MAIZE]	35.16	2	metal ion binding; catalytic activity; nucleotide binding		metabolic process	Pf00180	39.4386	8.70459
B6T4M6	Putative uncharacterized protein OS=Zea mays PE=2 SV=1 - [B6T4M6_MAIZE]	30.1	7		nucleus; cytoplasm			30.8955	6.45557
B4FTP2	Uncharacterized protein OS=Zea mays PE=2 SV=1 - [B4FTP2_MAIZE]	31.33	8	catalytic activity	cytoplasm	metabolic process; cellular homeostasis; regulation of biological process	Pf00085	33.132	6.94678
K7UMR8	Uncharacterized protein OS=Zea mays GN=ZEAMMB73_423693 PE=4 SV=1 - [K7UMR8_MAIZE]	25.65	3				Protein not found	52.5291	6.66846
P12365	Catalase isozyme 2 OS=Zea mays GN=CAT2 PE=2 SV=3 - [CATA2_MAIZE]	22.2	7	antioxidant activity; catalytic activity; metal ion binding	cytoplasm	response to stimulus; metabolic process	Pf00199; Pf06628	56.43	7.15186
B4FRP8	Plastid-lipid-associated protein 2 OS=Zea mays PE=2 SV=1 - [B4FRP8_MAIZE]	26.1	6	structural molecule activity	nucleus; cytoplasm; membrane	response to stimulus; metabolic process; regulation of biological process	Pf04755	34.2599	5.42725
C0PFQ7	Uncharacterized protein OS=Zea mays PE=2 SV=1 - [C0PFQ7_MAIZE]	34.97	2	catalytic activity	cytoplasm; mitochondrion; membrane	metabolic process; response to stimulus	Pf01747	53.7469	8.92432
K7VHQ3	Uncharacterized protein OS=Zea mays GN=ZEAMMB73_584416 PE=3 SV=1 - [K7VHQ3_MAIZE]	13.44	9				Protein not found	86.6893	6.87354
K7TXK2	Uncharacterized protein OS=Zea mays GN=ZEAMMB73_181287 PE=4 SV=1 - [K7TXK2_MAIZE]	15.31	3				Protein not found	72.1552	4.89404
B6UCZ2	Grx_S16-glutaredoxin subgroup II OS=Zea mays PE=2 SV=1 - [B6UCZ2_MAIZE]	26.37	2	catalytic activity	cytoplasm	transport; cellular homeostasis; regulation of biological process	Pf00462; Pf04908	31.2723	7.94287
B4FSJ1	Uncharacterized protein OS=Zea mays GN=ZEAMMB73_736936 PE=2 SV=1 - [B4FSJ1_MAIZE]	35.01	2	catalytic activity; transporter activity	cytoplasm; membrane; vacuole	metabolic process; cell growth; cell organization and biogenesis; transport; regulation of biological process	Pf03223	42.6368	5.96045
B6T2X8	Gibberellin receptor GID1L2 OS=Zea mays PE=2 SV=1 - [B6T2X8_MAIZE]	16.77	3	catalytic activity	membrane	metabolic process	Pf00135; Pf07859	32.8405	5.04639
C0HIV2	Serine hydroxymethyltransferase OS=Zea mays PE=2 SV=1 - [C0HIV2_MAIZE]	12.93	2	catalytic activity	membrane	metabolic process; development; cell differentiation; cell organization and biogenesis; response to stimulus	Pf00464	32.3215	8.48486
C4J1P9	Uncharacterized protein OS=Zea mays PE=2 SV=1 - [C4J1P9_MAIZE]	13.88	3	RNA binding; nucleotide binding; catalytic activity	cytoplasm; mitochondrion; membrane	metabolic process	Pf00587; Pf01409	39.9338	7.72314
Q9FQC0	Glutathione S-transferase GST 19 OS=Zea mays PE=2 SV=1 - [Q9FQC0_MAIZE]	19.56	5	catalytic activity; protein binding	membrane; cytoplasm; extracellular	metabolic process; response to stimulus; cell communication	Pf00043; Pf02798	25.2253	7.85498
B6UCN1	Atypical receptor-like kinase MARK OS=Zea mays PE=2 SV=1 - [B6UCN1_MAIZE]	12.11	1	catalytic activity; protein binding; nucleotide binding	membrane	metabolic process	Pf00069; Pf07714; Pf08263	70.3776	7.26904
B6TJ78	3-N-debenzoyl-2-deoxytaxol N-benzoyltransferase OS=Zea mays PE=2 SV=1 - [B6TJ78_MAIZE]	31.18	10	catalytic activity	membrane		Pf02458	46.1263	5.64307
K7TFD3	Uncharacterized protein (Fragment) OS=Zea mays GN=ZEAMMB73_943667 PE=4 SV=1 - [K7TFD3_MAIZE]	39.9	5				Protein not found	21.0775	9.75928
K7UGP0	Uncharacterized protein OS=Zea mays GN=ZEAMMB73_749085 PE=4 SV=1 - [K7UGP0_MAIZE]	11.98	1				Protein not found	94.9491	6.13818
K7VXT0	Uncharacterized protein OS=Zea mays GN=ZEAMMB73_819673 PE=4 SV=1 - [K7VXT0_MAIZE]	8.62	2				Protein not found	44.1678	9.53955
K7V8K7	Uncharacterized protein OS=Zea mays GN=ZEAMMB73_934683 PE=4 SV=1 - [K7V8K7_MAIZE]	10.51	3				Protein not found	36.1574	5.88428
B4FFR9	Uncharacterized protein OS=Zea mays PE=2 SV=1 - [B4FFR9_MAIZE]	22.66	5	catalytic activity	membrane	response to stimulus; development; reproduction; metabolic process	Pf01039	56.274	6.03662
B4F8L8	Uncharacterized protein OS=Zea mays PE=2 SV=1 - [B4F8L8_MAIZE]	19.38	3	nucleotide binding			Pf00076	31.5456	4.43701
B8A0T6	Aspartate aminotransferase OS=Zea mays PE=2 SV=1 - [B8A0T6_MAIZE]	19.95	7	catalytic activity; metal ion binding	cytoplasm; mitochondrion	metabolic process; response to stimulus	Pf00155	46.8285	7.15186
B6TPB9	Putative uncharacterized protein OS=Zea mays PE=2 SV=1 - [B6TPB9_MAIZE]	21.72	6				Pf01535; Pf12854	45.5273	9.65674
B6T7B8	Aquaporin PIP2.2 OS=Zea mays PE=1 SV=1 - [B6T7B8_MAIZE]	11.81	2	transporter activity	cytoplasm; vacuole; membrane	transport; response to stimulus	Pf00230	30.2747	7.00537
B6SRJ5	Bifunctional 3-phosphoadenosine 5-phosphosulfate synthetase 2 OS=Zea mays PE=2 SV=1 - [B6SRJ5_MAIZE]	39.16	13	catalytic activity		metabolic process	Pf01747	52.3221	8.26514
C0PNZ9	Uncharacterized protein OS=Zea mays PE=2 SV=1 - [C0PNZ9_MAIZE]	14.29	5	metal ion binding	membrane	transport	Pf01699	50.7802	6.7417
B6TCF9	Ras protein Rab-18 OS=Zea mays GN=ZEAMMB73_972006 PE=2 SV=1 - [B6TCF9_MAIZE]	17.21	1	nucleotide binding	nucleus; cytoplasm	cell communication; regulation of biological process; response to stimulus; transport	Pf00025; Pf00071; Pf04670; Pf08477	23.781	5.5415
B4FHK4	Uncharacterized protein OS=Zea mays PE=2 SV=1 - [B4FHK4_MAIZE]	29.41	8		extracellular		Pf01117; Pf07468	42.0053	7.00537
B4FR28	Uncharacterized protein OS=Zea mays GN=ZEAMMB73_453321 PE=2 SV=1 - [B4FR28_MAIZE]	26.21	6	catalytic activity	cytoplasm	metabolic process; cell communication; response to stimulus	Pf00156	31.2298	8.6167
B4FPT7	Polyubiquitin 2 OS=Zea mays PE=2 SV=1 - [B4FPT7_MAIZE]	53.59	3	protein binding			Pf00240; Pf11976	17.0912	6.06201
B6UHU4	Acidic leucine-rich nuclear phosphoprotein 32 family member A OS=Zea mays PE=2 SV=1 - [B6UHU4_MAIZE]	30.83	7	protein binding				28.2993	4.13232
C0PGU4	Uncharacterized protein OS=Zea mays GN=ZEAMMB73_248443 PE=2 SV=1 - [C0PGU4_MAIZE]	12.66	9	nucleotide binding; transporter activity; catalytic activity	membrane	metabolic process; transport; cell organization and biogenesis; response to stimulus; development; cell communication; regulation of biological process; reproduction	Pf00005; Pf00664	136.84	8.35303
B6TPW9	APE1 OS=Zea mays PE=2 SV=1 - [B6TPW9_MAIZE]	31.8	1		membrane		Pf11016	28.182	8.95361
O24595	Glutathione transferase OS=Zea mays GN=GST5 PE=2 SV=1 - [O24595_MAIZE]	30.36	7	catalytic activity; protein binding	membrane; cytoplasm; extracellular	metabolic process; response to stimulus; cell communication	Pf00043; Pf02798	25.1029	6.58057
B8A0Q6	Uncharacterized protein OS=Zea mays PE=2 SV=1 - [B8A0Q6_MAIZE]	30.69	11	nucleotide binding; catalytic activity; metal ion binding	cytoplasm; mitochondrion; membrane	metabolic process	Pf00890; Pf02910	67.9266	6.45557
Q94G04	Diphosphonucleotide phosphatase 1 OS=Zea mays PE=2 SV=1 - [Q94G04_MAIZE]	19.15	6	catalytic activity	nucleus; cytoplasm	metabolic process; response to stimulus; cell communication; regulation of biological process; development; reproduction; cell growth; cell organization and biogenesis	Pf00459	37.365	4.91943
B4FCA4	COP9 signalosome complex subunit 4 OS=Zea mays PE=2 SV=1 - [B4FCA4_MAIZE]	31.58	8	protein binding	nucleus	metabolic process	Pf01399	45.1453	5.16064
Q71RX2	Isopentenyl pyrophosphate isomerase OS=Zea mays PE=2 SV=1 - [Q71RX2_MAIZE]	44.3	7	catalytic activity	cytoplasm; mitochondrion; cytosol	metabolic process; development; reproduction	Pf00293	27.2106	4.97021
B6TCM6	Putative uncharacterized protein OS=Zea mays PE=2 SV=1 - [B6TCM6_MAIZE]	7.64	3		membrane; nucleus; organelle lumen		Pf08911; Pf12815	47.2819	8.67529
B6TI04	Developmentally-regulated GTP-binding protein 1 OS=Zea mays PE=2 SV=1 - [B6TI04_MAIZE]	15.76	4	nucleotide binding; catalytic activity; transporter activity	membrane	metabolic process; transport	Pf01926; Pf02421; Pf02824	41.0868	8.48486
B4G1E6	Uncharacterized protein OS=Zea mays GN=ZEAMMB73_357615 PE=2 SV=1 - [B4G1E6_MAIZE]	19.45	2					35.8769	5.09717
B4FP72	Uncharacterized protein OS=Zea mays PE=2 SV=1 - [B4FP72_MAIZE]	29.72	3					34.8787	7.21045
B4FTP3	Uncharacterized protein OS=Zea mays PE=2 SV=1 - [B4FTP3_MAIZE]	25.08	8	nucleotide binding			Pf00076	38.1297	6.12549
K7VBB8	3-phosphoshikimate 1-carboxyvinyltransferase OS=Zea mays GN=ZEAMMB73_900661 PE=3 SV=1 - [K7VBB8_MAIZE]	14.87	5				Protein not found	41.5853	5.66846
C0PBU4	Uncharacterized protein OS=Zea mays PE=2 SV=1 - [C0PBU4_MAIZE]	14.82	7		membrane; cytoplasm; mitochondrion		Pf09731	63.0732	5.36377
B6T212	Pre-mRNA branch site p14-like protein OS=Zea mays PE=2 SV=1 - [B6T212_MAIZE]	24.03	2	nucleotide binding			Pf00076	14.4735	9.37842
K7V3P3	Uncharacterized protein OS=Zea mays GN=ZEAMMB73_083596 PE=4 SV=1 - [K7V3P3_MAIZE]	6.84	2				Protein not found	46.8319	6.69775
B4FE06	Uncharacterized protein OS=Zea mays PE=2 SV=1 - [B4FE06_MAIZE]	43.98	1	nucleotide binding	nucleus; cytoplasm	cell communication; regulation of biological process; response to stimulus; transport	Pf00025; Pf00071; Pf04670; Pf05783; Pf08477	24.0342	6.01123
B4FC02	Uncharacterized protein OS=Zea mays PE=2 SV=1 - [B4FC02_MAIZE]	9.76	3	catalytic activity		metabolic process	Pf00657	40.0663	7.1958
B4FQ29	26S proteasome non-ATPase regulatory subunit 13 OS=Zea mays PE=2 SV=1 - [B4FQ29_MAIZE]	25.19	3	protein binding	proteasome		Pf01399	43.815	5.69385
B4FCW9	Uncharacterized protein OS=Zea mays PE=2 SV=1 - [B4FCW9_MAIZE]	18.7	4					24.0456	4.1958
B6TUZ6	Macrophage migration inhibitory factor OS=Zea mays PE=4 SV=1 - [B6TUZ6_MAIZE]	10.43	1		cytoplasm		Pf01187	12.0011	6.02393
C0P680	Uncharacterized protein OS=Zea mays PE=2 SV=1 - [C0P680_MAIZE]	12.91	4					48.7836	5.07178
B4FT76	ATP-dependent transporter ycf16 OS=Zea mays PE=2 SV=1 - [B4FT76_MAIZE]	19.14	4	nucleotide binding; catalytic activity		metabolic process; transport	Pf00005	32.3408	5.66846
K7UDW7	Uncharacterized protein OS=Zea mays GN=ZEAMMB73_660542 PE=4 SV=1 - [K7UDW7_MAIZE]	15.38	6				Protein not found	65.4787	7.34229
K7VN31	Uncharacterized protein OS=Zea mays GN=ZEAMMB73_562969 PE=4 SV=1 - [K7VN31_MAIZE]	12.03	4				Protein not found	121.366	5.36377
C0P930	Uncharacterized protein OS=Zea mays PE=2 SV=1 - [C0P930_MAIZE]	42.14	2	metal ion binding; transporter activity; catalytic activity	nucleus; organelle lumen; cytoplasm; mitochondrion; membrane	transport; metabolic process	Pf00231	17.3165	4.55127
B6SS66	Phenylalanyl-tRNA synthetase alpha chain OS=Zea mays PE=2 SV=1 - [B6SS66_MAIZE]	19.08	9	RNA binding; nucleotide binding; catalytic activity	cytoplasm	metabolic process	Pf00152; Pf00587; Pf01409	56.0847	6.43018
B6TX10	6-phosphogluconate dehydrogenase, decarboxylating OS=Zea mays PE=2 SV=1 - [B6TX10_MAIZE]	16.57	4	nucleotide binding; catalytic activity	cytoplasm; mitochondrion; membrane	metabolic process; response to stimulus	Pf00393; Pf03446	54.1317	6.72705
O80429	Chloroplast ferredoxin 2 OS=Zea mays GN=pFD2 PE=2 SV=1 - [O80429_MAIZE]	37.14	1	metal ion binding	cytoplasm	response to stimulus; metabolic process	Pf00111	15.0765	4.64014
B4FQK5	Eukaryotic peptide chain release factor subunit 1-1 OS=Zea mays PE=2 SV=1 - [B4FQK5_MAIZE]	29.75	4	RNA binding	cytoplasm	cell organization and biogenesis; metabolic process	Pf03463; Pf03464; Pf03465	49.158	5.51611
B6SL10	Fasciclin-like arabinogalactan protein 8 OS=Zea mays PE=2 SV=1 - [B6SL10_MAIZE]	25.89	8				Pf02469	44.699	7.04932
B6U6B2	Putative uncharacterized protein OS=Zea mays PE=4 SV=1 - [B6U6B2_MAIZE]	41.38	6		cytoplasm; membrane			13.6555	4.62744
B4F7W8	Uncharacterized protein OS=Zea mays PE=2 SV=1 - [B4F7W8_MAIZE]	23.87	8	catalytic activity	cytoplasm; endoplasmic reticulum; membrane	metabolic process	Pf02544	35.5772	9.5249
B4G206	Uncharacterized protein OS=Zea mays PE=2 SV=1 - [B4G206_MAIZE]	28.3	6	catalytic activity		metabolic process; cell communication; regulation of biological process; response to stimulus		35.7935	7.81104
B4FGH1	Uncharacterized protein OS=Zea mays PE=2 SV=1 - [B4FGH1_MAIZE]	21.99	3				Pf05918	44.4029	7.21045
B6TMR7	THO complex subunit 4 OS=Zea mays PE=2 SV=1 - [B6TMR7_MAIZE]	33.99	3	nucleotide binding			Pf00076; Pf08777	26.7894	10.0522
K7VG53	Uncharacterized protein OS=Zea mays GN=ZEAMMB73_676127 PE=4 SV=1 - [K7VG53_MAIZE]	26.33	13				Protein not found	97.3629	7.03467
B6U892	Dihydroorotate dehydrogenase OS=Zea mays PE=2 SV=1 - [B6U892_MAIZE]	10.23	3	catalytic activity	cytoplasm; mitochondrion; membrane	metabolic process	Pf01180	49.5172	9.46631
K7UT75	Uncharacterized protein OS=Zea mays GN=ZEAMMB73_657631 PE=4 SV=1 - [K7UT75_MAIZE]	23.43	4				Protein not found	32.4639	5.80811
C0PKD9	Uncharacterized protein OS=Zea mays GN=ZEAMMB73_542828 PE=2 SV=1 - [C0PKD9_MAIZE]	42.52	6	nucleotide binding	cytoplasm	metabolic process	Pf00166	26.3911	7.32764
C0P9F5	Uncharacterized protein OS=Zea mays PE=2 SV=1 - [C0P9F5_MAIZE]	16.84	3		cytoplasm; membrane	metabolic process	Pf00504	21.3669	5.80811
C0PDR3	4-hydroxy-3-methylbut-2-enyl diphosphate reductase OS=Zea mays GN=HDR PE=2 SV=1 - [C0PDR3_MAIZE]	16.02	6	catalytic activity	cytoplasm; membrane	metabolic process	Pf02401	51.569	6.18896
B4G0U0	Uncharacterized protein OS=Zea mays PE=2 SV=1 - [B4G0U0_MAIZE]	28.38	1	catalytic activity; transporter activity	cytoplasm; membrane; vacuole	metabolic process; cell growth; cell organization and biogenesis; transport; regulation of biological process	Pf03223	42.5937	5.64307
P11428	Superoxide dismutase [Cu-Zn] 2 OS=Zea mays GN=SODCC.1 PE=2 SV=2 - [SODC2_MAIZE]	22.52	1	antioxidant activity; catalytic activity; metal ion binding	cytoplasm	metabolic process; response to stimulus; defense response	Pf00080	15.0945	5.8335
K7U2X9	Uncharacterized protein OS=Zea mays GN=ZEAMMB73_683286 PE=3 SV=1 - [K7U2X9_MAIZE]	19.3	2				Protein not found	36.1123	6.04932
B6SLQ1	Prefoldin subunit 4 OS=Zea mays PE=2 SV=1 - [B6SLQ1_MAIZE]	33.33	2	protein binding	cytoplasm; cytosol	metabolic process	Pf01920	14.6963	4.56396
B6U2I0	Atypical receptor-like kinase MARK OS=Zea mays PE=2 SV=1 - [B6U2I0_MAIZE]	4.82	1	nucleotide binding; catalytic activity	membrane	metabolic process	Pf00069; Pf07714; Pf08263	71.5142	8.1626
C0HHB1	Uncharacterized protein OS=Zea mays PE=2 SV=1 - [C0HHB1_MAIZE]	12.4	5	catalytic activity		metabolic process	Pf00450	56.2789	5.65576
B6UER1	SnRNP core Sm protein Sm-X5-like protein OS=Zea mays GN=ZEAMMB73_742514 PE=4 SV=1 - [B6UER1_MAIZE]	34.41	2				Pf01423	10.7306	7.44482
B4FZV7	Uncharacterized protein OS=Zea mays PE=2 SV=1 - [B4FZV7_MAIZE]	17.84	4	structural molecule activity	cytoplasm; ribosome; membrane	metabolic process	Pf01245	23.521	10.0669
Q6A4M2	Beta-ketoacyl reductase GL8B OS=Zea mays GN=gl8b PE=2 SV=1 - [Q6A4M2_MAIZE]	20.55	3	nucleotide binding; catalytic activity		metabolic process	Pf00106	35.4051	9.83252
C4J3B1	Pectinesterase OS=Zea mays PE=2 SV=1 - [C4J3B1_MAIZE]	23.81	3	catalytic activity	membrane	cell organization and biogenesis	Pf01095	27.3916	6.52197
B6SVE6	Putative uncharacterized protein OS=Zea mays PE=2 SV=1 - [B6SVE6_MAIZE]	11.09	6	metal ion binding; catalytic activity		metabolic process	Pf00070; Pf07992	64.7763	8.22119
B6TWE3	Putative uncharacterized protein OS=Zea mays PE=2 SV=1 - [B6TWE3_MAIZE]	38.25	5	DNA binding	chromosome; nucleus	cell organization and biogenesis; metabolic process; regulation of biological process	Pf00538	19.1181	10.1548
B6TW28	Ferredoxin-thioredoxin reductase, variable chain OS=Zea mays PE=2 SV=1 - [B6TW28_MAIZE]	28.1	4	catalytic activity	cytoplasm	metabolic process	Pf02941	16.6709	9.48096
B6T2S6	Putative uncharacterized protein OS=Zea mays PE=2 SV=1 - [B6T2S6_MAIZE]	10.05	5	protein binding			Pf01535; Pf12854	65.6122	5.37646
B6UE68	EMB1374 OS=Zea mays PE=2 SV=1 - [B6UE68_MAIZE]	17.66	5		membrane		Pf01722; Pf02657	39.5257	8.1626
B6TIC7	Uncharacterized protein OS=Zea mays PE=2 SV=1 - [B6TIC7_MAIZE]	19.36	6	catalytic activity	cytoplasm; vacuole; nucleus	metabolic process; cell death; cell differentiation	Pf00112; Pf08246	41.1478	5.26221
B4FUZ5	30S ribosomal protein S1 OS=Zea mays PE=2 SV=1 - [B4FUZ5_MAIZE]	24.69	10	RNA binding	cytoplasm; ribosome; membrane		Pf00575	43.4631	4.75439
Q8H6B1	FACT complex subunit SPT16 OS=Zea mays GN=SPT16 PE=2 SV=1 - [SPT16_MAIZE]	14.12	12		nucleus; chromosome; organelle lumen	metabolic process; response to stimulus; regulation of biological process; development; reproduction	Pf00557; Pf08512; Pf08644	118.431	5.8208
B6TB61	DNA repair protein RAD23 OS=Zea mays PE=2 SV=1 - [B6TB61_MAIZE]	20.65	5	DNA binding; protein binding	nucleus	metabolic process; response to stimulus	Pf00240; Pf00627; Pf09280; Pf11976	42.1073	4.71631
C0PPC1	Uncharacterized protein OS=Zea mays PE=2 SV=1 - [C0PPC1_MAIZE]	38.25	7	metal ion binding; catalytic activity	cytoplasm; membrane	metabolic process	Pf00175	19.8032	5.70654
K7UQ89	Putative DEAD-box ATP-dependent RNA helicase family protein OS=Zea mays GN=ZEAMMB73_917459 PE=4 SV=1 - [K7UQ89_MAIZE]	5.5	1				Protein not found	98.3724	8.29443
B6TAE7	Tropinone reductase OS=Zea mays PE=2 SV=1 - [B6TAE7_MAIZE]	22.71	5	nucleotide binding; catalytic activity	membrane	metabolic process	Pf00106; Pf08659	29.0709	7.34229
C0P9T6	Uncharacterized protein OS=Zea mays PE=2 SV=1 - [C0P9T6_MAIZE]	20.61	1	catalytic activity; metal ion binding	cytoplasm; endoplasmic reticulum; membrane	metabolic process	Pf00067	55.5886	8.32373
B4FE17	Uncharacterized protein OS=Zea mays PE=2 SV=1 - [B4FE17_MAIZE]	22.48	1	nucleotide binding		cell communication; regulation of biological process; response to stimulus; transport	Pf00025; Pf00071; Pf08477	24.3664	7.85498
B4G1G6	Serine-threonine kinase receptor-associated protein OS=Zea mays GN=ZEAMMB73_286196 PE=2 SV=1 - [B4G1G6_MAIZE]	20.59	3	protein binding			Pf00400	36.9129	5.96045
K7VP16	Uncharacterized protein OS=Zea mays GN=ZEAMMB73_449183 PE=4 SV=1 - [K7VP16_MAIZE]	10.79	1				Protein not found	34.9821	9.67139
B4FFA7	Enoyl-[acyl-carrier-protein] reductase isoform 1 OS=Zea mays GN=ZEAMMB73_449171 PE=2 SV=1 - [B4FFA7_MAIZE]	26.29	4	nucleotide binding; metal ion binding; catalytic activity	cytoplasm	metabolic process		38.9831	7.75244
B4FQ84	Uncharacterized protein OS=Zea mays PE=2 SV=1 - [B4FQ84_MAIZE]	26.2	2	catalytic activity	membrane	metabolic process; response to stimulus	Pf01263	36.6307	6.17627
C0PB60	Uncharacterized protein OS=Zea mays PE=2 SV=1 - [C0PB60_MAIZE]	30.77	7	catalytic activity	cytoplasm; mitochondrion; membrane	response to stimulus; development; reproduction		29.6255	7.12256
B6TVU2	Prefoldin subunit 5 OS=Zea mays PE=2 SV=1 - [B6TVU2_MAIZE]	40.67	4	protein binding	cytoplasm; cytosol	metabolic process	Pf02996	16.3778	6.78564
B4F916	Uncharacterized protein OS=Zea mays GN=ZEAMMB73_686460 PE=2 SV=1 - [B4F916_MAIZE]	11.34	4	DNA binding; catalytic activity	cytoplasm; mitochondrion	metabolic process	Pf04042; Pf08418	69.1107	5.23682
B6T8U7	Chaperonin OS=Zea mays PE=2 SV=1 - [B6T8U7_MAIZE]	56.73	7	metal ion binding; nucleotide binding	cytoplasm; mitochondrion; membrane; extracellular	metabolic process; response to stimulus	Pf00166	25.5587	8.71924
C0PHU7	Uncharacterized protein OS=Zea mays GN=ZEAMMB73_852154 PE=2 SV=1 - [C0PHU7_MAIZE]	5.15	3	protein binding	membrane		Pf00400	83.267	6.771
B6U245	Adaptin N terminal region family protein OS=Zea mays PE=2 SV=1 - [B6U245_MAIZE]	8.56	5	transporter activity	membrane; cytoplasm	transport	Pf01602; Pf09066; Pf12717	92.7097	5.35107
C0P9R5	Uncharacterized protein OS=Zea mays PE=2 SV=1 - [C0P9R5_MAIZE]	34.09	5		cytoplasm; mitochondrion			23.5672	9.23193
B4FNB4	Uncharacterized protein OS=Zea mays PE=2 SV=1 - [B4FNB4_MAIZE]	27.09	8		nucleus; organelle lumen	cell differentiation; development; reproduction; response to stimulus	Pf00022	48.7915	5.23682
C0HFQ9	Uncharacterized protein OS=Zea mays PE=2 SV=1 - [C0HFQ9_MAIZE]	17.25	6	protein binding	nucleus	metabolic process	Pf00400	48.3502	8.1626
O49975	MKK6-putative MAPKK OS=Zea mays PE=2 SV=1 - [O49975_MAIZE]	25.63	7	nucleotide binding; catalytic activity		metabolic process	Pf00069; Pf07714	39.8496	5.8335
K7V686	Uncharacterized protein OS=Zea mays GN=ZEAMMB73_662364 PE=4 SV=1 - [K7V686_MAIZE]	20.21	2				Protein not found	31.341	5.24951
B6TN62	RuvB-like 2 OS=Zea mays PE=2 SV=1 - [B6TN62_MAIZE]	17.36	3	nucleotide binding; catalytic activity	nucleus; organelle lumen; cytoplasm	metabolic process; response to stimulus	Pf00004; Pf03796; Pf05496; Pf06068	52.1341	5.64307
B4G1V3	Uncharacterized protein OS=Zea mays PE=2 SV=1 - [B4G1V3_MAIZE]	33.13	3	nucleotide binding; RNA binding	cytoplasm; membrane	response to stimulus; defense response	Pf00076	17.3365	5.36377
B6ST36	Chloroplast oxygen-evolving complex/thylakoid lumenal 25.6kDa protein OS=Zea mays PE=2 SV=1 - [B6ST36_MAIZE]	39.26	7	metal ion binding	cytoplasm; membrane	metabolic process	Pf01789; Pf09710	26.1487	9.24658
B8A2C8	Uncharacterized protein OS=Zea mays PE=2 SV=1 - [B8A2C8_MAIZE]	45.37	8	metal ion binding	membrane	metabolic process	Pf01789	24.7015	5.23682
B4F8H9	Uncharacterized protein OS=Zea mays PE=2 SV=1 - [B4F8H9_MAIZE]	21.52	5	catalytic activity; metal ion binding	cytoplasm; mitochondrion	metabolic process; response to stimulus	Pf00291	42.4427	6.80029
C4J083	Uncharacterized protein OS=Zea mays PE=2 SV=1 - [C4J083_MAIZE]	16.23	6	metal ion binding	membrane		Pf05761	61.9566	7.29834
K7TN31	Uncharacterized protein OS=Zea mays GN=ZEAMMB73_472280 PE=3 SV=1 - [K7TN31_MAIZE]	13.4	7				Protein not found	66.352	6.7124
B4G004	Uncharacterized protein OS=Zea mays PE=2 SV=1 - [B4G004_MAIZE]	20.92	7	catalytic activity	cytoplasm; cytosol; ribosome	metabolic process	Pf00150; Pf00232	56.3801	8.80713
B6UEM6	Protein transport protein Sec61 beta subunit OS=Zea mays PE=4 SV=1 - [B6UEM6_MAIZE]	35.71	1		membrane		Pf03911	8.4472	10.9019
B4FLN7	PUR ALPHA-1 OS=Zea mays GN=ZEAMMB73_331328 PE=2 SV=1 - [B4FLN7_MAIZE]	33.33	1		cytoplasm	response to stimulus	Pf04845	33.3849	6.06201
B4FRQ8	Uncharacterized protein OS=Zea mays PE=2 SV=1 - [B4FRQ8_MAIZE]	32.55	9	catalytic activity			Pf02458	46.5399	7.6792
B6TVT9	Uncharacterized protein OS=Zea mays PE=2 SV=1 - [B6TVT9_MAIZE]	29.03	4		cytoplasm	response to stimulus; cell organization and biogenesis	Pf12796	20.1412	7.97217
B4FB81	Uncharacterized protein OS=Zea mays PE=2 SV=1 - [B4FB81_MAIZE]	4.42	1				Pf02469; Pf11651	25.1599	9.01221
C0HH11	Uncharacterized protein OS=Zea mays PE=2 SV=1 - [C0HH11_MAIZE]	8.93	1	nucleotide binding; catalytic activity; metal ion binding	membrane	metabolic process; cell communication; regulation of biological process; response to stimulus	Pf00036; Pf00069; Pf06293; Pf07714	56.8066	5.66846
B4FXD1	Uncharacterized protein OS=Zea mays GN=ZEAMMB73_063064 PE=2 SV=1 - [B4FXD1_MAIZE]	17.83	2	protein binding		metabolic process	Pf00226	32.8007	8.14795
K7WE17	Uncharacterized protein OS=Zea mays GN=ZEAMMB73_763228 PE=4 SV=1 - [K7WE17_MAIZE]	14.37	4				Protein not found	37.5563	4.57666
B6TX62	Ras protein Rab11B OS=Zea mays GN=ZEAMMB73_307778 PE=2 SV=1 - [B6TX62_MAIZE]	43.98	2	nucleotide binding		cell communication; regulation of biological process; response to stimulus; transport	Pf00025; Pf00071; Pf05783; Pf08477	24.0781	6.15088
B4F9R7	Uncharacterized protein OS=Zea mays PE=2 SV=1 - [B4F9R7_MAIZE]	27.56	2	catalytic activity	cytoplasm	metabolic process	Pf00278; Pf01168; Pf02784	48.0336	6.16357
K7VGG8	Uncharacterized protein OS=Zea mays GN=ZEAMMB73_958383 PE=3 SV=1 - [K7VGG8_MAIZE]	9.33	7				Protein not found	89.0507	7.98682
C0PAS6	Uncharacterized protein OS=Zea mays PE=2 SV=1 - [C0PAS6_MAIZE]	15.69	8	catalytic activity	cytoplasm; membrane	metabolic process	Pf00326; Pf02897	86.3852	6.37939
B4G1K7	Adhesion regulating molecule conserved region family protein OS=Zea mays PE=2 SV=1 - [B4G1K7_MAIZE]	18.77	4		nucleus; cytoplasm		Pf04683	33.7456	4.43701
Q8S532	Cytosolic aldehyde dehydrogenase RF2C OS=Zea mays GN=rf2c PE=2 SV=1 - [Q8S532_MAIZE]	20.72	7	catalytic activity		metabolic process	Pf00171	53.9986	6.39209
B8A305	Uncharacterized protein OS=Zea mays PE=2 SV=1 - [B8A305_MAIZE]	18.1	1	nucleotide binding			Pf00076	44.9428	6.65381
K7U3M3	Uncharacterized protein OS=Zea mays GN=ZEAMMB73_096001 PE=4 SV=1 - [K7U3M3_MAIZE]	22.98	5				Protein not found	39.915	7.37158
B6U6D5	6-phosphofructokinase OS=Zea mays PE=2 SV=1 - [B6U6D5_MAIZE]	10.97	3	catalytic activity; nucleotide binding	cytoplasm; cytosol	metabolic process	Pf00365	58.9379	7.86963
Q41739	Thiamine thiazole synthase 2, chloroplastic OS=Zea mays GN=THI1-2 PE=2 SV=1 - [THI42_MAIZE]	22.32	3	catalytic activity; metal ion binding	cytoplasm	metabolic process	Pf00890; Pf01266; Pf01946; Pf03486; Pf05834; Pf07992; Pf12831	37.2099	5.88428
Q19VG6	Major latex protein 22 OS=Zea mays PE=2 SV=1 - [Q19VG6_MAIZE]	48.7	8			defense response; response to stimulus	Pf00407; Pf10604	17.1007	4.81787
B6TYE1	Myosin-like protein OS=Zea mays PE=2 SV=1 - [B6TYE1_MAIZE]	35.85	4				Pf03962	34.3654	7.23975
B6SRN0	Transposon protein OS=Zea mays PE=2 SV=1 - [B6SRN0_MAIZE]	13.07	4	DNA binding; protein binding	membrane		Pf02892; Pf05699	80.161	5.61768
C0PA71	Uncharacterized protein OS=Zea mays PE=2 SV=1 - [C0PA71_MAIZE]	18	4	DNA binding	nucleus		Pf01429	42.1683	4.53857
K7UI63	Uncharacterized protein OS=Zea mays GN=ZEAMMB73_617008 PE=3 SV=1 - [K7UI63_MAIZE]	15.2	1				Protein not found	45.7698	5.38916
B4G1Z4	Uncharacterized protein OS=Zea mays PE=2 SV=1 - [B4G1Z4_MAIZE]	12.53	3	catalytic activity	membrane; cytoplasm	metabolic process; cell death; regulation of biological process	Pf00656	42.669	5.90967
B6T6G8	Putative uncharacterized protein OS=Zea mays PE=2 SV=1 - [B6T6G8_MAIZE]	30.32	5					20.0735	9.0415
B4F7V4	Ras-related protein Rab11A OS=Zea mays PE=2 SV=1 - [B4F7V4_MAIZE]	38.6	3	nucleotide binding	cytoplasm; endosome; membrane	cell communication; regulation of biological process; response to stimulus; transport	Pf00025; Pf00071; Pf08477	23.579	6.21436
B4FB27	Uncharacterized protein OS=Zea mays PE=2 SV=1 - [B4FB27_MAIZE]	27.27	10	nucleotide binding; catalytic activity	cytoplasm	metabolic process; transport	Pf00106; Pf01073; Pf01370; Pf02254; Pf04321; Pf05368; Pf07993; Pf08659	42.6521	8.55811
K7UIS0	WD40, G-beta domain containing family protein, family OS=Zea mays GN=ZEAMMB73_923116 PE=4 SV=1 - [K7UIS0_MAIZE]	4.32	2				Protein not found	75.8397	5.03369
B6TNR1	Erwinia induced protein 1 OS=Zea mays PE=2 SV=1 - [B6TNR1_MAIZE]	7.31	1		membrane	metabolic process	Pf01476	42.5591	5.03369
B6TZS3	Uncharacterized protein OS=Zea mays GN=ZEAMMB73_492357 PE=2 SV=1 - [B6TZS3_MAIZE]	6.58	4		membrane			63.6623	9.23193
C0HFD0	Uncharacterized protein OS=Zea mays PE=2 SV=1 - [C0HFD0_MAIZE]	30.68	5	catalytic activity	nucleus	metabolic process; regulation of biological process	Pf02311; Pf03079; Pf07883	20.7139	4.90674
B6TZR1	NADH-ubiquinone oxidoreductase 13 kDa-B subunit OS=Zea mays PE=2 SV=1 - [B6TZR1_MAIZE]	37.57	5	catalytic activity	cytoplasm; mitochondrion; membrane	metabolic process	Pf04716	19.397	4.75439
K7UVY1	Uncharacterized protein OS=Zea mays GN=ZEAMMB73_265089 PE=4 SV=1 - [K7UVY1_MAIZE]	29.44	11				Protein not found	47.369	5.94775
B6TJE9	MPK6-putative MAPK OS=Zea mays PE=2 SV=1 - [B6TJE9_MAIZE]	24.37	2	nucleotide binding; catalytic activity; signal transducer activity	cytoplasm; cytoskeleton	cell communication; regulation of biological process; response to stimulus; metabolic process; defense response; development; reproduction; cell division	Pf00069; Pf07714	44.9526	5.65576
B6TS38	Ribose-5-phosphate isomerase OS=Zea mays PE=2 SV=1 - [B6TS38_MAIZE]	30.04	2	catalytic activity	cytoplasm; membrane	cell death; metabolic process; development; reproduction; response to stimulus	Pf00455; Pf06026	27.4044	6.0874
P49105	Glucose-6-phosphate isomerase, cytosolic OS=Zea mays GN=PHI1 PE=2 SV=1 - [G6PI_MAIZE]	22.75	10	catalytic activity	cytoplasm	metabolic process	Pf00342	62.1982	7.40088
B6TPW4	Eukaryotic translation initiation factor 2 beta subunit OS=Zea mays PE=2 SV=1 - [B6TPW4_MAIZE]	36.33	3	RNA binding	membrane	metabolic process	Pf01873	30.2224	6.80029
B6T9P4	Inositol-3-phosphate synthase OS=Zea mays PE=2 SV=1 - [B6T9P4_MAIZE]	13.73	1	nucleotide binding; catalytic activity	cytoplasm; membrane	metabolic process; response to stimulus; development; defense response	Pf01658; Pf07994	56.2236	5.93506
C0HEA9	Uncharacterized protein OS=Zea mays PE=2 SV=1 - [C0HEA9_MAIZE]	21.95	3	metal ion binding; RNA binding	cytoplasm; mitochondrion; vacuole; membrane; extracellular	metabolic process; response to stimulus	Pf00694	31.6628	7.57666
B7ZYS4	Uncharacterized protein OS=Zea mays PE=2 SV=1 - [B7ZYS4_MAIZE]	27.64	7	catalytic activity; nucleotide binding	cytoplasm		Pf03618	44.8249	6.94678
K7V245	Uncharacterized protein OS=Zea mays GN=ZEAMMB73_740805 PE=4 SV=1 - [K7V245_MAIZE]	18.57	1				Protein not found	39.281	6.3667
B4FRD2	Uncharacterized protein OS=Zea mays PE=2 SV=1 - [B4FRD2_MAIZE]	9.09	1			development	Pf12646	22.7415	4.76709
B6UG32	Peptidyl-prolyl cis-trans isomerase OS=Zea mays PE=2 SV=1 - [B6UG32_MAIZE]	38.03	3	catalytic activity		metabolic process	Pf00254	14.9948	5.56689
B6TUG5	Putative uncharacterized protein OS=Zea mays PE=2 SV=1 - [B6TUG5_MAIZE]	24.86	2		membrane			18.0857	4.75439
B6T3P4	Fumarylacetoacetase OS=Zea mays PE=2 SV=1 - [B6T3P4_MAIZE]	14.72	2	catalytic activity		metabolic process	Pf01557; Pf09298	46.8777	5.80811
K7U084	Uncharacterized protein OS=Zea mays GN=ZEAMMB73_524629 PE=4 SV=1 - [K7U084_MAIZE]	7.66	4				Protein not found	63.0316	9.20264
B6U3A0	Glycine-rich RNA-binding protein 7 OS=Zea mays PE=2 SV=1 - [B6U3A0_MAIZE]	15.36	4	nucleotide binding; metal ion binding			Pf00076; Pf00098	31.4577	9.34912
B7ZZJ0	3-oxoacyl-[acyl-carrier-protein] synthase OS=Zea mays PE=2 SV=1 - [B7ZZJ0_MAIZE]	17.39	1	catalytic activity	membrane	metabolic process	Pf00109; Pf02801	46.3233	6.78564
B8A3M9	Uncharacterized protein OS=Zea mays PE=1 SV=1 - [B8A3M9_MAIZE]	31.16	1	catalytic activity	cytoplasm; mitochondrion; membrane	response to stimulus; metabolic process	Pf00384; Pf09326	38.2176	6.25244
K7TPZ5	Uncharacterized protein OS=Zea mays GN=ZEAMMB73_255642 PE=3 SV=1 - [K7TPZ5_MAIZE]	14.95	7				Protein not found	65.6636	7.92822
B6TG85	60S ribosomal protein L13a OS=Zea mays PE=2 SV=1 - [B6TG85_MAIZE]	47.09	3	structural molecule activity	nucleus; organelle lumen; cytoplasm; ribosome; membrane; cytosol	metabolic process	Pf00572	23.637	10.2134
C0PKD2	Uncharacterized protein OS=Zea mays GN=ZEAMMB73_231124 PE=2 SV=1 - [C0PKD2_MAIZE]	23.46	3	protein binding			Pf00400	36.804	5.96045
B6TNI1	Peptidyl-prolyl cis-trans isomerase CYP21-3 OS=Zea mays PE=2 SV=1 - [B6TNI1_MAIZE]	18.88	4	catalytic activity		metabolic process	Pf00160	26.3928	7.62061
K7UQ77	Thioredoxin h-like protein OS=Zea mays GN=ZEAMMB73_321862 PE=4 SV=1 - [K7UQ77_MAIZE]	28.13	3				Protein not found	10.2712	4.88135
B6T2N1	Uncharacterized protein OS=Zea mays GN=ZEAMMB73_000211 PE=2 SV=1 - [B6T2N1_MAIZE]	23.78	3	protein binding			Pf02201	15.3065	10.3159
Q9ZTP4	Zeta-carotene desaturase, chloroplastic/chromoplastic OS=Zea mays GN=ZDS1 PE=2 SV=1 - [ZDS_MAIZE]	19.12	10	catalytic activity	cytoplasm	metabolic process	Pf00890; Pf01266; Pf01593; Pf03486; Pf06100; Pf07992	63.0876	8.41162
B4FIG6	Uncharacterized protein OS=Zea mays PE=2 SV=1 - [B4FIG6_MAIZE]	10.09	3	catalytic activity		metabolic process	Pf00132; Pf00483; Pf12804	49.0455	8.20654
K7TGX4	Uncharacterized protein OS=Zea mays GN=ZEAMMB73_155091 PE=4 SV=1 - [K7TGX4_MAIZE]	42.04	4				Protein not found	17.6831	7.2251
B6SJ11	Nicotiana lesion-inducing like OS=Zea mays PE=2 SV=1 - [B6SJ11_MAIZE]	31.01	5		membrane		Pf05514	17.0974	9.75928
K7VK21	Uncharacterized protein OS=Zea mays GN=ZEAMMB73_281754 PE=4 SV=1 - [K7VK21_MAIZE]	7.82	5				Protein not found	91.2099	4.80518
C0P6Q6	Uncharacterized protein OS=Zea mays PE=2 SV=1 - [C0P6Q6_MAIZE]	14.05	7	nucleotide binding; DNA binding; catalytic activity	chromosome; cytoplasm; mitochondrion	metabolic process	Pf00204; Pf00986; Pf01751; Pf02518	80.1668	8.44092
B6TX73	Putative uncharacterized protein OS=Zea mays PE=2 SV=1 - [B6TX73_MAIZE]	18.15	2	catalytic activity	cytoplasm; membrane	metabolic process	Pf00574; Pf01281	31.7834	8.49951
C0P7F1	Uncharacterized protein OS=Zea mays PE=2 SV=1 - [C0P7F1_MAIZE]	10.64	5	protein binding	membrane		Pf05022	55.3472	8.27979
B6T3J2	Eukaryotic translation initiation factor 2 beta subunit OS=Zea mays PE=2 SV=1 - [B6T3J2_MAIZE]	35.66	2	RNA binding	membrane	metabolic process	Pf01873	30.6765	6.80029
B4FUS5	Uncharacterized protein OS=Zea mays PE=2 SV=1 - [B4FUS5_MAIZE]	25.66	2	catalytic activity	cytoplasm	metabolic process	Pf00574	32.1525	6.55127
B6TQ43	Seed maturation protein OS=Zea mays PE=2 SV=1 - [B6TQ43_MAIZE]	19.43	3		cytoplasm; endoplasmic reticulum; membrane		Pf02453	31.0123	8.22119
P00412	Cytochrome c oxidase subunit 2 OS=Zea mays GN=COX2 PE=2 SV=4 - [COX2_MAIZE]	20	4	catalytic activity; transporter activity; metal ion binding	cytoplasm; mitochondrion; membrane	metabolic process; transport	Pf00116; Pf02790	29.6602	4.86865
K7TTB2	Uncharacterized protein OS=Zea mays GN=ZEAMMB73_815827 PE=3 SV=1 - [K7TTB2_MAIZE]	12.17	3				Protein not found	29.9652	6.87354
C0PDS1	Uncharacterized protein OS=Zea mays PE=2 SV=1 - [C0PDS1_MAIZE]	8.67	4		cytoplasm; membrane		Pf04172	56.5973	9.61279
B4F8B1	Uncharacterized protein OS=Zea mays PE=2 SV=1 - [B4F8B1_MAIZE]	10.63	2	DNA binding; metal ion binding	nucleus	metabolic process; regulation of biological process	Pf01096; Pf07500; Pf08711	41.0969	8.96826
C0P9X8	Uncharacterized protein OS=Zea mays PE=2 SV=1 - [C0P9X8_MAIZE]	27.23	6	protein binding	nucleus; cytoplasm; membrane	response to stimulus	Pf00385; Pf12796	41.3206	4.66553
K7V662	Uncharacterized protein OS=Zea mays GN=ZEAMMB73_483608 PE=4 SV=1 - [K7V662_MAIZE]	23.11	1				Protein not found	29.9667	8.17725
Q93XG0	Kinesin heavy chain (Fragment) OS=Zea mays GN=KIN4 PE=2 SV=1 - [Q93XG0_MAIZE]	7.46	5	nucleotide binding; catalytic activity; motor activity	membrane; nucleus; cytoskeleton	transport; cellular component movement	Pf00225; Pf07926	110.926	6.65381
K7UNY5	Uncharacterized protein OS=Zea mays GN=ZEAMMB73_953308 PE=4 SV=1 - [K7UNY5_MAIZE]	14.02	1				Protein not found	53.2105	5.8335
K7UBR2	Orange pericarp1 OS=Zea mays GN=ZEAMMB73_221434 PE=3 SV=1 - [K7UBR2_MAIZE]	23.42	1				Protein not found	46.1154	6.48096
C0P861	Uncharacterized protein OS=Zea mays GN=ZEAMMB73_971258 PE=2 SV=1 - [C0P861_MAIZE]	8.18	8	metal ion binding	membrane; cytoplasm	transport; response to stimulus	Pf03154; Pf04810; Pf04811; Pf04815; Pf08033	117.673	6.7124
P80627	Unknown protein from spot 443 of 2D-PAGE of etiolated coleoptile (Fragment) OS=Zea mays PE=1 SV=1 - [UC21_MAIZE]	83.33	1					1.93691	6.3667
C0P576	Uncharacterized protein OS=Zea mays PE=2 SV=1 - [C0P576_MAIZE]	10.56	2	nucleotide binding	membrane		Pf00076	53.3832	5.63037
B6TVI5	Putative uncharacterized protein OS=Zea mays PE=2 SV=1 - [B6TVI5_MAIZE]	17.44	4	nucleotide binding; catalytic activity	membrane	metabolic process	Pf03446; Pf03807	34.9241	8.85107
B6TT74	Chaperone protein dnaJ 6 OS=Zea mays PE=2 SV=1 - [B6TT74_MAIZE]	30.63	4	protein binding		metabolic process	Pf00226	32.3074	7.38623
B6TYP8	Plastid-specific 30S ribosomal protein 1 OS=Zea mays PE=2 SV=1 - [B6TYP8_MAIZE]	16.18	4		cytoplasm; ribosome; membrane	metabolic process	Pf02482	33.7025	7.1958
B4FXC3	Uncharacterized protein OS=Zea mays PE=2 SV=2 - [B4FXC3_MAIZE]	19.74	6	metal ion binding; catalytic activity	cytoplasm	metabolic process	Pf00294; Pf02581; Pf08543	41.4611	7.09326
B8A330	Uncharacterized protein OS=Zea mays PE=2 SV=1 - [B8A330_MAIZE]	7.77	2	catalytic activity	cytoplasm; membrane	metabolic process	Pf00108; Pf00109; Pf02801	42.7673	7.73779
O64409	Glutathione reductase (Fragment) OS=Zea mays GN=gor1 PE=2 SV=1 - [O64409_MAIZE]	37.77	10	metal ion binding; nucleotide binding; catalytic activity	cytoplasm; mitochondrion	cellular homeostasis; regulation of biological process; metabolic process	Pf00070; Pf02852; Pf07992	40.443	6.37939
B6TK50	Armadillo/beta-catenin-like repeat family protein OS=Zea mays PE=2 SV=1 - [B6TK50_MAIZE]	10.22	3	protein binding	cytoplasm; membrane	transport; response to stimulus	Pf01602	40.6626	5.23682
B6UHN5	Putative uncharacterized protein OS=Zea mays PE=2 SV=1 - [B6UHN5_MAIZE]	43.17	5					18.2791	4.34814
B6SZA4	SWIB/MDM2 domain containing protein OS=Zea mays PE=2 SV=1 - [B6SZA4_MAIZE]	33.43	2	protein binding			Pf02201; Pf08766	37.2268	5.03369
K7VM86	Uncharacterized protein OS=Zea mays GN=ZEAMMB73_720282 PE=3 SV=1 - [K7VM86_MAIZE]	13.4	8				Protein not found	90.1247	7.07861
B6T543	Histone H2A OS=Zea mays PE=2 SV=1 - [B6T543_MAIZE]	40.88	2	DNA binding	chromosome; nucleus; organelle lumen	cell organization and biogenesis; metabolic process	Pf00125	14.3178	10.2134
B4FUN3	IN2-1 protein OS=Zea mays GN=ZEAMMB73_510452 PE=2 SV=1 - [B4FUN3_MAIZE]	54.13	7	protein binding	cytoplasm	metabolic process; response to stimulus	Pf00043	27.3071	5.09717
C0HIN7	Uncharacterized protein OS=Zea mays PE=2 SV=1 - [C0HIN7_MAIZE]	30.35	1	catalytic activity	membrane	metabolic process	Pf00285	22.3336	8.95361
B4FWX1	Uncharacterized protein OS=Zea mays PE=2 SV=1 - [B4FWX1_MAIZE]	30.84	2			transport		23.9633	4.81787
B4FH47	Uncharacterized protein OS=Zea mays PE=2 SV=1 - [B4FH47_MAIZE]	31.14	3		membrane	response to stimulus	Pf00582	18.1256	5.90967
C0PE44	Uncharacterized protein OS=Zea mays GN=ZEAMMB73_457780 PE=2 SV=1 - [C0PE44_MAIZE]	10.08	4	nucleotide binding; RNA binding; metal ion binding			Pf00013; Pf00076	76.1356	6.81494
B6TVN0	40S ribosomal protein S16 OS=Zea mays GN=ZEAMMB73_534966 PE=2 SV=1 - [B6TVN0_MAIZE]	44.97	1	structural molecule activity	nucleus; organelle lumen; cytoplasm; ribosome; membrane; cytosol	metabolic process	Pf00380	16.8933	10.6968
B4FJC3	Uncharacterized protein OS=Zea mays PE=2 SV=1 - [B4FJC3_MAIZE]	9.72	1	nucleotide binding; metal ion binding; protein binding	cytoplasm	metabolic process; response to stimulus	Pf00226; Pf00684; Pf01556	47.0452	7.07861
B6UCN7	Protein CYPRO4 OS=Zea mays PE=2 SV=1 - [B6UCN7_MAIZE]	13.89	7	protein binding	nucleus; cytoplasm; cytosol; membrane		Pf08553	70.7951	6.50732
B6TNC1	Placental protein 11 OS=Zea mays PE=2 SV=1 - [B6TNC1_MAIZE]	15.82	5	catalytic activity			Pf09412	54.4504	5.75732
K7U7W1	Uncharacterized protein OS=Zea mays GN=ZEAMMB73_571389 PE=3 SV=1 - [K7U7W1_MAIZE]	3.56	2				Protein not found	96.9715	8.104
C0P723	Uncharacterized protein OS=Zea mays PE=2 SV=1 - [C0P723_MAIZE]	26.62	5	nucleotide binding; catalytic activity; metal ion binding	cytoplasm; mitochondrion	metabolic process; response to stimulus	Pf00549; Pf02629	27.2721	6.90283
O81395	Bifunctional dihydrofolate reductase-thymidylate synthase OS=Zea mays GN=DRTS PE=2 SV=1 - [DRTS_MAIZE]	13.24	6	catalytic activity		metabolic process	Pf00186; Pf00303	58.9277	6.84424
B6SWX3	Anthocyanidin 3-O-glucosyltransferase OS=Zea mays GN=ZEAMMB73_704142 PE=2 SV=1 - [B6SWX3_MAIZE]	24.48	7	catalytic activity	membrane	metabolic process	Pf00201	51.9822	6.22705
B6THL4	Non-specific lipid-transfer protein OS=Zea mays PE=3 SV=1 - [B6THL4_MAIZE]	21.05	1			transport		7.41649	8.646
K7UKR6	Uncharacterized protein OS=Zea mays GN=ZEAMMB73_923224 PE=4 SV=1 - [K7UKR6_MAIZE]	3.29	4				Protein not found	173.173	8.68994
P23345	Superoxide dismutase [Cu-Zn] 4A OS=Zea mays GN=SODCC.3 PE=2 SV=2 - [SODC4_MAIZE]	23.03	1	antioxidant activity; catalytic activity; metal ion binding	cytoplasm; cytosol	response to stimulus; metabolic process; defense response	Pf00080	15.1054	6.1001
K7VMH0	Uncharacterized protein OS=Zea mays GN=ZEAMMB73_239741 PE=4 SV=1 - [K7VMH0_MAIZE]	23.28	9				Protein not found	57.134	5.89697
B6TNC0	Ankyrin repeat domain-containing protein 2 OS=Zea mays PE=2 SV=1 - [B6TNC0_MAIZE]	26.93	3	protein binding	nucleus; cytoplasm; membrane	metabolic process; development; defense response; response to stimulus; reproduction; transport	Pf00023; Pf12796	34.8419	4.52588
B6TKB3	Triose phosphate/phosphate translocator, non-green plastid,chloroplast OS=Zea mays PE=2 SV=1 - [B6TKB3_MAIZE]	9.62	2	transporter activity	cytoplasm; mitochondrion; membrane	transport	Pf00892; Pf03151; Pf08449	42.5739	10.0669
B8A1V8	Uncharacterized protein OS=Zea mays PE=2 SV=1 - [B8A1V8_MAIZE]	15.9	4	catalytic activity	membrane	metabolic process	Pf00501	52.0046	8.89502
B4FHM1	Uncharacterized protein OS=Zea mays PE=2 SV=1 - [B4FHM1_MAIZE]	29.93	6	metal ion binding	cytoplasm; mitochondrion; membrane; vacuole		Pf02167	33.2706	6.45557
K7U7W8	Uncharacterized protein OS=Zea mays GN=ZEAMMB73_639368 PE=4 SV=1 - [K7U7W8_MAIZE]	6.57	4				Protein not found	101.526	7.60596
K7UYS9	Putative DEAD-box ATP-dependent RNA helicase family protein OS=Zea mays GN=ZEAMMB73_680481 PE=3 SV=1 - [K7UYS9_MAIZE]	12.08	1				Protein not found	86.3657	9.77393
K7V0F3	Uncharacterized protein OS=Zea mays GN=ZEAMMB73_296869 PE=4 SV=1 - [K7V0F3_MAIZE]	16.65	10				Protein not found	87.6299	5.14795
B6SRU6	Amidophosphoribosyltransferase OS=Zea mays PE=2 SV=1 - [B6SRU6_MAIZE]	15.07	5	catalytic activity; metal ion binding	cytoplasm	metabolic process; development	Pf00156; Pf00310	58.712	7.32764
B8A3M2	Uncharacterized protein OS=Zea mays PE=4 SV=1 - [B8A3M2_MAIZE]	18.18	1					10.7974	4.37354
B4FR84	Uncharacterized protein OS=Zea mays PE=2 SV=1 - [B4FR84_MAIZE]	14.66	2			response to stimulus; cell communication; regulation of biological process	Pf04177	47.0234	5.22412
B4FPR3	Uncharacterized protein OS=Zea mays PE=2 SV=1 - [B4FPR3_MAIZE]	23.59	4	protein binding		metabolic process	Pf00226	23.1208	8.92432
B6SUE5	Serine/threonine kinase-like protein OS=Zea mays PE=2 SV=1 - [B6SUE5_MAIZE]	15.36	3	catalytic activity		metabolic process; response to stimulus	Pf01657	28.0114	7.82568
C0P9S2	Uncharacterized protein OS=Zea mays PE=2 SV=1 - [C0P9S2_MAIZE]	19.41	1	nucleotide binding			Pf00076	44.2175	6.65381
C0PM23	Uncharacterized protein OS=Zea mays PE=2 SV=1 - [C0PM23_MAIZE]	10.02	1		cytoplasm; membrane	transport	Pf01602	54.9451	6.78564
B6T5Y0	Cytochrome P450 CYP71C3v3 OS=Zea mays PE=2 SV=1 - [B6T5Y0_MAIZE]	18.73	8	catalytic activity; metal ion binding	membrane	metabolic process	Pf00067	60.4337	7.1958
K7W5U2	Putative homeodomain-like transcription factor superfamily protein OS=Zea mays GN=ZEAMMB73_886778 PE=4 SV=1 - [K7W5U2_MAIZE]	20.17	9				Protein not found	67.1093	4.97021
B4FJX9	Uncharacterized protein OS=Zea mays PE=2 SV=1 - [B4FJX9_MAIZE]	3.34	1					43.7451	9.24658
B6T4P9	Esterase OS=Zea mays PE=2 SV=1 - [B6T4P9_MAIZE]	18.38	4				Pf00561; Pf08840; Pf12146; Pf12695; Pf12697	30.1122	6.22705
K7UK34	Uncharacterized protein OS=Zea mays GN=ZEAMMB73_983608 PE=4 SV=1 - [K7UK34_MAIZE]	23.79	4				Protein not found	45.4181	8.47021
B6TSD6	SAM domain family protein OS=Zea mays PE=2 SV=1 - [B6TSD6_MAIZE]	22.88	4	protein binding	cytoplasm; mitochondrion; vacuole; membrane		Pf00536; Pf02466	28.583	10.5356
B6TCZ1	Spermidine synthase 1 OS=Zea mays PE=2 SV=1 - [B6TCZ1_MAIZE]	18.35	3	catalytic activity		metabolic process	Pf01564; Pf11899; Pf12847	41.7768	5.36377
Q64HC2	ASF/SF2-like pre-mRNA splicing factor SRP32 OS=Zea mays GN=srp32 PE=4 SV=1 - [Q64HC2_MAIZE]	38.52	8	nucleotide binding			Pf00076	28.8926	10.272
B6SRX9	Fructose-1,6-bisphosphatase OS=Zea mays GN=ZEAMMB73_517492 PE=2 SV=1 - [B6SRX9_MAIZE]	17.09	5	metal ion binding; catalytic activity	cytoplasm; membrane	metabolic process	Pf00316; Pf00459	43.2434	7.1665
B6TLX2	Fiber protein Fb15 OS=Zea mays PE=4 SV=1 - [B6TLX2_MAIZE]	37.36	4		cytoplasm; mitochondrion			10.6474	8.1626
B4G024	Malate dehydrogenase OS=Zea mays PE=2 SV=1 - [B4G024_MAIZE]	21.55	4	nucleotide binding; catalytic activity		metabolic process	Pf00056; Pf01073; Pf02866	36.4762	8.104
B6T6S5	Apospory-associated protein C OS=Zea mays GN=ZEAMMB73_471901 PE=2 SV=1 - [B6T6S5_MAIZE]	20.78	1	catalytic activity	membrane	metabolic process; response to stimulus	Pf01263	36.6037	6.69775
B4FUZ9	Uncharacterized protein OS=Zea mays PE=2 SV=1 - [B4FUZ9_MAIZE]	35.21	9	structural molecule activity	cytoplasm; ribosome	metabolic process	Pf00828	28.2193	10.7261
K7WDQ7	Uncharacterized protein OS=Zea mays GN=ZEAMMB73_854523 PE=3 SV=1 - [K7WDQ7_MAIZE]	16.72	10				Protein not found	68.1624	7.82568
K7U772	Glutamyl-tRNA(Gln) amidotransferase subunit B, chloroplastic/mitochondrial OS=Zea mays GN=GATB PE=3 SV=1 - [K7U772_MAIZE]	16.48	8				Protein not found	60.273	6.56592
B7ZY08	Uncharacterized protein OS=Zea mays PE=2 SV=1 - [B7ZY08_MAIZE]	19.43	3					27.4131	6.72705
K7W2V5	Putative vesicle-associated membrane protein family protein OS=Zea mays GN=ZEAMMB73_595967 PE=4 SV=1 - [K7W2V5_MAIZE]	20.61	3				Protein not found	40.001	9.80322
B6TD12	Plastid-lipid associated protein 3 OS=Zea mays PE=2 SV=1 - [B6TD12_MAIZE]	15.18	6	structural molecule activity	cytoplasm; membrane		Pf04755	40.7318	4.729
B7ZXC5	Thioredoxin OS=Zea mays GN=ZEAMMB73_534267 PE=2 SV=1 - [B7ZXC5_MAIZE]	27.27	3	catalytic activity		metabolic process; cellular homeostasis; regulation of biological process	Pf00085	13.6108	7.59131
B6SRZ0	Putative uncharacterized protein OS=Zea mays PE=2 SV=1 - [B6SRZ0_MAIZE]	35.45	6	protein binding				23.1279	5.05908
K7TUB2	Uncharacterized protein OS=Zea mays GN=ZEAMMB73_551737 PE=3 SV=1 - [K7TUB2_MAIZE]	14.04	6				Protein not found	91.8082	6.81494
B4FER8	Acyl-CoA-binding protein OS=Zea mays GN=ZEAMMB73_795592 PE=4 SV=1 - [B4FER8_MAIZE]	78.65	5				Pf00887	10.12	5.07178
B4FVB8	Uncharacterized protein OS=Zea mays PE=2 SV=1 - [B4FVB8_MAIZE]	23.54	10	nucleotide binding; catalytic activity	cytoplasm	metabolic process; regulation of biological process	Pf00069; Pf01636; Pf07714	56.2943	9.12939
C0PDP9	Uncharacterized protein OS=Zea mays PE=2 SV=1 - [C0PDP9_MAIZE]	17.32	8	nucleotide binding; catalytic activity			Pf00270; Pf00271	55.2669	8.85107
B4FTB5	Proteasome subunit beta type OS=Zea mays GN=ZEAMMB73_879120 PE=2 SV=1 - [B4FTB5_MAIZE]	13.55	4	catalytic activity	proteasome; nucleus; cytoplasm	metabolic process	Pf00227	29.1616	7.15186
B6T7G0	Glycylpeptide N-tetradecanoyltransferase OS=Zea mays PE=2 SV=1 - [B6T7G0_MAIZE]	16.17	2	catalytic activity	cytoplasm; cytosol; ribosome	metabolic process; development	Pf01233; Pf02799	49.1692	7.06396
B6UAJ3	30S ribosomal protein S13 OS=Zea mays PE=2 SV=1 - [B6UAJ3_MAIZE]	43.55	6	RNA binding; structural molecule activity	cytoplasm; ribosome	metabolic process	Pf00416	13.6163	9.92041
B6ST61	Transmembrane 9 superfamily protein member 2 OS=Zea mays PE=2 SV=1 - [B6ST61_MAIZE]	13.16	7		cytoplasm; Golgi; membrane		Pf02990	73.8541	6.68311
B4FAZ3	Uncharacterized protein OS=Zea mays PE=2 SV=1 - [B4FAZ3_MAIZE]	17.09	4	nucleotide binding	nucleus; organelle lumen		Pf00076	38.9403	8.14795
B7ZXT0	Uncharacterized protein OS=Zea mays PE=2 SV=1 - [B7ZXT0_MAIZE]	8.28	3	nucleotide binding; catalytic activity	cytoplasm; membrane	metabolic process	Pf00288; Pf08544; Pf10509	51.9487	8.06006
B6T8A3	3-oxoacyl-reductase OS=Zea mays PE=2 SV=1 - [B6T8A3_MAIZE]	13.92	2	nucleotide binding; catalytic activity; metal ion binding	cytoplasm	metabolic process	Pf00106; Pf08659	32.538	9.17334
B4FE73	Uncharacterized protein OS=Zea mays GN=ZEAMMB73_376236 PE=2 SV=1 - [B4FE73_MAIZE]	19.25	1		membrane	transport	Pf01105	24.9656	6.31592
B6TAJ9	Phosphoribosylaminoimidazole-succinocarboxamide synthase OS=Zea mays PE=2 SV=1 - [B6TAJ9_MAIZE]	25.39	7	catalytic activity; nucleotide binding	cytoplasm	metabolic process; response to stimulus	Pf01259	35.8772	5.2876
K7VIN4	Uncharacterized protein OS=Zea mays GN=ZEAMMB73_867435 PE=4 SV=1 - [K7VIN4_MAIZE]	9.72	6				Protein not found	109.746	6.17627
B6T4Q5	Pro-resilin OS=Zea mays PE=2 SV=1 - [B6T4Q5_MAIZE]	23.16	2					42.6572	5.74463
K7VF82	Uncharacterized protein OS=Zea mays GN=ZEAMMB73_550490 PE=4 SV=1 - [K7VF82_MAIZE]	34.59	4				Protein not found	14.5473	5.14795
B6SPI9	60S ribosomal protein L38 OS=Zea mays PE=3 SV=1 - [B6SPI9_MAIZE]	53.62	1	structural molecule activity	cytoplasm; ribosome; cytosol	metabolic process	Pf01781	7.99028	9.93506
B6TE40	60S ribosomal protein L22-2 OS=Zea mays PE=2 SV=1 - [B6TE40_MAIZE]	25.2	2	structural molecule activity	nucleus; organelle lumen; cytoplasm; ribosome; membrane; cytosol	metabolic process	Pf01776	14.0355	9.64209
C0PAK8	Uncharacterized protein OS=Zea mays PE=1 SV=1 - [C0PAK8_MAIZE]	71.72	1	metal ion binding	cytoplasm	response to stimulus; metabolic process; regulation of biological process	Pf00127	10.453	4.34814
K7VVA6	Alpha/beta hydrolase fold protein OS=Zea mays GN=ZEAMMB73_218812 PE=4 SV=1 - [K7VVA6_MAIZE]	18.35	4				Protein not found	41.6178	7.91357
B4FVS0	Serine/threonine-protein phosphatase OS=Zea mays PE=2 SV=1 - [B4FVS0_MAIZE]	25.08	5	catalytic activity	nucleus; cytoplasm	development; regulation of biological process; reproduction	Pf00149	34.718	5.21143
B6T4W6	Aminoacylase-1 OS=Zea mays PE=2 SV=1 - [B6T4W6_MAIZE]	29.54	8	catalytic activity	cytoplasm; vacuole	metabolic process; response to stimulus	Pf01546; Pf04389; Pf07687	50.2736	5.79541
K7UPU2	Uncharacterized protein (Fragment) OS=Zea mays GN=ZEAMMB73_541584 PE=4 SV=1 - [K7UPU2_MAIZE]	13.47	6				Protein not found	57.3939	6.0874
C0P8B1	Uncharacterized protein OS=Zea mays PE=2 SV=1 - [C0P8B1_MAIZE]	36.55	8	nucleotide binding; catalytic activity	cytoplasm; membrane	metabolic process	Pf00106; Pf01073; Pf01370; Pf02719; Pf03435; Pf04321; Pf05368; Pf07993; Pf08659	26.4309	7.10791
K7W000	Putative ubiquitin-conjugating enzyme family OS=Zea mays GN=ZEAMMB73_285315 PE=3 SV=1 - [K7W000_MAIZE]	31.67	1				Protein not found	13.811	8.88037
B6T8S6	60S ribosomal protein L33-B OS=Zea mays PE=4 SV=1 - [B6T8S6_MAIZE]	51.79	3	structural molecule activity	cytoplasm; ribosome; membrane; cytosol	metabolic process	Pf01247	12.8778	10.5503
B4FNZ1	Sucrose-phosphatase1 OS=Zea mays GN=ZEAMMB73_379614 PE=2 SV=1 - [B4FNZ1_MAIZE]	17.49	5	metal ion binding; catalytic activity		metabolic process	Pf05116; Pf08282; Pf08472	47.1549	5.96045
B4FW61	Protein kinase Pti1 OS=Zea mays PE=2 SV=1 - [B4FW61_MAIZE]	19.29	4	catalytic activity; nucleotide binding	membrane	metabolic process	Pf00069; Pf07714	40.7567	6.46826
Q8W525	Formate tetrahyrofolate ligase (Fragment) OS=Zea mays PE=2 SV=1 - [Q8W525_MAIZE]	13.85	3	catalytic activity; metal ion binding; nucleotide binding	membrane; cytoplasm; extracellular	metabolic process; response to stimulus	Pf01268	31.5944	7.53271
B6SQ91	H/ACA ribonucleoprotein complex subunit 1-like protein 1 OS=Zea mays PE=2 SV=1 - [B6SQ91_MAIZE]	24.61	3	catalytic activity; RNA binding	nucleus; organelle lumen	metabolic process	Pf04410	19.711	11.2681
C0PCY1	Ubiquitin carboxyl-terminal hydrolase OS=Zea mays PE=2 SV=1 - [C0PCY1_MAIZE]	20	12	catalytic activity; protein binding; metal ion binding	membrane	metabolic process; development; reproduction; cell differentiation; cell growth	Pf00443; Pf00627; Pf02148	88.4667	5.09717
Q9FQC6	Glutathione S-transferase GST 13 OS=Zea mays GN=ZEAMMB73_602220 PE=2 SV=1 - [Q9FQC6_MAIZE]	35.11	2	catalytic activity; protein binding			Pf00043; Pf02798; Pf06761	25.6951	7.92822
B6TM93	ATPase family AAA domain-containing protein 1 OS=Zea mays PE=2 SV=1 - [B6TM93_MAIZE]	13.46	3	nucleotide binding; DNA binding; catalytic activity; RNA binding; protein binding	membrane	metabolic process; response to stimulus; regulation of biological process; reproduction	Pf00004; Pf00158; Pf00308; Pf00493; Pf00910; Pf01057; Pf01078; Pf05496; Pf06068; Pf07724; Pf07726; Pf07728	40.5033	7.41553
K7TP58	Cysteine protease 1 OS=Zea mays GN=ZEAMMB73_680472 PE=3 SV=1 - [K7TP58_MAIZE]	8.74	1				Protein not found	50.7259	5.18604
B6T575	1-acyl-sn-glycerol-3-phosphate acyltransferase PLS1 OS=Zea mays PE=2 SV=1 - [B6T575_MAIZE]	14.17	4	catalytic activity	cytoplasm; endoplasmic reticulum; membrane	metabolic process	Pf01553	42.5138	9.87646
C0PAC6	Uncharacterized protein OS=Zea mays PE=2 SV=1 - [C0PAC6_MAIZE]	23.77	3				Pf01918; Pf12328	29.2356	9.74463
C0P4E8	Uncharacterized protein OS=Zea mays PE=2 SV=1 - [C0P4E8_MAIZE]	20.59	8					46.5857	6.18896
K7VVZ3	Phospholipase D OS=Zea mays GN=ZEAMMB73_647355 PE=3 SV=1 - [K7VVZ3_MAIZE]	15.09	8				Protein not found	81.6112	7.10791
B4F8X3	Acyl-coenzyme A oxidase OS=Zea mays GN=ZEAMMB73_029232 PE=2 SV=1 - [B4F8X3_MAIZE]	21.59	8	catalytic activity	cytoplasm	metabolic process; defense response; response to stimulus; development	Pf00441; Pf01756; Pf02770	74.1589	7.53271
C4IZ68	Aspartokinase OS=Zea mays PE=2 SV=1 - [C4IZ68_MAIZE]	14.44	5	catalytic activity	membrane	metabolic process	Pf00696; Pf01842	61.2459	7.63525
D2JSQ3	ATP synthase subunit 8 OS=Zea mays GN=atp8 PE=2 SV=1 - [D2JSQ3_MAIZE]	32.68	5	transporter activity; catalytic activity; metal ion binding	cytoplasm; membrane; mitochondrion; vacuole	metabolic process; transport	Pf02326; Pf06449	17.7983	9.84717
B4FUK9	COP9 signalosome complex subunit 5b OS=Zea mays PE=2 SV=1 - [B4FUK9_MAIZE]	25.14	7	protein binding		metabolic process; response to stimulus; development; reproduction; regulation of biological process; cell organization and biogenesis	Pf01398	40.1048	5.36377
B4FEE7	40S ribosomal protein S26 OS=Zea mays PE=2 SV=1 - [B4FEE7_MAIZE]	39.39	4	structural molecule activity	cytoplasm; ribosome; membrane; cytosol	metabolic process	Pf01283	14.7817	11.0337
Q9FER8	HMGI/Y protein OS=Zea mays GN=hmgi/y PE=2 SV=1 - [Q9FER8_MAIZE]	40.84	8	DNA binding	chromosome; nucleus	cell organization and biogenesis; metabolic process; regulation of biological process	Pf00538	19.6584	10.5063
K7TH21	Putative cinnamyl-alcohol dehydrogenase family protein OS=Zea mays GN=ZEAMMB73_598938 PE=3 SV=1 - [K7TH21_MAIZE]	28.13	7				Protein not found	37.98	6.93213
K7WBS3	Uncharacterized protein OS=Zea mays GN=ZEAMMB73_766806 PE=4 SV=1 - [K7WBS3_MAIZE]	7.8	4				Protein not found	90.3557	5.03369
C0P521	Uncharacterized protein OS=Zea mays PE=2 SV=1 - [C0P521_MAIZE]	10.8	3	DNA binding; catalytic activity	membrane	metabolic process	Pf04042	48.4955	6.11279
B6T7H0	Glutathione S-transferase 6 OS=Zea mays PE=2 SV=1 - [B6T7H0_MAIZE]	26.55	3	protein binding; catalytic activity	membrane		Pf00043; Pf02798; Pf06761	25.7703	7.56201
Q8W149	CDC5 protein OS=Zea mays GN=CDC5 PE=2 SV=1 - [Q8W149_MAIZE]	9.95	7	DNA binding	cytoplasm	cell communication; defense response; regulation of biological process; response to stimulus	Pf00249; Pf11831	104.343	5.41455
B4F9F9	Uncharacterized protein OS=Zea mays PE=2 SV=1 - [B4F9F9_MAIZE]	19.23	4	enzyme regulator activity; metal ion binding		development; response to stimulus; reproduction; metabolic process; regulation of biological process	Pf01412	44.8685	9.14404
B4FS78	Pyruvate kinase OS=Zea mays PE=2 SV=1 - [B4FS78_MAIZE]	28.54	4	metal ion binding; catalytic activity		metabolic process	Pf00224; Pf02887	54.8529	5.73193
B6T9X3	3-ketoacyl-CoA synthase OS=Zea mays PE=2 SV=1 - [B6T9X3_MAIZE]	7.68	2	catalytic activity	membrane	metabolic process	Pf02797; Pf08392; Pf08541	54.2151	9.30518
B4F833	Diaminopimelate epimerase OS=Zea mays PE=2 SV=1 - [B4F833_MAIZE]	26.14	3	catalytic activity	cytoplasm	metabolic process	Pf01678	37.7749	6.37939
B4FTM9	Uncharacterized protein OS=Zea mays GN=ZEAMMB73_764118 PE=2 SV=1 - [B4FTM9_MAIZE]	22.6	2		membrane			21.9091	4.729
K7UB12	Uncharacterized protein OS=Zea mays GN=ZEAMMB73_648201 PE=3 SV=1 - [K7UB12_MAIZE]	7.29	8				Protein not found	113.538	5.97314
K7V1H0	Uncharacterized protein OS=Zea mays GN=ZEAMMB73_489083 PE=3 SV=1 - [K7V1H0_MAIZE]	14.55	11				Protein not found	100.576	6.20166
K7VNQ7	Uncharacterized protein OS=Zea mays GN=ZEAMMB73_842519 PE=4 SV=1 - [K7VNQ7_MAIZE]	23.37	6				Protein not found	37.3215	6.44287
B4F9U8	Uncharacterized protein OS=Zea mays PE=2 SV=1 - [B4F9U8_MAIZE]	18.43	6	nucleotide binding; catalytic activity		metabolic process	Pf01370; Pf03435; Pf07993	41.338	6.39209
Q93WS3	Sucrose synthase (Fragment) OS=Zea mays PE=2 SV=1 - [Q93WS3_MAIZE]	7.16	4	catalytic activity	cytoplasm; cytosol; membrane	response to stimulus; metabolic process; development; reproduction	Pf00534; Pf00862	90.3964	6.50732
B6T8D8	Lactoylglutathione lyase OS=Zea mays PE=2 SV=1 - [B6T8D8_MAIZE]	25.81	5	catalytic activity; metal ion binding	cytoplasm	response to stimulus	Pf00903; Pf12681	21.0704	5.63037
C0HEB9	Uncharacterized protein OS=Zea mays PE=4 SV=1 - [C0HEB9_MAIZE]	31.25	2				Pf06273	12.5532	9.67139
O24478	B-keto acyl reductase OS=Zea mays GN=glossy8 PE=2 SV=1 - [O24478_MAIZE]	28.53	5	nucleotide binding; catalytic activity		metabolic process	Pf00106	35.392	9.83252
B6UC94	Elongation factor P OS=Zea mays PE=2 SV=1 - [B6UC94_MAIZE]	23.5	5	RNA binding	cytoplasm	metabolic process	Pf01132; Pf08207; Pf09285	25.7172	8.73389
B4FU35	Uncharacterized protein OS=Zea mays PE=2 SV=1 - [B4FU35_MAIZE]	25.19	7	catalytic activity		metabolic process	Pf00450	44.4287	5.45264
B4FA06	APx4-Peroxisomal Ascorbate Peroxidase OS=Zea mays GN=ZEAMMB73_295369 PE=2 SV=1 - [B4FA06_MAIZE]	36.68	9	antioxidant activity; catalytic activity	cytoplasm; mitochondrion; vacuole; membrane	response to stimulus; metabolic process	Pf00141	31.6704	7.95752
K7UQ21	Structural maintenance of chromosomes protein OS=Zea mays GN=ZEAMMB73_053127 PE=3 SV=1 - [K7UQ21_MAIZE]	6.96	9				Protein not found	152.431	8.35303
Q9ZPN0	Cytochrome b5 reductase OS=Zea mays GN=NFR PE=2 SV=1 - [Q9ZPN0_MAIZE]	25.09	4	catalytic activity	cytoplasm; endoplasmic reticulum; membrane	metabolic process	Pf00175; Pf00970	31.1519	8.36768
K7UFB2	Uncharacterized protein OS=Zea mays GN=ZEAMMB73_226461 PE=4 SV=1 - [K7UFB2_MAIZE]	5.37	5				Protein not found	150.966	6.65381
B4FAJ8	Uncharacterized protein OS=Zea mays PE=2 SV=1 - [B4FAJ8_MAIZE]	19.34	7	nucleotide binding			Pf00076	68.6824	8.30908
B4FAC5	Uncharacterized protein OS=Zea mays PE=2 SV=1 - [B4FAC5_MAIZE]	22.45	3	metal ion binding			Pf00301	16.3426	10.1401
C0PNW8	Uncharacterized protein OS=Zea mays PE=2 SV=1 - [C0PNW8_MAIZE]	16.08	4			metabolic process	Pf01476	38.152	7.86963
B6TRY2	Starch binding domain containing protein OS=Zea mays PE=2 SV=1 - [B6TRY2_MAIZE]	10	2	catalytic activity		metabolic process	Pf00686	38.8966	4.93213
C4J692	Uncharacterized protein OS=Zea mays PE=2 SV=1 - [C4J692_MAIZE]	19.22	2		membrane		Pf01103	73.8095	7.32764
B4FB26	Uncharacterized protein OS=Zea mays PE=2 SV=1 - [B4FB26_MAIZE]	12.22	5	protein binding	cytoplasm; membrane		Pf01535; Pf12854	73.4806	7.59131
B6UAL5	Lysine decarboxylase-like protein OS=Zea mays PE=2 SV=1 - [B6UAL5_MAIZE]	15.09	2	protein binding	nucleus; cytoplasm; cytosol; membrane		Pf03641	24.5242	5.41455
B6STV9	40S ribosomal protein S5 OS=Zea mays PE=2 SV=1 - [B6STV9_MAIZE]	43.18	6	structural molecule activity	cytoplasm; ribosome; membrane	metabolic process	Pf00177	14.8593	11.7075
Q6S4Y1	DEAD box RNA helicase OS=Zea mays GN=DRH1 PE=2 SV=1 - [Q6S4Y1_MAIZE]	16.78	5	nucleotide binding; catalytic activity			Pf00270; Pf00271	61.4176	9.49561
B4FHE9	Uncharacterized protein OS=Zea mays PE=2 SV=1 - [B4FHE9_MAIZE]	18.08	6	nucleotide binding; RNA binding	nucleus; organelle lumen	metabolic process	Pf00076; Pf05383; Pf08777	49.2569	5.79541
K7TLU2	DNA-directed RNA polymerase OS=Zea mays GN=ZEAMMB73_239003 PE=3 SV=1 - [K7TLU2_MAIZE]	4.22	6				Protein not found	205.97	6.1001
K7TR93	Orange pericarp2 OS=Zea mays GN=ZEAMMB73_037898 PE=3 SV=1 - [K7TR93_MAIZE]	20.88	1				Protein not found	51.057	7.15186
C0PMM0	Uncharacterized protein OS=Zea mays PE=2 SV=1 - [C0PMM0_MAIZE]	22.68	7			development; reproduction; cell differentiation; cell growth; cell organization and biogenesis	Pf08767	33.4971	5.31299
C0P2P3	Uncharacterized protein OS=Zea mays PE=2 SV=1 - [C0P2P3_MAIZE]	8.82	2	protein binding	membrane; cytoplasm			42.7536	8.27979
B4FRX2	ACT domain containing protein OS=Zea mays GN=ZEAMMB73_227344 PE=2 SV=1 - [B4FRX2_MAIZE]	36.16	2		cytoplasm; membrane	metabolic process	Pf01842	30.0167	7.1665
B6SGX0	60S ribosomal protein L36 OS=Zea mays GN=ZEAMMB73_945913 PE=3 SV=1 - [B6SGX0_MAIZE]	29.73	2	structural molecule activity	cytoplasm; ribosome; membrane; cytosol	metabolic process	Pf01158	12.5823	11.5757
K7TUG6	Uncharacterized protein OS=Zea mays GN=ZEAMMB73_878070 PE=3 SV=1 - [K7TUG6_MAIZE]	14.56	4				Protein not found	46.4437	6.11279
C0HEQ6	Uncharacterized protein OS=Zea mays PE=2 SV=1 - [C0HEQ6_MAIZE]	12.9	1	catalytic activity	cytoplasm	metabolic process; cell growth; cell organization and biogenesis	Pf00759	45.2144	8.1626
B7ZWU7	Uncharacterized protein OS=Zea mays PE=2 SV=1 - [B7ZWU7_MAIZE]	15.16	7	DNA binding; catalytic activity	chromosome; membrane	metabolic process; cell organization and biogenesis; development; reproduction; regulation of biological process; cell differentiation	Pf01028; Pf02919	65.9374	9.27588
B6TB19	Patellin-5 OS=Zea mays PE=2 SV=1 - [B6TB19_MAIZE]	15.77	7	transporter activity	membrane	transport	Pf00650; Pf03765	57.7334	5.021
C0P6D0	Uncharacterized protein OS=Zea mays PE=2 SV=1 - [C0P6D0_MAIZE]	8.51	4		membrane		Pf05750; Pf07899	67.9316	6.65381
C0PP57	Uncharacterized protein OS=Zea mays PE=2 SV=1 - [C0PP57_MAIZE]	19.82	3	catalytic activity	cytoplasm; endoplasmic reticulum	cellular homeostasis; regulation of biological process	Pf00085	50.1861	5.50342
B6SKU4	Kinesin light chain OS=Zea mays PE=2 SV=1 - [B6SKU4_MAIZE]	12.1	2	protein binding	membrane			63.4173	5.73193
K7VC25	Uncharacterized protein OS=Zea mays GN=ZEAMMB73_550629 PE=4 SV=1 - [K7VC25_MAIZE]	12.24	9				Protein not found	130.793	5.88428
B4FU01	Cystathionine gamma-synthase OS=Zea mays GN=ZEAMMB73_019651 PE=2 SV=1 - [B4FU01_MAIZE]	26.81	10	catalytic activity	cytoplasm	metabolic process	Pf00155; Pf00266; Pf01053; Pf01212; Pf02347; Pf03841	50.0329	7.06396
B4FPM1	Uncharacterized protein OS=Zea mays PE=2 SV=1 - [B4FPM1_MAIZE]	21.2	5	catalytic activity		metabolic process	Pf00117; Pf01965; Pf07685	38.9925	5.89697
B6U8S9	Peptide methionine sulfoxide reductase OS=Zea mays PE=2 SV=1 - [B6U8S9_MAIZE]	28.19	8	catalytic activity	cytoplasm; membrane	metabolic process; response to stimulus	Pf01625	28.372	7.47412
B6TIS5	Somatic embryogenesis related protein OS=Zea mays PE=2 SV=1 - [B6TIS5_MAIZE]	23.46	6					37.7625	9.86182
B4FZL4	Chlorophyll a-b binding protein 6A OS=Zea mays GN=ZEAMMB73_735324 PE=2 SV=1 - [B4FZL4_MAIZE]	9.64	2		cytoplasm; membrane	response to stimulus; metabolic process	Pf00504	26.6014	6.78564
B4FAZ7	50S ribosomal protein L13 OS=Zea mays PE=2 SV=1 - [B4FAZ7_MAIZE]	31.9	7	structural molecule activity	cytoplasm; ribosome	metabolic process	Pf00572	26.183	10.3599
C0P2J3	Uncharacterized protein OS=Zea mays PE=2 SV=1 - [C0P2J3_MAIZE]	37.06	6					18.6364	4.65283
B8A1M0	Uncharacterized protein OS=Zea mays PE=2 SV=1 - [B8A1M0_MAIZE]	22.17	4	catalytic activity; nucleotide binding	cytoplasm; vacuole	metabolic process	Pf01121	25.6719	9.18799
B7ZXM2	Adenylyl cyclase-associated protein OS=Zea mays PE=2 SV=1 - [B7ZXM2_MAIZE]	16.71	6	protein binding		cell organization and biogenesis; cell growth	Pf01213; Pf08603	41.6439	8.55811
K7WCZ1	Uncharacterized protein OS=Zea mays GN=ZEAMMB73_905861 PE=4 SV=1 - [K7WCZ1_MAIZE]	6.8	6				Protein not found	115.542	5.49072
K7UNY0	Uncharacterized protein OS=Zea mays GN=ZEAMMB73_970776 PE=4 SV=1 - [K7UNY0_MAIZE]	8.25	2				Protein not found	46.6766	5.21143
K7TMN5	Uncharacterized protein OS=Zea mays GN=ZEAMMB73_064891 PE=4 SV=1 - [K7TMN5_MAIZE]	15.9	7				Protein not found	76.7099	7.03467
C4IZ64	Uncharacterized protein OS=Zea mays GN=ZEAMMB73_831324 PE=2 SV=1 - [C4IZ64_MAIZE]	16.94	3	DNA binding		metabolic process; regulation of biological process	Pf02229; Pf08766	20.5331	4.62744
K7V5W7	Calcium pump1 OS=Zea mays GN=ZEAMMB73_643163 PE=3 SV=1 - [K7V5W7_MAIZE]	4.15	1				Protein not found	92.9935	5.52881
B4G0C7	Uncharacterized protein OS=Zea mays PE=2 SV=1 - [B4G0C7_MAIZE]	4.21	2	protein binding; metal ion binding	nucleus; organelle lumen	metabolic process; response to stimulus; regulation of biological process	Pf04056; Pf07975	47.2865	6.39209
K7TL77	Uncharacterized protein OS=Zea mays GN=ZEAMMB73_910026 PE=4 SV=1 - [K7TL77_MAIZE]	8.12	2				Protein not found	51.4869	9.64209
B6T424	Putative uncharacterized protein OS=Zea mays PE=2 SV=1 - [B6T424_MAIZE]	14.67	1		cytoplasm; endoplasmic reticulum; membrane		Pf03962; Pf07946	53.3695	6.0874
B4FTJ9	Threonine endopeptidase OS=Zea mays PE=2 SV=1 - [B4FTJ9_MAIZE]	10.67	2		membrane			16.2318	8.66064
C0HGZ1	Uncharacterized protein OS=Zea mays PE=2 SV=1 - [C0HGZ1_MAIZE]	20.16	2	catalytic activity		metabolic process	Pf00155; Pf00266; Pf01041	40.481	7.25439
B4FK00	Uncharacterized protein OS=Zea mays PE=2 SV=1 - [B4FK00_MAIZE]	13.3	2	enzyme regulator activity; metal ion binding		development; response to stimulus; reproduction; metabolic process; regulation of biological process	Pf01412	45.2758	9.23193
C0PFX0	Glucose-6-phosphate 1-dehydrogenase OS=Zea mays PE=2 SV=1 - [C0PFX0_MAIZE]	16.83	3	nucleotide binding; catalytic activity	cytoplasm	metabolic process; response to stimulus	Pf00479; Pf02781	58.587	7.13721
B6TBV7	Calcium lipid binding protein-like OS=Zea mays PE=2 SV=1 - [B6TBV7_MAIZE]	12.43	5	protein binding	cytoplasm; endosome; vacuole; membrane	cell organization and biogenesis; response to stimulus; transport; reproduction	Pf00168	60.9742	6.75635
B6SZK4	Polygalacturonase inhibitor 1 OS=Zea mays PE=2 SV=1 - [B6SZK4_MAIZE]	27.05	5	protein binding				26.2636	8.20654
B4FRS6	Uncharacterized protein OS=Zea mays GN=ZEAMMB73_927884 PE=2 SV=1 - [B4FRS6_MAIZE]	21.67	5		membrane			25.5751	4.86865
B6T191	Uncharacterized protein OS=Zea mays PE=4 SV=1 - [B6T191_MAIZE]	33.87	2		membrane			6.71376	9.87646
C0PDN9	Uncharacterized protein OS=Zea mays PE=2 SV=1 - [C0PDN9_MAIZE]	7.66	2					51.5342	6.55127
C0P8Z6	Uncharacterized protein OS=Zea mays PE=2 SV=1 - [C0P8Z6_MAIZE]	51.72	1	catalytic activity; metal ion binding		metabolic process	Pf00067	19.0995	6.02393
C0HHM6	Uncharacterized protein OS=Zea mays PE=2 SV=1 - [C0HHM6_MAIZE]	20.64	1	protein binding; catalytic activity	cytoplasm; membrane	cellular homeostasis; regulation of biological process		37.4415	8.51416
B6UC79	MPK17-1-putative MAPK OS=Zea mays PE=2 SV=1 - [B6UC79_MAIZE]	12.95	4	nucleotide binding; catalytic activity; signal transducer activity	nucleus; cytoplasm; mitochondrion; cytosol; membrane	cell communication; regulation of biological process; response to stimulus; metabolic process	Pf00069; Pf07714	66.0057	6.90283
B4FH88	C-1-tetrahydrofolate synthase, cytoplasmic OS=Zea mays GN=ZEAMMB73_695818 PE=2 SV=1 - [B4FH88_MAIZE]	21.92	5	nucleotide binding; catalytic activity		metabolic process	Pf00763; Pf02882	30.5613	7.09326
B6TRV0	Membrane steroid-binding protein 1 OS=Zea mays PE=2 SV=1 - [B6TRV0_MAIZE]	27.84	3				Pf00173	20.7573	4.70361
P46722	NAD(P)H-quinone oxidoreductase subunit I, chloroplastic OS=Zea mays GN=ndhI PE=3 SV=1 - [NDHI_MAIZE]	45	7	catalytic activity; metal ion binding	cytoplasm; membrane	metabolic process	Pf00037; Pf12838	21.1434	6.85889
C0PCL0	Uncharacterized protein OS=Zea mays PE=2 SV=1 - [C0PCL0_MAIZE]	25.08	5	catalytic activity	membrane	metabolic process	Pf07224; Pf12740	31.7771	6.11279
C0HIC4	40S ribosomal protein S21 OS=Zea mays GN=ZEAMMB73_834339 PE=3 SV=1 - [C0HIC4_MAIZE]	23.75	2	structural molecule activity	cytoplasm; ribosome; cytosol	metabolic process	Pf01249	8.87246	7.44482
K7UNE5	Uncharacterized protein OS=Zea mays GN=ZEAMMB73_019582 PE=3 SV=1 - [K7UNE5_MAIZE]	18.42	4				Protein not found	49.0872	6.58057
B6SQV5	Photosystem II 10 kDa polypeptide OS=Zea mays GN=ZEAMMB73_163889 PE=2 SV=1 - [B6SQV5_MAIZE]	21.88	2		membrane	metabolic process	Pf04725	13.0527	8.96826
Q41874	Tubulin gamma-3 chain (Fragment) OS=Zea mays GN=TUBG3 PE=2 SV=1 - [TBG3_MAIZE]	11.4	4	nucleotide binding; catalytic activity	nucleus; cytoplasm; mitochondrion; cytoskeleton; membrane	cell division; cell organization and biogenesis; metabolic process; development; cell differentiation; cell growth	Pf00091; Pf03953	47.511	6.07471
B6TY34	Strictosidine synthase OS=Zea mays PE=2 SV=1 - [B6TY34_MAIZE]	15.33	5	catalytic activity	cytoplasm; endoplasmic reticulum; membrane	metabolic process	Pf03088; Pf08450	44.0735	6.80029
B6SVM3	6-phosphofructokinase OS=Zea mays PE=2 SV=1 - [B6SVM3_MAIZE]	5.85	1	catalytic activity; nucleotide binding	cytoplasm; cytosol; membrane	metabolic process	Pf00365	61.9021	6.87354
B6UCP6	Putative uncharacterized protein OS=Zea mays PE=4 SV=1 - [B6UCP6_MAIZE]	37.5	3					7.97722	4.58936
C0P3Z4	Uncharacterized protein OS=Zea mays PE=2 SV=1 - [C0P3Z4_MAIZE]	12.13	7	catalytic activity; protein binding	extracellular; membrane	metabolic process; development; reproduction; regulation of biological process	Pf00082; Pf02225; Pf05922	71.0892	5.75732
K7V5C5	Spermidine synthase 1 isoform 1 OS=Zea mays GN=ZEAMMB73_625323 PE=3 SV=1 - [K7V5C5_MAIZE]	13.44	2				Protein not found	42.1202	5.59229
B4FK90	Brain protein 16 OS=Zea mays PE=2 SV=1 - [B4FK90_MAIZE]	15.61	4				Pf04063; Pf04064	37.4206	5.07178
B7ZXA7	Uncharacterized protein OS=Zea mays PE=2 SV=1 - [B7ZXA7_MAIZE]	12.45	1		cytoplasm; endosome; membrane		Pf03635	90.6685	5.41455
Q3S3T0	Hemoglobin 2 OS=Zea mays GN=Hb2 PE=2 SV=1 - [Q3S3T0_MAIZE]	19.37	3	metal ion binding	membrane	transport	Pf00042	20.6333	5.09717
B6STN1	IN2-1 protein OS=Zea mays PE=2 SV=1 - [B6STN1_MAIZE]	36.82	3	catalytic activity	cytoplasm; membrane	metabolic process		27.0699	5.2749
B4FKB3	50S ribosomal protein L31 OS=Zea mays PE=2 SV=1 - [B4FKB3_MAIZE]	20.77	2	structural molecule activity	cytoplasm; ribosome	metabolic process	Pf01197	14.7822	5.8208
B4G0F2	Uncharacterized protein OS=Zea mays PE=2 SV=1 - [B4G0F2_MAIZE]	19.68	5	catalytic activity		metabolic process	Pf01546; Pf07687	47.6714	6.48096
K7TRP4	Uncharacterized protein OS=Zea mays GN=ZEAMMB73_742334 PE=4 SV=1 - [K7TRP4_MAIZE]	15.77	9				Protein not found	78.1416	5.71924
B4FXC1	Putative prolin-rich extensin-like receptor protein kinase family protein OS=Zea mays GN=ZEAMMB73_107112 PE=2 SV=1 - [B4FXC1_MAIZE]	11.16	2	catalytic activity; nucleotide binding	membrane	metabolic process	Pf00069; Pf07714	46.1246	6.53662
B6U2K5	Vacuolar protein sorting 35 OS=Zea mays PE=2 SV=1 - [B6U2K5_MAIZE]	14.32	2		cytoplasm; endosome; membrane		Pf03635	90.6544	5.45264
B6TVC7	Ferredoxin OS=Zea mays PE=2 SV=1 - [B6TVC7_MAIZE]	40.61	3		cytoplasm; mitochondrion			17.8254	7.43018
B6TB21	Anamorsin homolog OS=Zea mays PE=2 SV=1 - [DRE2_MAIZE]	18.63	4	catalytic activity	cytoplasm	cell death; metabolic process	Pf05093; Pf08241	27.4701	5.2876
B4FB70	Uncharacterized protein OS=Zea mays PE=2 SV=1 - [B4FB70_MAIZE]	15.35	3	nucleotide binding	cytoplasm; mitochondrion	development		28.0123	6.02393
B6THA4	Oxidoreductase OS=Zea mays PE=2 SV=1 - [B6THA4_MAIZE]	18.38	5	nucleotide binding; catalytic activity	membrane	metabolic process	Pf01408; Pf02894	40.0686	6.18896
B4F935	Uncharacterized protein OS=Zea mays PE=2 SV=1 - [B4F935_MAIZE]	11.64	5	catalytic activity	cytoplasm	metabolic process	Pf00266; Pf01053; Pf01212	52.2485	7.04932
B4FZB4	50S ribosomal protein L17 OS=Zea mays PE=2 SV=1 - [B4FZB4_MAIZE]	22.49	5	structural molecule activity	cytoplasm; ribosome	metabolic process	Pf01196	22.7612	11.2974
B6UHD9	Peptide chain release factor 2 OS=Zea mays PE=2 SV=1 - [B6UHD9_MAIZE]	13.14	4	RNA binding	cytoplasm	metabolic process; cell organization and biogenesis	Pf00472; Pf03462	49.6966	5.77002
B4FNF5	ATP-dependent Clp protease proteolytic subunit OS=Zea mays PE=2 SV=1 - [B4FNF5_MAIZE]	13.49	3	catalytic activity	cytoplasm	metabolic process	Pf00574	31.8448	9.15869
K7UVJ3	Putative VHS/GAT domain containing family protein OS=Zea mays GN=ZEAMMB73_603537 PE=4 SV=1 - [K7UVJ3_MAIZE]	7.5	4				Protein not found	76.2803	5.42725
C0PD42	Uncharacterized protein OS=Zea mays PE=2 SV=1 - [C0PD42_MAIZE]	19.07	4	catalytic activity		metabolic process		63.3408	5.32568
B6U7Y1	Activator of 90 kDa heat shock protein ATPase OS=Zea mays PE=2 SV=1 - [B6U7Y1_MAIZE]	31.61	5	enzyme regulator activity; protein binding		response to stimulus; metabolic process; regulation of biological process	Pf08327; Pf09229	38.5768	5.41455
B4FRG6	Uncharacterized protein OS=Zea mays PE=2 SV=1 - [B4FRG6_MAIZE]	15.33	1	nucleotide binding			Pf00076	45.8924	6.90283
K7VAG0	Uncharacterized protein OS=Zea mays GN=ZEAMMB73_468942 PE=4 SV=1 - [K7VAG0_MAIZE]	11.99	3				Protein not found	39.3102	8.89502
C0PDM6	Uncharacterized protein OS=Zea mays PE=2 SV=1 - [C0PDM6_MAIZE]	9.03	4					86.5782	5.43994
K7V316	Uncharacterized protein OS=Zea mays GN=ZEAMMB73_420214 PE=4 SV=1 - [K7V316_MAIZE]	15.32	2				Protein not found	83.3787	5.65576
K7W1D2	Uncharacterized protein OS=Zea mays GN=ZEAMMB73_995293 PE=4 SV=1 - [K7W1D2_MAIZE]	19.9	1				Protein not found	41.3893	4.64014
B4FRU4	Uncharacterized protein OS=Zea mays PE=2 SV=1 - [B4FRU4_MAIZE]	19.5	1	receptor activity; signal transducer activity; protein binding	cytoplasm; cytosol; membrane	response to stimulus; development; regulation of biological process; metabolic process; cell organization and biogenesis; reproduction; cell differentiation; cell growth		42.0756	4.60205
K7UZJ0	Uncharacterized protein OS=Zea mays GN=ZEAMMB73_246083 PE=4 SV=1 - [K7UZJ0_MAIZE]	54.27	5				Protein not found	17.7797	5.08447
B4FG22	40S ribosomal protein S25-1 OS=Zea mays GN=ZEAMMB73_409273 PE=4 SV=1 - [B4FG22_MAIZE]	40.74	2		nucleus; organelle lumen; cytoplasm; ribosome; membrane; cytosol		Pf03297	12.0146	10.5063
K7U441	Uncharacterized protein OS=Zea mays GN=ZEAMMB73_911092 PE=4 SV=1 - [K7U441_MAIZE]	32.07	5				Protein not found	19.9413	10.2573
B6TFR7	Chalcone isomerase OS=Zea mays PE=2 SV=1 - [B6TFR7_MAIZE]	12.77	4	catalytic activity	cytoplasm; mitochondrion	metabolic process	Pf02431	29.2186	8.646
K7VT58	Fasciclin-like arabinogalactan protein 7 OS=Zea mays GN=ZEAMMB73_562029 PE=4 SV=1 - [K7VT58_MAIZE]	15.96	4				Protein not found	28.7309	8.96826
B4FW80	Uncharacterized protein OS=Zea mays PE=2 SV=1 - [B4FW80_MAIZE]	9.22	2	catalytic activity		metabolic process	Pf02475; Pf05185	72.7207	6.01123
B6T443	THUMP domain containing protein OS=Zea mays PE=2 SV=1 - [B6T443_MAIZE]	14.9	5				Pf02926	43.6999	5.30029
K7WBY4	Uncharacterized protein OS=Zea mays GN=ZEAMMB73_209245 PE=4 SV=1 - [K7WBY4_MAIZE]	28.29	2				Protein not found	21.977	5.59229
B6SK06	Histone deacetylase 2b OS=Zea mays GN=ZEAMMB73_707653 PE=2 SV=1 - [B6SK06_MAIZE]	27	8	metal ion binding				32.4817	4.84326
B4G0R1	Nucleoside diphosphate kinase OS=Zea mays GN=ZEAMMB73_528114 PE=2 SV=1 - [B4G0R1_MAIZE]	27.48	1	nucleotide binding; catalytic activity	nucleus; cytoplasm	metabolic process; cell communication; regulation of biological process; response to stimulus	Pf00334	23.9836	9.29053
K7VYF2	12-oxo-phytodienoic acid reductase OS=Zea mays GN=ZEAMMB73_554188 PE=4 SV=1 - [K7VYF2_MAIZE]	12.09	1				Protein not found	61.8515	8.52881
B4FS53	Heat-and acid-stable phosphoprotein OS=Zea mays GN=ZEAMMB73_479610 PE=2 SV=1 - [B4FS53_MAIZE]	9.2	1				Pf10252	19.0168	8.22119
B6TQ25	RNA-binding protein-like OS=Zea mays PE=2 SV=1 - [B6TQ25_MAIZE]	9.43	4	nucleotide binding		transport	Pf00076; Pf02136	51.0964	5.93506
B6U5P6	Putative uncharacterized protein OS=Zea mays PE=4 SV=1 - [B6U5P6_MAIZE]	31.43	3				Pf11493	10.5055	9.75928
E7DDV3	Peroxisomal-CoA synthetase OS=Zea mays PE=4 SV=1 - [E7DDV3_MAIZE]	4.3	1	catalytic activity	membrane	metabolic process	Pf00501	43.8048	7.09326
B4FAF6	Uridine kinase OS=Zea mays PE=2 SV=1 - [B4FAF6_MAIZE]	18.79	3	nucleotide binding; catalytic activity		metabolic process	Pf00485	53.2644	7.26904
C0PAY9	Uncharacterized protein OS=Zea mays PE=2 SV=1 - [C0PAY9_MAIZE]	9.05	1		membrane	transport	Pf00995	74.0019	8.1333
Q8LJR0	Water-stress protein OS=Zea mays GN=ws1 PE=2 SV=1 - [Q8LJR0_MAIZE]	27.08	12	nucleotide binding			Pf00076	53.6629	10.0815
B6TC19	Dehydrogenase/reductase SDR family member 2 OS=Zea mays PE=2 SV=1 - [B6TC19_MAIZE]	26.09	5	nucleotide binding; catalytic activity	membrane	metabolic process	Pf00106; Pf08659	26.7942	8.25049
Q0QWI2	Sorbitol dehydrogenase OS=Zea mays PE=3 SV=1 - [Q0QWI2_MAIZE]	34.97	3	nucleotide binding; metal ion binding; catalytic activity		metabolic process	Pf00107; Pf08240	39.0628	6.72705
B4FHK5	NPL4 family OS=Zea mays GN=ZEAMMB73_599617 PE=2 SV=1 - [B4FHK5_MAIZE]	25.42	9				Pf05021	45.5606	5.46533
B4G0F3	Probable bifunctional methylthioribulose-1-phosphate dehydratase/enolase-phosphatase E1 OS=Zea mays PE=2 SV=1 - [MTBC_MAIZE]	17.79	8	catalytic activity; metal ion binding	cytoplasm	metabolic process	Pf00596; Pf00702	56.9337	6.18896
A2T1W7	Aldose reductase OS=Zea mays PE=2 SV=1 - [A2T1W7_MAIZE]	30.65	8	catalytic activity		metabolic process	Pf00248	34.5397	6.69775
B4FS26	Uncharacterized protein OS=Zea mays PE=2 SV=1 - [B4FS26_MAIZE]	22.27	8	catalytic activity; metal ion binding	cytoplasm	metabolic process	Pf00465; Pf01761	47.5755	7.47412
K7VA08	Uncharacterized protein OS=Zea mays GN=ZEAMMB73_196374 PE=4 SV=1 - [K7VA08_MAIZE]	11.06	6				Protein not found	66.9036	5.30029
K7UK78	Uncharacterized protein (Fragment) OS=Zea mays GN=ZEAMMB73_284633 PE=4 SV=1 - [K7UK78_MAIZE]	7.89	2				Protein not found	59.5011	7.43018
K7V1T3	Uncharacterized protein OS=Zea mays GN=ZEAMMB73_456332 PE=4 SV=1 - [K7V1T3_MAIZE]	14.99	2				Protein not found	75.345	5.26221
B4FVT1	Uncharacterized protein OS=Zea mays GN=ZEAMMB73_709802 PE=2 SV=1 - [B4FVT1_MAIZE]	24.93	8	antioxidant activity; catalytic activity; metal ion binding		response to stimulus; metabolic process	Pf00141	37.881	8.00146
B4FPA2	Uncharacterized protein OS=Zea mays GN=ZEAMMB73_006633 PE=2 SV=1 - [B4FPA2_MAIZE]	19	3	catalytic activity		metabolic process	Pf00759	54.355	7.43018
B6TQL6	Nascent polypeptide-associated complex alpha subunit-like protein OS=Zea mays PE=2 SV=1 - [B6TQL6_MAIZE]	52.94	5				Pf01849	14.6696	5.33838
B6SUS5	Transmembrane emp24 domain-containing protein 3 OS=Zea mays PE=2 SV=1 - [B6SUS5_MAIZE]	19.25	1		membrane	transport	Pf01105	24.7364	6.31592
C0HEU9	Uncharacterized protein OS=Zea mays PE=2 SV=1 - [C0HEU9_MAIZE]	13.79	1	catalytic activity; protein binding; RNA binding	nucleus; cytoplasm; cytosol	defense response; response to stimulus; development; reproduction; metabolic process; regulation of biological process	Pf02171	51.003	8.89502
B4F8Z3	Adenylosuccinate lyase OS=Zea mays GN=ZEAMMB73_825230 PE=2 SV=1 - [B4F8Z3_MAIZE]	18.42	8	catalytic activity	cytoplasm	metabolic process	Pf00206; Pf08328	60.5418	6.41748
B7ZYK7	Uncharacterized protein OS=Zea mays GN=ZEAMMB73_601161 PE=2 SV=1 - [B7ZYK7_MAIZE]	22.05	7	catalytic activity	membrane	metabolic process	Pf00155; Pf00266; Pf01053	47.847	6.44287
B6TVJ6	Dihydrodipicolinate reductase OS=Zea mays PE=2 SV=1 - [B6TVJ6_MAIZE]	19.68	4	nucleotide binding; catalytic activity	cytoplasm; membrane	metabolic process	Pf01113; Pf05173	33.3122	5.92236
B4FNE5	Uncharacterized protein OS=Zea mays PE=2 SV=1 - [B4FNE5_MAIZE]	10.46	4		nucleus		Pf04037; Pf04046	66.3122	5.12256
C0PDN0	Putative trehalose phosphatase/synthase family protein OS=Zea mays GN=ZEAMMB73_764980 PE=2 SV=1 - [C0PDN0_MAIZE]	16.78	3	catalytic activity	membrane	metabolic process	Pf00982; Pf02358; Pf08282	101.728	5.38916
K7U3G2	Uncharacterized protein OS=Zea mays GN=ZEAMMB73_508512 PE=4 SV=1 - [K7U3G2_MAIZE]	10.38	4				Protein not found	51.2031	7.84033
B4FHN3	Uncharacterized protein OS=Zea mays PE=2 SV=1 - [B4FHN3_MAIZE]	26.55	4	antioxidant activity; catalytic activity	cytoplasm; mitochondrion; membrane	response to stimulus; metabolic process	Pf00141	37.021	8.79248
K7V1Z0	Uncharacterized protein OS=Zea mays GN=ZEAMMB73_185883 PE=4 SV=1 - [K7V1Z0_MAIZE]	21.18	2				Protein not found	36.0452	6.80029
B6UDK8	Nucleic acid binding protein OS=Zea mays PE=2 SV=1 - [B6UDK8_MAIZE]	6.89	4	RNA binding			Pf00013	84.1917	7.34229
B6UG76	Splicing factor, arginine/serine-rich 2 OS=Zea mays PE=2 SV=1 - [B6UG76_MAIZE]	11.02	3	nucleotide binding			Pf00076	29.2139	11.4438
B6T715	Aldehyde dehydrogenase OS=Zea mays PE=2 SV=1 - [B6T715_MAIZE]	7.45	1	nucleotide binding; catalytic activity	cytoplasm; mitochondrion; membrane	metabolic process; response to stimulus	Pf00171	58.6521	6.75635
C0P330	Uncharacterized protein OS=Zea mays GN=ZEAMMB73_020621 PE=2 SV=1 - [C0P330_MAIZE]	36.69	8	structural molecule activity			Pf00635	27.8383	6.03662
C0P4D9	Putative DUF1296 domain containing family protein OS=Zea mays GN=ZEAMMB73_418532 PE=2 SV=1 - [C0P4D9_MAIZE]	8.34	3	protein binding			Pf06972	88.0246	5.12256
B6TUB8	Phospho-2-dehydro-3-deoxyheptonate aldolase 1 OS=Zea mays PE=2 SV=1 - [B6TUB8_MAIZE]	21	5	catalytic activity	membrane	metabolic process; response to stimulus	Pf01474	58.967	8.23584
B6SRG5	Acyl-CoA-binding protein OS=Zea mays GN=ZEAMMB73_660910 PE=4 SV=1 - [B6SRG5_MAIZE]	25.27	1		cytoplasm; cytosol; membrane	transport; response to stimulus	Pf00887	9.95911	6.07471
B4G095	Uncharacterized protein OS=Zea mays PE=4 SV=1 - [B4G095_MAIZE]	64.55	1	metal ion binding	cytoplasm	response to stimulus; metabolic process; regulation of biological process	Pf00127	11.3805	4.34814
K7V0J6	Uncharacterized protein OS=Zea mays GN=ZEAMMB73_244067 PE=4 SV=1 - [K7V0J6_MAIZE]	11.83	4				Protein not found	89.5017	4.09424
G3K3T1	GTP-binding protein TypA OS=Zea mays PE=2 SV=1 - [G3K3T1_MAIZE]	10.43	5	nucleotide binding; catalytic activity		metabolic process	Pf00009; Pf00679; Pf00735; Pf01926; Pf03144	73.6872	7.18115
K7VER2	Nucleic acid binding protein OS=Zea mays GN=ZEAMMB73_470022 PE=4 SV=1 - [K7VER2_MAIZE]	26.61	4				Protein not found	25.9252	7.86963
B4FPZ7	GrpE protein homolog OS=Zea mays GN=ZEAMMB73_702360 PE=2 SV=1 - [B4FPZ7_MAIZE]	23.3	5	enzyme regulator activity; nucleotide binding; protein binding	cytoplasm; mitochondrion; organelle lumen	metabolic process	Pf01025	33.6512	5.19873
B4FQE0	Ribose-phosphate pyrophosphokinase OS=Zea mays PE=2 SV=1 - [B4FQE0_MAIZE]	14.04	4	metal ion binding; catalytic activity		metabolic process	Pf00156	42.921	7.07861
B8QN51	ABA stimulation MAP kinase OS=Zea mays GN=MPK7 PE=2 SV=1 - [B8QN51_MAIZE]	18.39	1	nucleotide binding; catalytic activity; signal transducer activity	cytoplasm; cytoskeleton	cell communication; regulation of biological process; response to stimulus; metabolic process; defense response; development; reproduction; cell division	Pf00069; Pf07714	44.9064	5.5542
K7VF02	Putative translation elongation factor family protein OS=Zea mays GN=ZEAMMB73_894060 PE=4 SV=1 - [K7VF02_MAIZE]	23.99	7				Protein not found	41.8785	5.77002
B6SXA8	Ubiquitin-fold modifier 1 OS=Zea mays PE=4 SV=1 - [B6SXA8_MAIZE]	22.45	2				Pf03671	10.1334	9.5249
P08527	30S ribosomal protein S14, chloroplastic OS=Zea mays GN=rps14 PE=3 SV=2 - [RR14_MAIZE]	31.07	3	RNA binding; structural molecule activity	cytoplasm; ribosome	metabolic process	Pf00253	12.1147	11.3706
B6SKA2	Putative uncharacterized protein OS=Zea mays PE=2 SV=1 - [B6SKA2_MAIZE]	6.4	2					53.8996	10.0815
B6SLG3	Acid phosphatase OS=Zea mays PE=2 SV=1 - [B6SLG3_MAIZE]	12.47	2	catalytic activity	membrane		Pf01975	41.382	5.46533
C0PC84	Uncharacterized protein OS=Zea mays PE=2 SV=1 - [C0PC84_MAIZE]	14.76	6	catalytic activity		metabolic process	Pf00534; Pf08323	75.4626	6.39209
B4FM31	Ras-related protein ARA-4 OS=Zea mays PE=2 SV=1 - [B4FM31_MAIZE]	19.91	1	nucleotide binding	membrane	cell communication; regulation of biological process; response to stimulus; transport	Pf00025; Pf00071; Pf08477	23.9859	5.14795
B6T4M0	RuvB-like 2 OS=Zea mays PE=2 SV=1 - [B6T4M0_MAIZE]	19.46	3	nucleotide binding; catalytic activity	nucleus; organelle lumen; cytoplasm	metabolic process; response to stimulus	Pf00004; Pf03796; Pf05496; Pf06068	52.2001	5.93506
B6SVP3	Structural constituent of ribosome OS=Zea mays PE=2 SV=1 - [B6SVP3_MAIZE]	12.52	6	RNA binding; structural molecule activity	cytoplasm; Golgi; ribosome	metabolic process	Pf00333; Pf03719	58.4821	6.94678
K7V7U4	Uncharacterized protein OS=Zea mays GN=ZEAMMB73_679135 PE=4 SV=1 - [K7V7U4_MAIZE]	11.68	3				Protein not found	65.0795	5.60498
B4G011	D-3-phosphoglycerate dehydrogenase OS=Zea mays GN=ZEAMMB73_924181 PE=2 SV=1 - [B4G011_MAIZE]	11.71	5	nucleotide binding; catalytic activity	nucleus; cytoplasm; cytosol	metabolic process	Pf00389; Pf01842; Pf02826	61.685	6.62451
B6SJR7	C-1-tetrahydrofolate synthase, cytoplasmic OS=Zea mays PE=2 SV=1 - [B6SJR7_MAIZE]	27.1	8	nucleotide binding; catalytic activity	cytoplasm; membrane	metabolic process	Pf00763; Pf02882	39.5432	9.40771
B4FKF4	Uncharacterized protein OS=Zea mays PE=2 SV=1 - [B4FKF4_MAIZE]	23.95	7	nucleotide binding; catalytic activity	cytoplasm	metabolic process; response to stimulus		38.3172	9.27588
B6TZB7	Arsenical pump-driving ATPase OS=Zea mays PE=2 SV=1 - [B6TZB7_MAIZE]	20.81	5	nucleotide binding; catalytic activity	cytoplasm	metabolic process; transport; response to stimulus	Pf00448; Pf01656; Pf02374	42.8875	8.68994
B6T098	60S ribosomal protein L34 OS=Zea mays PE=4 SV=1 - [B6T098_MAIZE]	26.05	1	structural molecule activity	nucleus; organelle lumen; cytoplasm; ribosome; membrane; cytosol	metabolic process	Pf01199	13.7358	11.4878
B6SK14	60S ribosomal protein L27a-2 OS=Zea mays PE=2 SV=1 - [B6SK14_MAIZE]	26.71	2	structural molecule activity	nucleus; organelle lumen; cytoplasm; ribosome; membrane; cytosol	metabolic process	Pf00828	16.0027	11.0044
B6UAU8	O-succinylhomoserine sulfhydrylase OS=Zea mays PE=2 SV=1 - [B6UAU8_MAIZE]	16.49	7	catalytic activity	cytoplasm; cytosol; membrane	metabolic process	Pf00266; Pf01053	50.0548	7.15186
B4FCV1	Uncharacterized protein OS=Zea mays PE=2 SV=1 - [B4FCV1_MAIZE]	30.19	5	catalytic activity; metal ion binding	cytoplasm; mitochondrion; membrane		Pf05071	18.5234	9.02686
B4FR29	Uncharacterized protein OS=Zea mays PE=2 SV=1 - [B4FR29_MAIZE]	10.37	4		cytoplasm			50.8872	5.41455
B6U0P4	RHM1 OS=Zea mays GN=ZEAMMB73_445795 PE=2 SV=1 - [B6U0P4_MAIZE]	14.43	3	nucleotide binding; catalytic activity	membrane	metabolic process; development; reproduction; cell communication; regulation of biological process; response to stimulus; transport	Pf01073; Pf01370; Pf02719; Pf04321; Pf07993	75.8436	7.18115
B6TZD9	Eukaryotic translation initiation factor 4B OS=Zea mays PE=2 SV=1 - [B6TZD9_MAIZE]	16.13	8	RNA binding		metabolic process	Pf06273	57.1146	9.0708
C0PNG4	Uncharacterized protein OS=Zea mays PE=2 SV=1 - [C0PNG4_MAIZE]	11.97	3					27.2498	9.43701
C0PEG0	Uncharacterized protein OS=Zea mays PE=2 SV=1 - [C0PEG0_MAIZE]	19.91	1	catalytic activity; transporter activity	cytoplasm; membrane; vacuole	transport	Pf03224; Pf11698	51.3958	7.62061
P08530	30S ribosomal protein S8, chloroplastic OS=Zea mays GN=rps8 PE=3 SV=1 - [RR8_MAIZE]	43.38	7	RNA binding; structural molecule activity	cytoplasm; ribosome; membrane	metabolic process	Pf00410	15.6286	11.1069
B4FPT5	Uncharacterized protein OS=Zea mays PE=2 SV=1 - [B4FPT5_MAIZE]	13.78	4					37.7959	5.42725
B4F8B5	Grave disease carrier protein OS=Zea mays GN=ZEAMMB73_559880 PE=2 SV=1 - [B4F8B5_MAIZE]	12.39	3	transporter activity	membrane; cytoplasm	transport; metabolic process	Pf00153	38.5181	9.30518
B6SPR5	Fb14 OS=Zea mays PE=4 SV=1 - [B6SPR5_MAIZE]	17.44	2		cytoplasm; mitochondrion; membrane		Pf10200	10.0228	8.104
B4FL77	Rickettsia 17 kDa surface antigen family protein OS=Zea mays PE=2 SV=1 - [B4FL77_MAIZE]	37.59	4		membrane			15.5559	7.04932
B6U726	Putative vesicle-associated membrane protein family protein OS=Zea mays GN=ZEAMMB73_660740 PE=2 SV=1 - [B6U726_MAIZE]	21.72	3		cytoplasm; vacuole; membrane	transport; response to stimulus	Pf00957	24.894	9.48096
K7TZN7	Uncharacterized protein OS=Zea mays GN=ZEAMMB73_223345 PE=4 SV=1 - [K7TZN7_MAIZE]	7.94	6				Protein not found	97.7396	5.73193
K7VZS5	Uncharacterized protein OS=Zea mays GN=ZEAMMB73_847713 PE=3 SV=1 - [K7VZS5_MAIZE]	8.4	7				Protein not found	118.735	4.86865
B4FAR4	Uncharacterized protein OS=Zea mays GN=ZEAMMB73_992882 PE=2 SV=1 - [B4FAR4_MAIZE]	11.02	3	DNA binding; catalytic activity; protein binding	nucleus; organelle lumen	metabolic process	Pf01000; Pf01193	41.6613	5.97314
B6T8F6	Uncharacterized protein OS=Zea mays GN=ZEAMMB73_082553 PE=4 SV=1 - [B6T8F6_MAIZE]	48.21	3		cytoplasm; mitochondrion; membrane			6.89357	10.1108
K7W482	Putative serine peptidase S28 family protein OS=Zea mays GN=ZEAMMB73_946909 PE=4 SV=1 - [K7W482_MAIZE]	8.74	3				Protein not found	57.1111	5.09717
C0PH23	Uncharacterized protein OS=Zea mays PE=2 SV=1 - [C0PH23_MAIZE]	19.62	2	catalytic activity	cytoplasm; membrane	metabolic process	Pf00185; Pf02729	40.0494	6.91748
B6STR0	Oxidoreductase OS=Zea mays PE=2 SV=1 - [B6STR0_MAIZE]	19.51	5	nucleotide binding; catalytic activity		metabolic process	Pf01408	39.6704	6.25244
B6T871	Lactoylglutathione lyase OS=Zea mays PE=2 SV=1 - [B6T871_MAIZE]	19.29	2	catalytic activity			Pf00903; Pf12681	15.0837	5.79541
B4G1K3	Calcyclin-binding protein OS=Zea mays PE=2 SV=1 - [B4G1K3_MAIZE]	23.29	3		membrane		Pf04969; Pf05002	24.6288	8.60205
B6T2K5	60S ribosomal protein L35 OS=Zea mays PE=2 SV=1 - [B6T2K5_MAIZE]	30.89	2	structural molecule activity	nucleus; organelle lumen; cytoplasm; ribosome; membrane; cytosol	metabolic process	Pf00831	14.3095	11.2974
B8A312	Uncharacterized protein OS=Zea mays PE=2 SV=1 - [B8A312_MAIZE]	31.25	6	catalytic activity	membrane	metabolic process; response to stimulus	Pf01263	37.4159	5.33838
B6TX43	PH domain containing protein OS=Zea mays PE=2 SV=1 - [B6TX43_MAIZE]	7.97	2	protein binding			Pf00169	54.7028	5.32568
Q3T7E5	X1 (Fragment) OS=Zea mays subsp. parviglumis GN=x1 PE=4 SV=1 - [Q3T7E5_ZEAMP]	15.09	7	protein binding	cytoplasm; membrane	cell organization and biogenesis	Pf02463; Pf03468; Pf03469; Pf05262; Pf05622; Pf08317; Pf09726	63.2557	8.39697
B6SXV2	RNA-binding protein AKIP1 OS=Zea mays GN=ZEAMMB73_562438 PE=2 SV=1 - [B6SXV2_MAIZE]	8.45	1	nucleotide binding	membrane		Pf00076	53.2539	5.31299
B4FVG9	Uncharacterized protein OS=Zea mays PE=2 SV=1 - [B4FVG9_MAIZE]	13.28	3		cytoplasm; membrane	response to stimulus; metabolic process	Pf00504	29.5897	7.47412
C0PIL1	Uncharacterized protein OS=Zea mays PE=2 SV=1 - [C0PIL1_MAIZE]	10.62	1	protein binding	membrane			59.1409	5.47803
B4FF47	Uncharacterized protein OS=Zea mays PE=2 SV=1 - [B4FF47_MAIZE]	25.56	7	catalytic activity; nucleotide binding		metabolic process	Pf00117; Pf00988; Pf07722	48.4982	6.59521
B4FJH1	Uncharacterized protein OS=Zea mays PE=2 SV=1 - [B4FJH1_MAIZE]	22.91	4	nucleotide binding			Pf00076	30.0163	8.54346
C0P9Q2	Uncharacterized protein OS=Zea mays PE=2 SV=1 - [C0P9Q2_MAIZE]	30.63	5		cytoplasm; membrane	cell communication; regulation of biological process; response to stimulus; cell organization and biogenesis; metabolic process; transport	Pf11264	31.9036	9.20264
C0HI04	Uncharacterized protein OS=Zea mays PE=2 SV=1 - [C0HI04_MAIZE]	8.01	3		membrane	transport	Pf00995	66.4331	6.17627
C0PCZ0	Uncharacterized protein OS=Zea mays PE=2 SV=1 - [C0PCZ0_MAIZE]	2.37	1			response to stimulus; cell communication; regulation of biological process; development; reproduction; metabolic process; defense response		66.59	6.78564
C0HJ53	Uncharacterized protein OS=Zea mays GN=ZEAMMB73_143593 PE=2 SV=1 - [C0HJ53_MAIZE]	24.22	3	catalytic activity	cytoplasm; membrane	metabolic process; defense response; response to stimulus	Pf07977	24.2347	9.14404
B6SLI2	RNA-binding protein 8A OS=Zea mays GN=ZEAMMB73_632181 PE=2 SV=1 - [B6SLI2_MAIZE]	20.71	4	nucleotide binding; RNA binding	nucleus; organelle lumen; cytoplasm	metabolic process	Pf00076	21.9699	5.2876
K7US65	Uncharacterized protein OS=Zea mays GN=ZEAMMB73_703775 PE=4 SV=1 - [K7US65_MAIZE]	10.13	4				Protein not found	60.5634	5.46533
K7TVQ3	Uncharacterized protein OS=Zea mays GN=ZEAMMB73_007141 PE=4 SV=1 - [K7TVQ3_MAIZE]	13.28	3				Protein not found	29.4905	5.64307
B6T5S0	Prefoldin subunit 6 OS=Zea mays PE=2 SV=1 - [B6T5S0_MAIZE]	29.01	4	protein binding	cytoplasm; cytosol	metabolic process	Pf01920	14.799	9.49561
B4FTG1	Ubiquitin-like 1-activating enzyme E1A OS=Zea mays GN=ZEAMMB73_440015 PE=2 SV=1 - [B4FTG1_MAIZE]	16.82	5	nucleotide binding; catalytic activity		metabolic process	Pf00899	36.4745	5.40186
B4FEA2	Uncharacterized protein OS=Zea mays PE=2 SV=1 - [B4FEA2_MAIZE]	25.68	5		cytoplasm; membrane	transport	Pf00153	30.137	9.51025
[truncated: 3,261 more rows]
