# Supplementary material for: Comparative Proteomic Analysis of the Response of Maize (Zea mays L.) Leaves to Long Photoperiod Condition
Source: Front Plant Sci. 2016 Jun 2;7:752. doi: 10.3389/fpls.2016.00752 (PMC4889979; doi:10.3389/fpls.2016.00752)
Supplement: Table S 2 — All peptides of identified proteins in three- and six-leaf stages of HZ4 and H496 under LP condition were identified by MS/MS. [file Table2.xlsx]

## Sheet: Sheet1
Table S2 All peptides of identified proteins in three- and six-leaf stage of HZ4 and H496 under LP condition。
Sequence	Protein Group Accessions	Modifications	IonScore	Charge	MH+ [Da]	ΔM [ppm]
gDAEcAAAWDEVEELSATASHAR	B6U3H3	N-Term(iTRAQ8plex); C5(Carbamidomethyl)	147.74	2	2750.27	3.44084
iGPNEPSQLAIDLNAQGLAR	B4FAL9;B4FWP0	N-Term(iTRAQ8plex)	140.31	2	2381.31	-1.42764
iFNVLGEPIDNLGPVDTSATFPIHR	P00827	N-Term(iTRAQ8plex)	138.71	3	3026.63	0.0466307
lDDHFPLVIWQTGSGTQSNMNANEVIANR	B8A0E6	N-Term(iTRAQ8plex)	134.26	3	3531.76	0.147097
gLVPLAGSNNESWcQGLDGLASR	B6TI65;B6T7D4	N-Term(iTRAQ8plex); C14(Carbamidomethyl)	133.69	2	2705.36	0.504017
aAATDSVQPEAAATETAAAEPANR	B6TIQ8	N-Term(iTRAQ8plex)	133.66	2	2617.31	3.73787
vPTPNVSVVDLVVQVSk	Q6LBU9	N-Term(iTRAQ8plex); K17(iTRAQ8plex)	132.17	2	2388.43	-0.0438761
mYQGAGEDmGGAGGMDEDAPAGSGGPGPk	B7ZZ42	N-Term(iTRAQ8plex); M9(Oxidation); K29(iTRAQ8plex)	131.33	3	3291.47	-2.74378
gAAAVEELADAGLSGVVFHQLEVTDAQSIAR	K7TV56	N-Term(iTRAQ8plex)	130.83	3	3428.79	-1.09764
nILQQLQEMGIIDVDPk	B4FP25	N-Term(iTRAQ8plex); K17(iTRAQ8plex)	129.77	2	2562.44	-2.29641
fLAGSGDPSYPGGPLFNPLGFGk	B6SUC4	N-Term(iTRAQ8plex); K23(iTRAQ8plex)	128.2	2	2903.56	0.148219
aTEQQGQVQEQDDEVVDR	B4FTA7	N-Term(iTRAQ8plex)	127.93	2	2378.14	-0.882959
hFDTAAVYNTEASLGDAVVEAVR	B6SZK3	N-Term(iTRAQ8plex)	126.85	3	2739.39	0.951861
vNYAGVSTNNYALDEILEVk	B6TH55	N-Term(iTRAQ8plex); K20(iTRAQ8plex)	125.33	2	2820.52	-0.356133
tENQDAIDAAMVGMLADPk	K7TX67;B8A326	N-Term(iTRAQ8plex); K19(iTRAQ8plex)	124.22	2	2598.33	-2.24656
sTLTDSLVAAAGIIAQEVAGDVR	K7VQ65;B6U0S1	N-Term(iTRAQ8plex)	123.09	2	2561.4	-2.06498
aTAEDFNLFQFNDGQYESAAQLHAR	B5AMJ8	N-Term(iTRAQ8plex)	122.8	3	3147.52	3.99087
gMEVIDTGTPLSVPVGGATLGR	P00827	N-Term(iTRAQ8plex)	122.73	2	2431.32	0.108982
gcIVSQDLSVINLVIVk	B6T4E7;B6T1H0	N-Term(iTRAQ8plex); C2(Carbamidomethyl); K17(iTRAQ8plex)	122.33	2	2465.45	-3.86176
gFVAPQLDPSTPSPIFGGSTGGLLR	B4FAW3;B6SKI1	N-Term(iTRAQ8plex)	120.74	2	2775.5	-0.370834
gGAYTGEISAEQLVDIGcQWVILGHSER	B4F820	N-Term(iTRAQ8plex); C18(Carbamidomethyl)	120.18	3	3349.68	-0.299631
vNYAGVSTNNYALDEVLEVk	B6TEI9	N-Term(iTRAQ8plex); K20(iTRAQ8plex)	119.98	2	2806.51	-0.349004
aTGQEYTDFLQEFMTAVk	B8A2V9	N-Term(iTRAQ8plex); K18(iTRAQ8plex)	119.84	2	2687.38	-2.7895
hVLLLDPVLGTGNSVAQAIDLLIR	B6T7J2	N-Term(iTRAQ8plex)	119.48	3	2831.67	0.0825144
iWFGIATAHDFESHDDITEER	P04967	N-Term(iTRAQ8plex)	119.32	3	2793.34	-0.678441
vPIIVTGNDFSTLYAPLIR	C0P5X1;C0P5X6	N-Term(iTRAQ8plex)	119.17	2	2393.37	-1.46653
nINPDEAVAYGAAVQAAILSGEGNEk	B7ZZ42;Q5EBY7	N-Term(iTRAQ8plex); K26(iTRAQ8plex)	119.17	2	3209.69	-0.596762
sVGVSAISGSGVNTFFEAIEASAk	K7WE17	N-Term(iTRAQ8plex); K24(iTRAQ8plex)	118.8	3	2936.58	-1.47794
gVGTASSAQGLGTAALAAk	C0PDS1	N-Term(iTRAQ8plex); K19(iTRAQ8plex)	118.29	2	2239.28	-0.882305
aASEDTSASGDELIEDLk	B6TCN7	N-Term(iTRAQ8plex); K18(iTRAQ8plex)	117.96	2	2459.25	-2.46452
iGLAGLAVMGQNLALNIAEk	B4FSV6;O81237;Q9ZTT0;Q9SBJ3	N-Term(iTRAQ8plex); K20(iTRAQ8plex)	117.6	2	2604.54	-0.332124
sVYEPLQTGLIAIDSMIPIGR	P05022	N-Term(iTRAQ8plex)	117.46	2	2577.42	-0.809838
mYQGAGEDMGGAGGMDEDAPAGSGGPGPk	B7ZZ42	N-Term(iTRAQ8plex); K29(iTRAQ8plex)	117.44	3	3275.48	-1.55179
sEVEDDEQDGNEDEDE	C0P6V3	N-Term(iTRAQ8plex)	117.17	2	2157.84	-0.68795
nQLTELITGLGAQDLGPMSLGLSHSLSR	K7VLV6	N-Term(iTRAQ8plex)	117.12	3	3212.73	1.18146
dLQQEIDDGEVEIPSA	B6T1H5;B4FRM7;B6T6G1	N-Term(iTRAQ8plex)	117.11	2	2062.01	-1.32385
qHSGEIEASAATPYELQR	B4G1B3	N-Term(iTRAQ8plex)	117.1	3	2291.14	-6.24928
lLAGVTIAHGGVLPNINPVLLPk	K7V582	N-Term(iTRAQ8plex); K23(iTRAQ8plex)	116.87	2	2914.8	-2.51382
lLSGVTIAHGGVLPNINPVLLPk	B6SHX9	N-Term(iTRAQ8plex); K23(iTRAQ8plex)	116.28	2	2930.79	-2.76262
lNQLNSSGGADDDDEDDE	C4JA45;B6THG9	N-Term(iTRAQ8plex)	116.03	2	2212.93	0.443157
aAVPSGASTGVYEALELR	C0HGV5	N-Term(iTRAQ8plex)	115.88	3	2095.13	0.442171
aTGEEYDELIEEFMAAVk	E9NQE2	N-Term(iTRAQ8plex); K18(iTRAQ8plex)	115.81	2	2653.35	-1.08926
tVGNIVTGDDLQTQcIIDHQALPR	B6T451;K7UT50	N-Term(iTRAQ8plex); C15(Carbamidomethyl)	115.51	3	2968.56	3.08968
eAPAFVEQATEQQILVTGIk	P19023;B6SVV9	N-Term(iTRAQ8plex); K20(iTRAQ8plex)	115.02	2	2780.56	-2.2037
fLIGDIEASQGAFQYFGLk	Q5EUE1;C0PLF0	N-Term(iTRAQ8plex); K19(iTRAQ8plex)	115	2	2712.48	-1.94101
tAScGGTAcVNSFGDEQLAVDMLANk	B6T2L2	N-Term(iTRAQ8plex); C4(Carbamidomethyl); C9(Carbamidomethyl); K26(iTRAQ8plex)	114.53	3	3324.61	0.417233
gFGFVTmASQDELDDAIAALDGQSLDGR	Q41834	N-Term(iTRAQ8plex); M7(Oxidation)	114.35	3	3219.53	-2.70538
dQLADIAAAAALVSAHALDAVR	C0P558	N-Term(iTRAQ8plex)	114.05	3	2466.36	-1.60033
yLGPFSEQTPSYLTGEFPGDYGWDTAGLSADPETFAR	B6SZT9	N-Term(iTRAQ8plex)	113.9	3	4347.04	0.894903
qIFGSVTAQDVVDIIk	B4FU53	N-Term(iTRAQ8plex); K16(iTRAQ8plex)	113.7	2	2341.36	-0.0389189
qGGIQQLLAAEQEAQQIVNAAR	B4FMV3	N-Term(iTRAQ8plex)	113.45	3	2640.44	2.03289
mLVYQDLLSGDELLSDSFTYk	B4FL17;B6SIF5	N-Term(iTRAQ8plex); M1(Oxidation); K21(iTRAQ8plex)	113.12	3	3061.58	-1.90903
qSGIQQLLAAEQEAQQIVNAAR	B4FPE4	N-Term(iTRAQ8plex)	113.02	3	2670.44	-1.32724
dSESQQQPTVDDANANPR	B6U0P5	N-Term(iTRAQ8plex)	112.93	2	2276.07	-0.933641
gYGGGGGYGGGYGGGGGGGGR	B6SP06	N-Term(iTRAQ8plex)	112.83	2	1937.87	-3.18743
gSLLASLAEAAFLTGLEk	C0P4P5	N-Term(iTRAQ8plex); K18(iTRAQ8plex)	112.81	2	2399.4	-0.601725
aQGGPGAGPGGLGGPMDFGR	K7UDM8	N-Term(iTRAQ8plex)	112.38	2	2060.03	-1.42665
mPSAVGYQPTLSTEMGSLQER	P00827	N-Term(iTRAQ8plex)	111.99	2	2586.28	-0.148481
eLEEAEIDEYVAEIEAEk	B4F822	N-Term(iTRAQ8plex); K18(iTRAQ8plex)	111.98	2	2717.37	-6.31454
aLLQDIAIVTGAEYQSk	B6SXW8	N-Term(iTRAQ8plex); K17(iTRAQ8plex)	111.86	2	2428.39	-1.05836
yYILPDSLNLETLLVEETPR	K7TL57	N-Term(iTRAQ8plex); Y1(iTRAQ8plex)	111.82	3	2986.65	-2.00545
qAFDEAISELDSLGEESYk	B4FRG1;B6SZB9;B6TFS9	N-Term(iTRAQ8plex); K19(iTRAQ8plex)	111.66	2	2739.38	-1.61648
lLGGVTIAHGGVLPNINPVLLPk	B4FMH5	N-Term(iTRAQ8plex); K23(iTRAQ8plex)	111.46	2	2900.79	-1.08657
aVAAISAGNDEFVGTMIAEAIDk	B6SXW8	N-Term(iTRAQ8plex); K23(iTRAQ8plex)	110.34	2	2901.54	-4.21591
gDASPLDVIAINDTGGVk	Q6LBU9	N-Term(iTRAQ8plex); K18(iTRAQ8plex)	110.27	2	2350.31	-0.34169
vEQIVQQLEAVNQVk	B6SSG5	N-Term(iTRAQ8plex); K15(iTRAQ8plex)	110.13	2	2333.37	0.991614
fAVAAPVAAADSSAAAAPk	B4FWI0	N-Term(iTRAQ8plex); K19(iTRAQ8plex)	110.08	2	2294.29	-3.239
nAMYPVVPGHEIVGVVTGVGGGVTR	B4FU39	N-Term(iTRAQ8plex)	109.67	2	2769.5	-2.183
aYIGMPVVTNAAVHAVVEEQGR	B6U3Z0	N-Term(iTRAQ8plex)	109.29	3	2615.39	-0.880104
dLDSAEELSAQLGELFEEHQLYR	B6TSB3	N-Term(iTRAQ8plex)	109.18	3	2996.48	-0.954395
gGNPDSNTLISDTTTVIcLDDYHSLDR	B4FQ59;B8A064	N-Term(iTRAQ8plex); C18(Carbamidomethyl)	108.91	3	3283.57	-1.20194
gDALYAMELALALEk	K7U2L3	N-Term(iTRAQ8plex); K15(iTRAQ8plex)	108.77	2	2216.24	-2.2385
qSQSNPLPVEEQVATIYTGTR	P05022	N-Term(iTRAQ8plex)	108.74	2	2622.36	-1.675
aLELSGSDIGGGYELYVDEAkPR	K7TWJ7	N-Term(iTRAQ8plex); K21(iTRAQ8plex)	108.58	3	3047.61	-2.61803
gDQYAIALALLDEGk	Q94G04	N-Term(iTRAQ8plex); K15(iTRAQ8plex)	108.26	2	2185.23	-0.354309
yIPSNTFSYYDQVLDTTAmLGAVPER	B8A1R8;B6UF55;C0P5Y3	N-Term(iTRAQ8plex); M19(Oxidation)	108.25	3	3271.61	-0.680111
sAELIGQAIANNPAFLALR	B6T8M9;B4FMS7	N-Term(iTRAQ8plex)	108.22	3	2273.29	0.601688
aVASISAGNDEFIGSMIAEAIDk	K7US98	N-Term(iTRAQ8plex); K23(iTRAQ8plex)	108.18	2	2917.53	-4.95859
tSTLSGFDSLLSIVQMPk	C4J6I7	N-Term(iTRAQ8plex); K18(iTRAQ8plex)	108.16	2	2532.41	-4.316
vYPGGAFDPLGLADDPDTAAELk	B6SZT9	N-Term(iTRAQ8plex); K23(iTRAQ8plex)	108.15	2	2940.54	-1.15137
aVAIVHNETATGVTNDLAAVR	B6T171	N-Term(iTRAQ8plex)	108.13	2	2426.33	-1.49172
dITAQIISASIAGDmVLASAYSHELPR	C4JA45;B6THG9	N-Term(iTRAQ8plex); M15(Oxidation)	107.95	3	3149.65	0.218136
tAQAAEELAAQIEQQk	B4FL79	N-Term(iTRAQ8plex); K16(iTRAQ8plex)	107.84	2	2337.28	-2.1569
lNTEVLGVSIDSVFSHLAWVQTDR	B4FM07;C4J9M7	N-Term(iTRAQ8plex)	107.67	3	2990.6	3.64688
dPTAQTEIDNFMVQQLDGTk	C0HGV5	N-Term(iTRAQ8plex); K20(iTRAQ8plex)	107.39	2	2859.47	0.886136
kDNPEAMEEDEVDEIAEIR	F8UV61	N-Term(iTRAQ8plex); K1(iTRAQ8plex)	107.08	3	2840.4	-2.03648
qmGLSDQDIVALSGGHTLGR	B6TM55;B6U9S6	N-Term(iTRAQ8plex); M2(Oxidation)	107.06	2	2375.23	-0.8622
lYGEFLVNAQGEDVVAGIR	K7UZT6;D3K3U9;C5IHD3	N-Term(iTRAQ8plex)	107.02	3	2354.27	-0.0514439
gTEGIIQIENPNLVk	B4FS53	N-Term(iTRAQ8plex); K15(iTRAQ8plex)	106.7	2	2233.3	-2.38001
mVALFDHEEVGSDSAQGAGSPAMLDALSR	C0HI51	N-Term(iTRAQ8plex)	106.66	3	3265.57	-3.47266
dGFVMGEGAGVLVMESLEHAMk	B6TGG7	N-Term(iTRAQ8plex); K22(iTRAQ8plex)	106.28	3	2915.49	-1.09286
gLDQEYEGNVEATGEDFSVEPADER	C4JA45	N-Term(iTRAQ8plex)	106.12	3	3060.38	-1.58889
vSEVAALFAVDPAALLAANALDFGAPGAAHR	B6TNR1	N-Term(iTRAQ8plex)	105.88	3	3309.79	1.22277
gLGTGGNPNLGEQAAEESR	B6TH29	N-Term(iTRAQ8plex)	105.87	2	2161.08	0.400792
vAmLGFAASLLGEAITGk	Q6WFB1	N-Term(iTRAQ8plex); M3(Oxidation); K18(iTRAQ8plex)	105.83	2	2373.37	-0.321747
hNPDSLDESVLWTESR	B4G019	N-Term(iTRAQ8plex)	105.82	3	2189.08	-0.673925
nLIcTLQQATQVAEEAAAATATA	K7TIN2	N-Term(iTRAQ8plex); C4(Carbamidomethyl)	105.48	2	2650.36	-1.20539
gAAAGSVQEVNDALk	B6TS21	N-Term(iTRAQ8plex); K15(iTRAQ8plex)	105.43	2	2038.13	-5.44425
vPFTFADGAAHIADEMGGR	B4F8A0	N-Term(iTRAQ8plex)	105.34	3	2266.12	-1.42898
vGGLHQNTATESVDITDTWEPLEEGLLPLETTR	B8A2G7	N-Term(iTRAQ8plex)	105.22	3	3926	-0.588639
gSITSIQAVYVPADDLTDPAPATTFAHLDATTVLSR	P00827	N-Term(iTRAQ8plex)	105.16	3	4019.08	-2.60792
lGGTVDDTELVTGLIFDk	B4F8V9	N-Term(iTRAQ8plex); K18(iTRAQ8plex)	104.93	2	2501.39	-2.80152
gTVEIAGTDGETTTQGLDSLGAR	B6SSU6	N-Term(iTRAQ8plex)	104.91	2	2553.3	2.61067
sGAAVSMPGMMDTVLNLGLNDEVAAGLAAk	D3K3U9;C5IHD3	N-Term(iTRAQ8plex); K30(iTRAQ8plex)	104.83	3	3511.84	-1.6762
mSHISTGGGASLELLEGk	B4G0K4	N-Term(iTRAQ8plex); K18(iTRAQ8plex)	104.79	2	2395.31	-2.08381
mFGPLEGVVFGDYGSDLGSGPk	B4FAF5	N-Term(iTRAQ8plex); K22(iTRAQ8plex)	104.74	3	2837.45	-3.89582
yIPSNTFSYYDQVLDTTAMLGAVPER	B8A1R8;B6UF55;C0P5Y3	N-Term(iTRAQ8plex)	104.65	3	3255.62	-0.708061
lFVTNDAATIVNELEVQHPAAk	K7UCH1;C0P8C6	N-Term(iTRAQ8plex); K22(iTRAQ8plex)	104.44	3	2988.65	-3.67539
aTATVDALAAMDTLEGAFAEcSGGk	Q9FQB2	N-Term(iTRAQ8plex); C21(Carbamidomethyl); K25(iTRAQ8plex)	104.36	3	3065.53	-1.28281
aVEVAGcDWIHVDVMDGR	C0HIC1	N-Term(iTRAQ8plex); C7(Carbamidomethyl)	104.31	2	2333.12	-3.74892
lGAAHLGLGDAASAVAAYEk	C4J4W3;B4FA63	N-Term(iTRAQ8plex); K20(iTRAQ8plex)	104.18	2	2493.39	-2.87318
qGVVVITGASSGLGLAAAk	B4FHM6	N-Term(iTRAQ8plex); K19(iTRAQ8plex)	104.17	2	2307.38	-3.33886
fGVTPTFLVNADQIEIk	P23225	N-Term(iTRAQ8plex); K17(iTRAQ8plex)	104.14	2	2500.42	-1.03709
aETSPEDVGGMHAAVGILTER	D3K3U9;C5IHD3	N-Term(iTRAQ8plex)	104.11	2	2444.24	-0.53456
gAALNAVQIAEMLLk	B6TWW1	N-Term(iTRAQ8plex); K15(iTRAQ8plex)	104.07	2	2150.28	-2.96544
gGSAGEEGVEDAFELLHEINER	K7UEK6	N-Term(iTRAQ8plex)	104.06	3	2662.29	-1.42936
vLALPGAcGASNAAFSk	B4FPA4	N-Term(iTRAQ8plex); C8(Carbamidomethyl); K17(iTRAQ8plex)	103.86	2	2242.24	-2.00593
sNQYETTSLVQIEGVNTk	B4G0R0	N-Term(iTRAQ8plex); K18(iTRAQ8plex)	103.75	2	2619.41	-1.07352
eGVITIADGNTLYNELEVVEGMk	P29185;Q43298	N-Term(iTRAQ8plex); K23(iTRAQ8plex)	103.68	3	3102.64	-3.09862
eAAAAAAAAGEGAQEN	B6TD62	N-Term(iTRAQ8plex)	103.64	2	1705.82	-3.08646
lGVDIIEAGFPASSPDDLDAVR	B6SH97;C4J3S6	N-Term(iTRAQ8plex)	103.53	2	2561.34	1.13373
gDTAVTTIVNLAEEAk	B4F8B5	N-Term(iTRAQ8plex); K16(iTRAQ8plex)	103.43	2	2240.25	-4.74697
vAVVGGGPAGGAAAEALAk	B6TDR5	N-Term(iTRAQ8plex); K19(iTRAQ8plex)	103.35	2	2174.28	1.13064
lTYTLDEIEGPLEVASDGTLk	B4F9R9	N-Term(iTRAQ8plex); K21(iTRAQ8plex)	103.19	3	2872.56	-3.08147
lFAEEQLAEDLALk	B4FDN9	N-Term(iTRAQ8plex); K14(iTRAQ8plex)	103.08	2	2198.25	-0.751961
vTEEGAQGmQGLAIH	K7VAS4	N-Term(iTRAQ8plex); M9(Oxidation)	103.07	2	1860.94	-0.64504
tNDSAGDGTTTASVLAR	B6SXW8;K7US98	N-Term(iTRAQ8plex)	103.06	3	1940.98	-1.58316
dYGEESEGLNIVQEYVk	B6SKZ9;B4FGC8	N-Term(iTRAQ8plex); K17(iTRAQ8plex)	103	2	2580.32	-4.57115
dLTIANTAGPDAHQAVAFR	C4J3B1	N-Term(iTRAQ8plex)	103	2	2272.2	0.303314
gLADFEAAVcLcTAIk	B6SJF9;B6SZZ1;B4FU15	N-Term(iTRAQ8plex); C10(Carbamidomethyl); C12(Carbamidomethyl); K16(iTRAQ8plex)	102.93	2	2347.25	-2.82337
qVFSTQMGLSDQDIVALSGGHTLGR	B6TVL8	N-Term(iTRAQ8plex)	102.93	4	2921.51	-0.982667
iGDDSSLTDEILAAGPNF	C0P3W9	N-Term(iTRAQ8plex)	102.81	2	2139.07	-0.568783
iPSAVGYQPTLATDLGGLQER	P19023;B6SVV9	N-Term(iTRAQ8plex)	102.77	2	2490.36	3.53013
aNTFVAEVLGVDPR	C4J673	N-Term(iTRAQ8plex)	102.69	2	1791.99	-1.53386
hAGDLGNIVANAEGIAEATIVDTQIPLTGPNSVVGR	D1MPZ7	N-Term(iTRAQ8plex)	102.59	3	3874.07	1.57888
fVQVEGGFAcALDLVQHIR	Q9SE94	N-Term(iTRAQ8plex); C10(Carbamidomethyl)	102.56	3	2463.31	-1.23011
aIAGAGVLSGYDQLQILFFGk	P04709;P12857	N-Term(iTRAQ8plex); K21(iTRAQ8plex)	102.53	3	2776.59	1.78353
aVLAFLDTLSGAHSDELAAASR	B6UDP0	N-Term(iTRAQ8plex)	102.52	3	2519.34	-0.951933
lLAVGTTASLIGTSVTNAALk	B6SZH7	N-Term(iTRAQ8plex); K21(iTRAQ8plex)	102.48	2	2609.56	-2.51815
iGLWGGQGGSAQDITAEQPPR	B4FV87	N-Term(iTRAQ8plex)	102.2	3	2442.26	-2.67521
vFQQAVQGALGTLNSxLNTELHFR	B6SPT1	N-Term(iTRAQ8plex); X16(Carbamidomethyl); X16(C)	102.17	3	3007.57	0.382142
fGMLADQIYEVAETLGk	B4FFQ7	N-Term(iTRAQ8plex); K17(iTRAQ8plex)	102.15	2	2493.35	0.0429462
iNPLVPVDLVIDHSVQVDVAR	K7URE0	N-Term(iTRAQ8plex)	102	3	2602.49	0.0286012
eEFDDNSASSQVFWLLk	B6U5I1	N-Term(iTRAQ8plex); K17(iTRAQ8plex)	101.96	2	2623.35	-0.530196
qFGYIVLTTSAGIMDHEEAR	B4FQ61;B6TJ93	N-Term(iTRAQ8plex)	101.89	2	2542.28	-3.20601
aWMAAQDQPHENLIFPEEVLPR	P48184	N-Term(iTRAQ8plex)	101.89	2	2895.47	-1.43382
lSEAGITDLLILEATDHIGGR	K7TH00	N-Term(iTRAQ8plex)	101.88	2	2498.38	2.30335
vEVITPEEHLGDVIGDLNSR	K7UKK5	N-Term(iTRAQ8plex)	101.87	2	2496.33	1.24469
tAScGGTAcVNSFGDEQLAVDmLANk	B6T2L2	N-Term(iTRAQ8plex); C4(Carbamidomethyl); C9(Carbamidomethyl); M22(Oxidation); K26(iTRAQ8plex)	101.78	3	3340.6	-2.18398
vELSSTSQTEINLPFITADASGAk	B6U4A3;C0P9K2	N-Term(iTRAQ8plex); K24(iTRAQ8plex)	101.74	4	3087.66	-2.50962
sVYFDLDDIGNTTGQWDLYGSDAPSPYNPLQSk	O65101	N-Term(iTRAQ8plex); K33(iTRAQ8plex)	101.73	4	4272.09	-0.105977
gVTTSQLDELAAETAAAMTASHPDYASLAAR	K7VAA1;K7UXK9	N-Term(iTRAQ8plex)	101.47	3	3423.7	-0.415195
eDIPVAVTGDIVALAGLk	K7UKK5	N-Term(iTRAQ8plex); K18(iTRAQ8plex)	101.18	2	2389.42	-0.31236
eLEESEIDEYVAEIEAEk	A3FMB9	N-Term(iTRAQ8plex); K18(iTRAQ8plex)	101.09	2	2733.37	-3.70085
tYHMIDEDEPILEk	B8A161;Q8L8G5	N-Term(iTRAQ8plex); K14(iTRAQ8plex)	101.08	2	2341.21	-2.96883
nFVNLGGIDEDISAMVGILk	K7UDW7	N-Term(iTRAQ8plex); K20(iTRAQ8plex)	101.03	3	2713.5	-0.979728
sIEADDSLDYAANLSHmLGFDDPR	K7URG3;B8A2I0	N-Term(iTRAQ8plex); M17(Oxidation)	101.03	3	2972.38	-2.91292
sGTLFDNIIITDDPALAk	Q43712	N-Term(iTRAQ8plex); K18(iTRAQ8plex)	100.92	2	2512.41	-2.15314
sSVTANDFYFHGLAGQGk	Q6TM44	N-Term(iTRAQ8plex); K18(iTRAQ8plex)	100.74	2	2507.31	-1.04271
vETSTNQQANPSH	B4FBV4	N-Term(iTRAQ8plex)	100.72	2	1716.84	-2.46218
eVAAFAQFGSDLDAATQALLNR	P05494	N-Term(iTRAQ8plex)	100.72	3	2612.36	-0.024702
vFADEAVAEFFDNPTVPR	B6SUX2	N-Term(iTRAQ8plex)	100.45	3	2328.18	-0.873998
nTDEIESALETLGLIGTTSQGAHFLLTSSNVAR	K7VMH0	N-Term(iTRAQ8plex)	100.43	3	3749.95	0.424532
aAINDIAESVMGFNTNYk	B6TG70	N-Term(iTRAQ8plex); K18(iTRAQ8plex)	100.17	2	2566.34	-0.627729
vVVLDMYTEWcGPck	K7UGI3;B6TR82	N-Term(iTRAQ8plex); C11(Carbamidomethyl); C14(Carbamidomethyl); K15(iTRAQ8plex)	100.14	2	2465.24	-2.06039
iVYGADLAAFLQTFAk	C0P972;B4FWQ0	N-Term(iTRAQ8plex); K16(iTRAQ8plex)	100.1	2	2336.35	-0.218235
aHPDVFNMMLQILEDGR	C0PFV4;K7TSX2	N-Term(iTRAQ8plex)	100.1	3	2290.16	0.417905
vEDGIFGTSGGIGFTk	Q6WFB1	N-Term(iTRAQ8plex); K16(iTRAQ8plex)	100	3	2193.2	-2.17765
aQVEAAcPGVVScADILAVAAR	C4J6E4	N-Term(iTRAQ8plex); C7(Carbamidomethyl); C13(Carbamidomethyl)	100	2	2532.32	0.246384
nILQQLQEmGIIDVDPk	B4FP25	N-Term(iTRAQ8plex); M9(Oxidation); K17(iTRAQ8plex)	99.96	2	2578.43	-2.86655
iAVIGAVQHELVVPLR	K7VP18	N-Term(iTRAQ8plex)	99.92	3	2018.24	-0.916814
dNLHVVQPTTPVDQALELLVQHR	B6SRQ8;C0P821	N-Term(iTRAQ8plex)	99.92	4	2926.61	0.0259979
dLALGLASQTVLGAATMVSQTGk	Q4TZJ2	N-Term(iTRAQ8plex); K23(iTRAQ8plex)	99.82	4	2840.59	-2.59049
iLELGDAIAGLTLEEAR	B6UIC1	N-Term(iTRAQ8plex)	99.67	3	2088.18	-2.46114
lLYEcAPMSFIVEQAGGk	B6TSK5	N-Term(iTRAQ8plex); C5(Carbamidomethyl); K18(iTRAQ8plex)	99.56	2	2621.39	-0.631123
iPLFSAAGLPHNEIAAQIcR	B6T9C0	N-Term(iTRAQ8plex); C19(Carbamidomethyl)	99.55	3	2482.35	-0.61594
vTPQLGVPPEEAGAAVAAESSTGTWTTVWTDGLTSLDR	P00874	N-Term(iTRAQ8plex)	99.53	3	4175.11	-0.475834
lDVEDQELADGAVVEEVVHPVVR	B6TLR0	N-Term(iTRAQ8plex)	99.46	3	2821.49	-0.259843
fVQAGSEVSALLGR	P00827	N-Term(iTRAQ8plex)	99.38	3	1737.98	0.62948
lTISTASASGLGLTSTAVk	B6SS48	N-Term(iTRAQ8plex); K19(iTRAQ8plex)	99.32	2	2386.39	-5.30166
vAILGAAGGIGQPLSLLMk	C4J673;B4FZU8;B4FRJ1;B6TGF1	N-Term(iTRAQ8plex); K19(iTRAQ8plex)	99.31	2	2417.48	0.241426
vPGGSSGGSAAAVSAR	B6U151	N-Term(iTRAQ8plex)	99.09	3	1634.88	1.21097
sHYLNTEEFIDAVADELR	B4FN97	N-Term(iTRAQ8plex)	99.07	2	2426.21	-3.02802
aALVGLYQETSMLTFEGQk	C4J4Q0	N-Term(iTRAQ8plex); K19(iTRAQ8plex)	99.05	2	2694.46	-2.68292
aNSESNIITTITVDEIATPGLk	B4FT85	N-Term(iTRAQ8plex); K22(iTRAQ8plex)	99.03	2	2895.61	-2.02296
aWmAAQDQPHENLIFPEEVLPR	P48184	N-Term(iTRAQ8plex); M3(Oxidation)	99.02	3	2911.47	-0.480642
aYTVEFGScQFPYNFTGcQDLAk	O65107	N-Term(iTRAQ8plex); C9(Carbamidomethyl); C18(Carbamidomethyl); K23(iTRAQ8plex)	99	3	3311.59	-0.603305
vQGITSEIGNAHQLFVVVFDTDR	K7UV76	N-Term(iTRAQ8plex)	98.96	3	2849.51	-1.3559
gIPEGAVVcNVEHHVGDR	B6TGT0	N-Term(iTRAQ8plex); C9(Carbamidomethyl)	98.93	2	2249.14	-1.62161
vTGMLLEMDQTEVLHLLESPDALk	C0HIX4;B6U4M0;K7TLV1	N-Term(iTRAQ8plex); K24(iTRAQ8plex)	98.88	4	3290.78	-1.89766
eLGVPIVMHDYLTGGFTANTTLSHYcR	P00874	N-Term(iTRAQ8plex); C26(Carbamidomethyl)	98.85	4	3356.67	-0.571165
lDTESNISTTLTVLDALPSTk	C4IYM7	N-Term(iTRAQ8plex); K21(iTRAQ8plex)	98.78	2	2827.57	-3.24278
aLTLGMESPAAEALIVk	K7U9W6	N-Term(iTRAQ8plex); K17(iTRAQ8plex)	98.74	2	2322.34	-6.04069
vLDVIVGYDELDAEATGAASk	B6TMI1	N-Term(iTRAQ8plex); K21(iTRAQ8plex)	98.7	3	2744.47	-2.56547
aDVSTIGMGIAGSTASIILGGGTk	B4FP39	N-Term(iTRAQ8plex); K24(iTRAQ8plex)	98.63	4	2785.56	-0.116592
mDIIDLEDETIDAEILNSMAVSNDHFk	K7VQA7	N-Term(iTRAQ8plex); K27(iTRAQ8plex)	98.58	3	3686.83	-1.85601
lLSGTNMVDYAMDIHk	B6TRV3;B4FDY7	N-Term(iTRAQ8plex); K16(iTRAQ8plex)	98.51	3	2416.28	-2.30547
lYQMQETGALLFPAINVNDSVTk	C0PHR4	N-Term(iTRAQ8plex); K23(iTRAQ8plex)	98.5	2	3160.72	-0.69472
eVSGTYGAFEGATTLTSLR	K7UV76	N-Term(iTRAQ8plex)	98.46	3	2264.16	-3.88779
vLDDLEEALLVSDFGPk	B6TZA9	N-Term(iTRAQ8plex); K17(iTRAQ8plex)	98.4	2	2468.36	-4.4314
fAVAAPVAAGDSGAAAAPk	B4FNM4	N-Term(iTRAQ8plex); K19(iTRAQ8plex)	98.24	2	2250.27	-1.8533
fGLLcGADGLPHLIVSGDQR	B6SRI3	N-Term(iTRAQ8plex); C5(Carbamidomethyl)	98.24	2	2429.29	-0.823723
vPTPNVSVVDLVINTVk	B4F8L7	N-Term(iTRAQ8plex); K17(iTRAQ8plex)	98.21	2	2402.45	-0.867
iYSISGDTLTEEALLEk	B6UDC2	N-Term(iTRAQ8plex); K17(iTRAQ8plex)	98.19	2	2490.38	0.869897
qHLGEAGAIAAGAFALYEk	B4FKG5;B4G0Q9	N-Term(iTRAQ8plex); K19(iTRAQ8plex)	98.01	2	2525.4	1.33882
tMGATGDTNVLAQMIDEAEGLEk	K7UT50	N-Term(iTRAQ8plex); K23(iTRAQ8plex)	97.96	3	3002.52	-2.43486
gMLEEALEIATDADYk	K7W6P8;K7UKS1	N-Term(iTRAQ8plex); K16(iTRAQ8plex)	97.9	2	2377.24	-2.16698
sVYEPLQTGLIAIDSmIPIGR	P05022	N-Term(iTRAQ8plex); M16(Oxidation)	97.82	2	2593.43	2.37968
tLGSSGAGSSVVVPR	B6SK03	N-Term(iTRAQ8plex)	97.75	3	1677.94	-2.4321
lLGAVTIAAGGVLPNIHQTLLPk	B6UIQ0	N-Term(iTRAQ8plex); K23(iTRAQ8plex)	97.73	3	2904.78	-2.111
gLFQSDAALITDAASk	B6THU9	N-Term(iTRAQ8plex); K16(iTRAQ8plex)	97.72	2	2216.23	-2.53479
eQLGAVSTVYTPPDSGDDGITAGR	B7ZZ50	N-Term(iTRAQ8plex)	97.69	2	2710.34	-1.06307
dAIAGYAFGcVGAVAGPTTNLPk	B4FMW6	N-Term(iTRAQ8plex); C10(Carbamidomethyl); K23(iTRAQ8plex)	97.63	3	2858.53	-0.487266
mELSSLTQTNMSLPFITATADGPk	B8A3D0	N-Term(iTRAQ8plex); K24(iTRAQ8plex)	97.59	3	3161.68	2.61177
aIVAAEDSLGSAATFVVYSYGSAk	C4J4B7	N-Term(iTRAQ8plex); K24(iTRAQ8plex)	97.56	3	2985.61	2.37112
gPAPLSLALVHADVDDGk	B4FSD8;B4FTU7	N-Term(iTRAQ8plex); K18(iTRAQ8plex)	97.54	2	2383.34	-2.22231
lAAALPEGGVLLLENVR	Q84JX6;B4G0K4	N-Term(iTRAQ8plex)	97.5	3	2039.21	-1.10859
sIEADDSLDYAANLSHMLGFDDPR	K7URG3;B8A2I0	N-Term(iTRAQ8plex)	97.42	3	2956.4	1.75132
tLAENSGLDTQDVIVSLQNEHDR	B6U118	N-Term(iTRAQ8plex)	97.38	3	2858.44	-0.867319
hLSDPFGNNLLTVISGAAER	B4FL55;C0P7H4	N-Term(iTRAQ8plex)	97.36	2	2415.29	-1.49414
mPSAVGYQPTLSTEMGSLQER	P00827	N-Term(iTRAQ8plex); M1(Oxidation)	97.36	2	2602.27	-4.19788
dITAQIISASIAGDMVLASAYSHELPR	C4JA45;B6THG9	N-Term(iTRAQ8plex)	97.28	3	3133.65	-0.974958
sLGLGDQDFSAVYEVVk	B6T4X5	N-Term(iTRAQ8plex); K17(iTRAQ8plex)	97.26	2	2435.33	-0.477778
vLEDGDLQTLGLLDYDk	Q45VT7	N-Term(iTRAQ8plex); K17(iTRAQ8plex)	97.25	2	2515.38	3.13389
nVVDSFNSSLATLFTSVSk	B4FU98	N-Term(iTRAQ8plex); K19(iTRAQ8plex)	97.24	2	2624.44	1.41264
vINLEEGGAFTNSSAEDMLNAL	B6T2Y1	N-Term(iTRAQ8plex)	97.16	2	2599.28	-1.86958
tAPINIGLAAFEVIDEIk	B4FBH0	N-Term(iTRAQ8plex); K18(iTRAQ8plex)	97.14	2	2522.47	-1.46748
dNAEGQEVEAAAEETk	C0PCV2	N-Term(iTRAQ8plex); K16(iTRAQ8plex)	97.08	2	2299.14	-4.82838
qAFDEAISQLDTLGEESYk	B6SRI4	N-Term(iTRAQ8plex); K19(iTRAQ8plex)	97.07	2	2752.4	-5.02883
eLLSNYEYDGDEVPIVAGSALk	B6TPG0	N-Term(iTRAQ8plex); K22(iTRAQ8plex)	97.05	2	2990.59	3.88624
vNAVNLDFSEILSDEELETQLk	K7VLV6	N-Term(iTRAQ8plex); K22(iTRAQ8plex)	97.05	3	3114.66	-2.3188
tVEELFSSGTGDFDEEEMYVk	B4FYE0	N-Term(iTRAQ8plex); K21(iTRAQ8plex)	97.02	3	3020.44	-3.10579
lTGTDVGYPGGLWFDPLGWGSGSPEk	B6TKL9	N-Term(iTRAQ8plex); K26(iTRAQ8plex)	96.84	3	3301.7	1.03779
cSDVScTIDASLSMVMGDDMVk	B4F8L7	N-Term(iTRAQ8plex); C1(Carbamidomethyl); C6(Carbamidomethyl); K22(iTRAQ8plex)	96.81	2	3029.42	-0.00349487
gTSSQVQAAQQLIQDSLAAHR	B6T6U2;B6TJ76	N-Term(iTRAQ8plex)	96.74	3	2513.33	-2.37782
nPEEIPWGEAGAEYVVESTGVFTDk	P08735;Q09054	N-Term(iTRAQ8plex); K25(iTRAQ8plex)	96.69	3	3332.67	-2.72954
fDAELSHGANAGLINALk	B6TEY2	N-Term(iTRAQ8plex); K18(iTRAQ8plex)	96.58	2	2449.35	-4.87875
sVyEPLQTGLIAIDSMIPIGR	P05022	N-Term(iTRAQ8plex); Y3(iTRAQ8plex)	96.51	2	2881.63	0.194514
lGSALMQDPAMSAMLGGLTNPAHk	B4FRE3	N-Term(iTRAQ8plex); K24(iTRAQ8plex)	96.51	3	3019.6	-0.667437
nAPSIIFIDEIDSIAPk	K7VQA7;F8UV61	N-Term(iTRAQ8plex); K17(iTRAQ8plex)	96.5	2	2451.39	-2.19752
iEDLSSQLQTQAAEQFk	K7VIA7;B4FL79	N-Term(iTRAQ8plex); K17(iTRAQ8plex)	96.48	2	2544.37	-2.05387
gGLAVNPNFFVDFGTEPDGPALAHEMR	B4FAL8	N-Term(iTRAQ8plex)	96.48	3	3162.58	4.7304
aEASTAMFAALDELFDk	C0HFG8	N-Term(iTRAQ8plex); K17(iTRAQ8plex)	96.41	2	2438.27	-1.57589
yFNIAENEGEEED	B4FCK9;B6SYD0	N-Term(iTRAQ8plex)	96.37	2	1862.81	-8.32205
mDIIDLEDETIDAEILNSMAVTNDHFk	F8UV61	N-Term(iTRAQ8plex); K27(iTRAQ8plex)	96.37	3	3700.85	-0.767248
aGSMDNGDGIAVGWLGHPVFR	P05641	N-Term(iTRAQ8plex)	96.35	2	2460.24	1.53826
gTMFGYNDLFVDPR	B4F7V1	N-Term(iTRAQ8plex)	96.11	2	1935.95	-4.85628
vYGLNEIQAGEMVEFASGVk	P05494	N-Term(iTRAQ8plex); K20(iTRAQ8plex)	96.03	2	2749.47	-0.842646
vGVADVMSHISTGGGASLELLEGk	B6STH5;C0PDB0;K7V106	N-Term(iTRAQ8plex); K24(iTRAQ8plex)	96.03	3	2935.59	-3.75215
gGHAAGPQDAVDPIVAASSAIVSLQLLVAR	B4G0F2	N-Term(iTRAQ8plex)	95.89	3	3187.78	0.479536
aQGGPGAGPGGLGGPmDFGR	K7UDM8	N-Term(iTRAQ8plex); M16(Oxidation)	95.76	3	2076.02	-0.501541
aVESPGQSQSDDAPPPR	B6UCI2	N-Term(iTRAQ8plex)	95.71	2	2042.01	0.619167
nIDSFVSEWGIDNLEk	K7VAS4	N-Term(iTRAQ8plex); K16(iTRAQ8plex)	95.61	2	2474.3	-2.40755
aLAEEGYEVVLVNSNPATIMTDPGLAHR	K7V2Z8	N-Term(iTRAQ8plex)	95.58	3	3271.69	0.0450541
gmEVIDTGTPLSVPVGGATLGR	P00827	N-Term(iTRAQ8plex); M2(Oxidation)	95.47	2	2447.31	-0.307907
sEVNDEDEEGDE	Q8W512	N-Term(iTRAQ8plex)	95.41	2	1670.68	-2.53873
vMVGLPTTGGVTPAPAAEAELk	B4FTJ6	N-Term(iTRAQ8plex); K22(iTRAQ8plex)	95.4	2	2717.54	0.0152834
aTSSAGGGGFSGAGGSNMLR	B6UEM6	N-Term(iTRAQ8plex)	95.39	2	2046	-1.11553
aLHGGNFQGTPIGVSMDNAR	B6U4D6;B8A046	N-Term(iTRAQ8plex)	95.38	2	2346.19	-2.30069
aDVAEVcIQALLFEESk	B4FH62	N-Term(iTRAQ8plex); C7(Carbamidomethyl); K17(iTRAQ8plex)	95.38	2	2530.36	-1.41545
dNAPAAAEEDEADSEETER	B4FGA3	N-Term(iTRAQ8plex)	95.34	2	2353.02	-0.728498
aEIGISDNDAGAVESVQk	B4FXY5	N-Term(iTRAQ8plex); K18(iTRAQ8plex)	95.32	3	2411.27	-6.291
nYADPNEVAAVILGGGTGTQLFPLTSTR	B6TCZ8	N-Term(iTRAQ8plex)	95.28	3	3166.67	0.0397207
aLAEAGLTTENVHFVEVVGSGSR	B6U237;K7VHG3;B6SV64	N-Term(iTRAQ8plex)	95.26	3	2647.39	-1.84594
vETSTDQQAASSH	B6SLS6	N-Term(iTRAQ8plex)	95.23	2	1664.8	-1.48286
sNFSSLLATVESDLAEGGk	B7ZY42	N-Term(iTRAQ8plex); K19(iTRAQ8plex)	95.17	2	2533.36	-0.962913
lLDPPLHEFLPEGNIEDIVSELcAETGANQEDALAR	D3K3U9;C5IHD3	N-Term(iTRAQ8plex); C23(Carbamidomethyl)	95.14	3	4280.14	1.17512
fQSSAVAALQEASEAYLVGLFEDTNLcAIHAk	B6TTP0	N-Term(iTRAQ8plex); C27(Carbamidomethyl); K32(iTRAQ8plex)	95.07	4	4062.1	-3.45416
gGPISFADLIQFAAQSALk	B4FS17	N-Term(iTRAQ8plex); K19(iTRAQ8plex)	95.05	2	2542.46	2.98108
lGVTAAAFAPAAVVAAPGAGGGAAAEEEAPVEk	B6UIC1;B6SR22	N-Term(iTRAQ8plex); K33(iTRAQ8plex)	95	3	3528.92	1.93356
mADLAQSLGMPAGLGDGLk	B4FV74	N-Term(iTRAQ8plex); K19(iTRAQ8plex)	95	2	2453.33	-0.529617
aAQDIALAELAPTHPIR	K7TL05;B6SRI4;P49106	N-Term(iTRAQ8plex)	94.96	3	2091.19	2.49774
vNLEPDGVFTFSGSVGTNLYELk	B6TC23	N-Term(iTRAQ8plex); K23(iTRAQ8plex)	94.94	3	3094.66	-0.169565
dQVIATGLPASPGAAVGQVVFTAEDAEAWHSQGk	C5IHD3	N-Term(iTRAQ8plex); K34(iTRAQ8plex)	94.88	3	4016.1	0.938765
qIEEIASEFELPAVPLEV	B6SUX2;B6TQG0	N-Term(iTRAQ8plex)	94.85	2	2317.25	0.510897
aAWEEAYDQLAAVIk	Q3S3T0	N-Term(iTRAQ8plex); K15(iTRAQ8plex)	94.81	2	2286.25	-5.01044
fGQEEETYNIVAAHGYFGR	P48183	N-Term(iTRAQ8plex)	94.71	2	2492.22	0.901733
qATEALQGAGVDPAPVLSVAk	B6TVL4	N-Term(iTRAQ8plex); K21(iTRAQ8plex)	94.67	2	2630.49	-2.34662
nLMPQAYDELVENcNILESHYk	D3K3U9;C5IHD3	N-Term(iTRAQ8plex); C14(Carbamidomethyl); K22(iTRAQ8plex)	94.67	3	3288.65	-1.02544
lLEYGHMLVAEQENVk	C0P5X1	N-Term(iTRAQ8plex); K16(iTRAQ8plex)	94.54	2	2481.36	-0.739746
aIAEIFADAGFSDVTk	B6TBW2	N-Term(iTRAQ8plex); K16(iTRAQ8plex)	94.47	2	2263.24	-2.85937
rDFGDADAHGFEGGYGGGGGGFGDGGVAR	B6T4Q3	N-Term(iTRAQ8plex)	94.46	3	3019.36	-0.890943
aLGVDILTGVGTIVGk	C0PHH5	N-Term(iTRAQ8plex); K16(iTRAQ8plex)	94.45	2	2121.3	-3.35221
tEYQLIDISEDGFVSLLTSDGNTk	P80639	N-Term(iTRAQ8plex); K24(iTRAQ8plex)	94.44	3	3253.69	-0.329235
lGAcVDVLGNEVHVGDANVQccPLVk	B4FU97	N-Term(iTRAQ8plex); C4(Carbamidomethyl); C21(Carbamidomethyl); C22(Carbamidomethyl); K26(iTRAQ8plex)	94.41	3	3431.77	-0.28134
aVASSASAAPAAAAk	B6T2Y1	N-Term(iTRAQ8plex); K15(iTRAQ8plex)	94.38	2	1852.07	-3.63295
tDVIQALGGVEGILEHTLFk	K7UDH4	N-Term(iTRAQ8plex); K20(iTRAQ8plex)	94.27	3	2748.57	-2.33695
yAMLGAVGAIAPEIFGk	B6SUC4	N-Term(iTRAQ8plex); K17(iTRAQ8plex)	94.26	2	2316.32	-0.381308
lNVADIEATLSHVcQMVLQDSSAR	B6TAW2	N-Term(iTRAQ8plex); C14(Carbamidomethyl)	94.24	3	2961.51	-0.406029
sNFSSLLATVEAELAk	Q6RW10	N-Term(iTRAQ8plex); K16(iTRAQ8plex)	94.22	2	2288.29	-1.66129
gHYLNATAGTcEEmIk	P00874	N-Term(iTRAQ8plex); C11(Carbamidomethyl); M14(Oxidation); K16(iTRAQ8plex)	94.15	3	2419.21	-2.60899
dVFAGIDPDLDAQVEFGTFQk	P05641	N-Term(iTRAQ8plex); K21(iTRAQ8plex)	93.99	3	2920.51	-1.42326
aGTVWVNcFDVFDAAIPFGGYk	Q43274	N-Term(iTRAQ8plex); C8(Carbamidomethyl); K22(iTRAQ8plex)	93.97	3	3042.56	-1.13622
gFGFVTYTSSEEASAAITALDGk	B6UB95	N-Term(iTRAQ8plex); K23(iTRAQ8plex)	93.88	4	2930.52	-1.53663
kLYGEFLVNAQGEDVVAGIR	K7UZT6;D3K3U9;C5IHD3	N-Term(iTRAQ8plex); K1(iTRAQ8plex)	93.88	3	2786.57	0.534638
dIWPSNQEIDEVVESSVQTHLFk	B6SRL2	N-Term(iTRAQ8plex); K23(iTRAQ8plex)	93.88	3	3308.71	-3.74319
lGNDITVEAWLNTHGPNDR	B4FTU7	N-Term(iTRAQ8plex)	93.86	2	2426.23	-1.32521
eAVLSGVALEDEQR	B4FW57	N-Term(iTRAQ8plex)	93.85	3	1819.97	-0.201346
sPAGGGVAEYGSQSQQQSR	B6TM52	N-Term(iTRAQ8plex)	93.84	2	2198.07	0.458342
eQLAIAEFAESLLIIPk	B6TKY3	N-Term(iTRAQ8plex); K17(iTRAQ8plex)	93.78	2	2493.47	-3.56651
gPAAAAPSIEDQAQFPSLGGk	B4FR90;B6T8U0	N-Term(iTRAQ8plex); K21(iTRAQ8plex)	93.78	2	2620.41	-3.89182
aAIVIDDIFYEQVWNSNk	K7V0F3	N-Term(iTRAQ8plex); K18(iTRAQ8plex)	93.76	3	2733.46	-3.19009
iEEELGAIAVYAGAk	C0HGV5	N-Term(iTRAQ8plex); K15(iTRAQ8plex)	93.75	2	2142.22	-3.23363
gHYTEGAELIDSVLDVVR	P18025;P18026;B4F946;K7UWZ6;Q41783;Q41784;C0P664;K7VDQ8;C0PA67	N-Term(iTRAQ8plex)	93.7	3	2277.22	6.57703
iSITGAGGFIGSHIAR	B4FBC2	N-Term(iTRAQ8plex)	93.68	3	1861.06	-1.47782
aAGASWIQFDEPTLVLDLDSDk	C0P5Y3	N-Term(iTRAQ8plex); K22(iTRAQ8plex)	93.67	3	2999.57	-2.67985
fSAASYPDLIEALPk	C0HIZ0	N-Term(iTRAQ8plex); K15(iTRAQ8plex)	93.66	2	2230.25	-3.12393
mTAIEEMAGMDVLcSDk	K7TX67;B8A326;Q43241;K7UYY3	N-Term(iTRAQ8plex); C14(Carbamidomethyl); K17(iTRAQ8plex)	93.63	2	2509.23	0.230039
lGWAIDEDFGSFEALVk	B4F9H6	N-Term(iTRAQ8plex); K17(iTRAQ8plex)	93.51	2	2505.34	-1.73446
nPSADMLLTADELNVELIk	Q6XZ79	N-Term(iTRAQ8plex); K19(iTRAQ8plex)	93.47	2	2694.48	-0.565431
gIMGYVEEDLVSTDFTGDSR	Q09054	N-Term(iTRAQ8plex)	93.46	2	2495.18	-3.21583
sSSNVEPPEFGAAADGDADR	P93804;P93805	N-Term(iTRAQ8plex)	93.42	2	2296.06	-0.705671
aATGGSSDGNVTVASQDGSR	K7TW55	N-Term(iTRAQ8plex)	93.4	2	2141.04	-0.860944
lMDIDSEHLGIPDSEYQAIVR	Q43266;Q9SAQ3	N-Term(iTRAQ8plex)	93.36	2	2705.38	2.40281
nVGIVLMGDGLMIQEGSFVk	P05022	N-Term(iTRAQ8plex); K20(iTRAQ8plex)	93.33	2	2715.5	-1.16721
iFSDEAVAEFFDNPTVPR	B6TQG0	N-Term(iTRAQ8plex)	93.28	3	2358.19	-0.371502
vLVNIEQQSPDIAQGVHGHFTk	B6T681;B4FAD1;B4FIE9	N-Term(iTRAQ8plex); K22(iTRAQ8plex)	93.28	3	3025.66	-1.3712
qPSFSDAAATAAAEAk	B6TQ43	N-Term(iTRAQ8plex); K16(iTRAQ8plex)	93.27	2	2144.14	-3.80257
sTGFGLIYDNLEAAk	B6TQZ0	N-Term(iTRAQ8plex); K15(iTRAQ8plex)	93.25	2	2207.21	-2.43652
lEEVAVTTGEEDEDVLLDMk	B6T5R1	N-Term(iTRAQ8plex); K20(iTRAQ8plex)	93.21	3	2843.47	-0.632638
fPTPSLVTPVEYASVGSk	B4F817	N-Term(iTRAQ8plex); K18(iTRAQ8plex)	93.16	2	2487.4	3.73138
qLAVQEGLLVGISSGAAAAAAIk	B4FR08	N-Term(iTRAQ8plex); K23(iTRAQ8plex)	93.12	4	2746.62	-1.68392
aLGFYDVVFDAVYAPk	B6UCV5	N-Term(iTRAQ8plex); K16(iTRAQ8plex)	93.11	2	2383.31	-2.20149
dLTAGTVGGAANLIVGHPFDTIk	B4FEA2	N-Term(iTRAQ8plex); K23(iTRAQ8plex)	93.11	3	2875.62	2.86657
sQVEALEDALDVEDLEADk	Q9XHR2	N-Term(iTRAQ8plex); K19(iTRAQ8plex)	93.1	2	2697.39	-2.39982
lGANVGSAQGPTGLGk	P48187	N-Term(iTRAQ8plex); K16(iTRAQ8plex)	93.09	2	2035.17	-0.58237
iINIASVVGLTGNVGQANYSAAk	B6T8A3	N-Term(iTRAQ8plex); K23(iTRAQ8plex)	93.09	3	2868.63	-2.39601
iAVITQGADPVVVAEDGk	Q9XGC6;K7UH13	N-Term(iTRAQ8plex); K18(iTRAQ8plex)	92.96	2	2390.38	2.29316
lMDEMAVVATEEYR	E9NQE1;B4FA25;B7ZXA3	N-Term(iTRAQ8plex)	92.87	3	1960.97	-0.124819
fTHVLNNLSPAELYEQAIk	C0P3W9	N-Term(iTRAQ8plex); K19(iTRAQ8plex)	92.87	2	2795.56	-0.00641018
gYLDSLEIEQVk	P05022	N-Term(iTRAQ8plex); K12(iTRAQ8plex)	92.86	2	2002.13	-0.584646
vmAMESQAEALGQLATDDLEGk	B4FVE8;B4F8L0	N-Term(iTRAQ8plex); M2(Oxidation); K22(iTRAQ8plex)	92.86	3	2931.49	-1.5342
sSELQPHVVNFLNVVVDNFR	B6SUX2;B6TQG0	N-Term(iTRAQ8plex)	92.86	2	2617.42	4.30558
lLHEAAGHVVTVELk	C0PDC0	N-Term(iTRAQ8plex); K15(iTRAQ8plex)	92.83	2	2224.33	0.34226
vHGGGLSGQAQAIcLGVAR	B6SZ34	N-Term(iTRAQ8plex); C14(Carbamidomethyl)	92.81	3	2155.17	-0.804468
iDDVVEEAVEFADASPHPPR	B4F8B8	N-Term(iTRAQ8plex)	92.79	3	2497.25	-1.76592
lFQVEYAIEAIk	B6T504;B6TJB6	N-Term(iTRAQ8plex); K12(iTRAQ8plex)	92.73	2	2032.2	2.75032
lVYQTALMESGFNLPDPk	K7UXU8;B6U0V6;B8A0P3	N-Term(iTRAQ8plex); K18(iTRAQ8plex)	92.71	2	2631.43	-2.35799
lcYVALDFENEMATAASSSSLEk	B4G1E1	N-Term(iTRAQ8plex); C2(Carbamidomethyl); K23(iTRAQ8plex)	92.66	3	3144.56	-3.24506
qFLGVASVVDAVEYLHSGk	C0HGC4	N-Term(iTRAQ8plex); K19(iTRAQ8plex)	92.65	3	2627.47	1.08985
lQSLAGQHADVLETLSPNVR	K7VAV1	N-Term(iTRAQ8plex)	92.57	2	2452.35	0.708174
nFMIDFMMGGVSAAVSk	P04709;P12857	N-Term(iTRAQ8plex); K17(iTRAQ8plex)	92.55	2	2413.25	-2.8109
dGGGGYGGGGGYGGGGGYGGGGGGYGGGNR	B8A3G8	N-Term(iTRAQ8plex)	92.45	3	2672.14	-1.67557
lGESQYFAGDDFSLADLVHLPNADFLVNR	B4FTF8	N-Term(iTRAQ8plex)	92.43	3	3527.78	1.08012
iETmLGDTAIAVHPEDER	K7TLJ6	N-Term(iTRAQ8plex); M4(Oxidation)	92.22	2	2317.17	0.538124
iLMELLNQMDGFDQTVNVk	B6TDT1	N-Term(iTRAQ8plex); K19(iTRAQ8plex)	92.16	3	2816.51	-0.0641859
yGQDATNVGDEGGFAPNIQENk	C0HGV5;K7V794	N-Term(iTRAQ8plex); K22(iTRAQ8plex)	92.16	3	2932.45	-0.596097
aAEAVGADQAPLVDVTQFGYFk	B6SK14	N-Term(iTRAQ8plex); K22(iTRAQ8plex)	92.07	3	2905.55	-2.28044
sTELVNPLFALLDAEFAHSLAVk	B6U892	N-Term(iTRAQ8plex); K23(iTRAQ8plex)	91.95	3	3093.74	-0.966802
lAYIALDYEQELETAk	B4F989	N-Term(iTRAQ8plex); K16(iTRAQ8plex)	91.91	2	2478.36	0.439638
aIEETAAVILGILHDR	B6UCI2	N-Term(iTRAQ8plex)	91.9	3	2025.17	2.58432
eVLAEADAGSSGAGSGGR	B8A043	N-Term(iTRAQ8plex)	91.84	3	1894.94	-1.92741
aQQEEIGDGANLTISFAGELLEk	K7UCH1;C0P8C6	N-Term(iTRAQ8plex); K23(iTRAQ8plex)	91.84	3	3041.62	-3.2722
dNLTLWTEDGIEEGLESSk	B4FT23	N-Term(iTRAQ8plex); K19(iTRAQ8plex)	91.8	3	2744.39	-5.46947
iLGLGDLGcQGMGIPVGk	B6TVG1;B6UDG4;B8A2V9;B4F8P6;E9NQE2	N-Term(iTRAQ8plex); C9(Carbamidomethyl); K18(iTRAQ8plex)	91.79	2	2393.35	0.228348
gGFADEGSATTESDIEETLk	E9NQE1	N-Term(iTRAQ8plex); K20(iTRAQ8plex)	91.62	3	2665.32	-2.30086
aDLNVPLDENQNITDDTR	B6STH5;C0PDB0;K7V106	N-Term(iTRAQ8plex)	91.6	2	2347.17	-0.812928
eVGDGTTSVVIIAAELLk	B6TKY3	N-Term(iTRAQ8plex); K18(iTRAQ8plex)	91.57	2	2423.41	-3.16958
ySNSNIEIHTFNQSQYPR	B4FAD9;B6T4R3	N-Term(iTRAQ8plex)	91.57	2	2502.23	0.574069
vATPEQAQEVHAAVR	B4FDF4;B4F820	N-Term(iTRAQ8plex)	91.57	3	1910.04	-0.294537
lEDTELVYGIIVDk	B4FS49;B4FQL5	N-Term(iTRAQ8plex); K14(iTRAQ8plex)	91.56	2	2215.26	-2.36281
sVAIENALQLFSPALAIVDEHLTR	K7VIL3	N-Term(iTRAQ8plex)	91.56	3	2911.62	-0.132752
nPINYTQIAVLADDILk	C0P930	N-Term(iTRAQ8plex); K17(iTRAQ8plex)	91.53	2	2509.44	-3.64646
sNPDTGEVIGVFESVQPSDTDLGAk	B4F9R9	N-Term(iTRAQ8plex); K25(iTRAQ8plex)	91.52	3	3170.63	-0.766366
aETSPEDVGGmHAAVGILTER	D3K3U9;C5IHD3	N-Term(iTRAQ8plex); M11(Oxidation)	91.44	3	2460.23	-1.24825
tGAATNVIFGLALGYk	K7VRI2;Q5K3Q7	N-Term(iTRAQ8plex); K16(iTRAQ8plex)	91.37	2	2204.29	0.389142
gIYPAVDPLDSTSTMLQPR	P00827	N-Term(iTRAQ8plex)	91.3	3	2365.24	2.24998
lVGYNTDYIGAISAIEDGIGGPGSk	B6UCV5	N-Term(iTRAQ8plex); K25(iTRAQ8plex)	91.3	3	3075.64	-2.01508
aEESAASGDPLAMASk	B4FBV8	N-Term(iTRAQ8plex); K16(iTRAQ8plex)	91.29	2	2143.11	-3.83721
sEDAPTSGGSDGPAAPAR	O48950	N-Term(iTRAQ8plex)	91.28	2	1946.93	-0.414589
sNNTVYNATSTGIVk	P46617	N-Term(iTRAQ8plex); K15(iTRAQ8plex)	91.24	2	2177.2	-1.70282
lAFVALDYEQELETAk	B4FVB1	N-Term(iTRAQ8plex); K16(iTRAQ8plex)	91.17	2	2448.35	-1.22894
lVPLLTEAGAIAGSASk	B4FXZ3	N-Term(iTRAQ8plex); K17(iTRAQ8plex)	91.01	2	2206.32	-4.45048
eDSPIDVVVVNDSGGVR	B4F8L7	N-Term(iTRAQ8plex)	90.87	2	2061.08	0.506054
gVTTIIGGGDSVAAVEk	Q84JX6;B4G0K4;B6STH5;C0PDB0;K7V106	N-Term(iTRAQ8plex); K17(iTRAQ8plex)	90.86	2	2182.25	-1.47154
lASLADLYVNDAFGTAHR	B6STH5;C0PDB0;Q8LLS4	N-Term(iTRAQ8plex)	90.85	3	2238.18	-1.35871
vGPWGGSGGSPVDITAEPQR	B7ZZ04	N-Term(iTRAQ8plex)	90.8	2	2271.16	-1.46856
nAAAGVSGLNAGNAASIPSk	Q2XX18;Q2XX14	N-Term(iTRAQ8plex); K20(iTRAQ8plex)	90.78	2	2378.33	0.258901
dLEVLIEEGIGSVVLTk	B6TI14	N-Term(iTRAQ8plex); K17(iTRAQ8plex)	90.68	2	2422.43	-0.193323
sPEALDIGIHEVLPR	B4FAH3	N-Term(iTRAQ8plex)	90.66	3	1950.08	-6.64341
lAYVALDYDQELENAk	B4FRH8	N-Term(iTRAQ8plex); K16(iTRAQ8plex)	90.59	2	2463.32	-1.77173
vIENANVIMATYEDk	K7VQ65;B6U0S1	N-Term(iTRAQ8plex); K15(iTRAQ8plex)	90.55	2	2318.25	-2.53459
tAVAQDDTSGDGTTSTVLFIGELMk	B6U118	N-Term(iTRAQ8plex); K25(iTRAQ8plex)	90.5	3	3165.65	1.34494
gYINAGFAGIMLEDQVAPk	B4F9T3	N-Term(iTRAQ8plex); K19(iTRAQ8plex)	90.45	2	2602.41	-0.914337
gPLENLADHLADPVNNNAWAYATNFVPGk	B4FUA1;B4FQ80;B6T2Y9	N-Term(iTRAQ8plex); K29(iTRAQ8plex)	90.42	3	3716.92	-0.994811
hVQLTVPLEQLIDR	B4FH10;B6UCZ2	N-Term(iTRAQ8plex)	90.41	3	1965.14	-1.29608
aHGLAPEIPEDLYFLIk	B4FML8;B6T1J3	N-Term(iTRAQ8plex); K17(iTRAQ8plex)	90.39	2	2534.44	-2.45944
vENLYEGPLDDVYATAIR	K7VQ65;B6U0S1	N-Term(iTRAQ8plex)	90.34	3	2342.22	-1.28862
gFAYVEFLEQEGVQEALNLNESELHGR	B4FHB3	N-Term(iTRAQ8plex)	90.31	3	3382.68	-2.54003
nPSADMLLTEAELDLGLVR	B6TB39	N-Term(iTRAQ8plex)	90.27	2	2361.26	0.167899
gGNSDAYDYTEAAGQIHGR	B6UDK8	N-Term(iTRAQ8plex)	90.25	3	2286.06	-2.27792
fLVDHPGGDDVLLSSTGk	B6T7Z2	N-Term(iTRAQ8plex); K18(iTRAQ8plex)	90.22	2	2465.35	1.37653
gDASAVVQLQGAIk	B4F9H6	N-Term(iTRAQ8plex); K14(iTRAQ8plex)	90.21	2	1965.16	-0.977672
dGGSGYADAVGEDGR	B6TGB9	N-Term(iTRAQ8plex)	90.19	2	1729.79	-2.25411
aFVVHELEDDLGk	D1MPZ7	N-Term(iTRAQ8plex); K13(iTRAQ8plex)	90.16	2	2080.15	0.508286
gVYNFAAGPATLPLSVLk	B4FRI1	N-Term(iTRAQ8plex); K18(iTRAQ8plex)	90.1	2	2426.43	-0.19954
lDSENPIADAESIVAk	B6TBG8	N-Term(iTRAQ8plex); K16(iTRAQ8plex)	90.06	2	2280.25	-3.61362
yAGGAGGGEELSVEER	B6SZB9	N-Term(iTRAQ8plex)	90.03	3	1884.92	-3.22951
aVVGEEALSSEDLLYLEFLDk	B6T9C0	N-Term(iTRAQ8plex); K21(iTRAQ8plex)	90.01	2	2948.6	0.314864
sGSTSASSGTAASSAQPASSR	B6TGS2	N-Term(iTRAQ8plex)	90	2	2159.05	-0.764747
aASPYGIDFHAGTAGAVSGR	B4F7W6	N-Term(iTRAQ8plex)	89.99	2	2209.13	-0.32367
mLAVLDTNILWVNPDcGLk	B8A1R8;B6UF55;C0P5Y3	N-Term(iTRAQ8plex); C16(Carbamidomethyl); K19(iTRAQ8plex)	89.97	2	2780.55	6.96578
qTIAGLNPLcIQLLTEFPIk	K7URE2	N-Term(iTRAQ8plex); C10(Carbamidomethyl); K20(iTRAQ8plex)	89.96	2	2877.67	-1.65782
lTGVTGGDQVAAAMGIYGPR	B6T2L2	N-Term(iTRAQ8plex)	89.94	2	2238.19	0.264256
eAAELAAESPQGLLR	K7TI14;L7WLJ8	N-Term(iTRAQ8plex)	89.86	3	1859.01	-1.50381
qMASQAATQASSASNPTQSR	B6SK40	N-Term(iTRAQ8plex)	89.84	2	2326.14	-0.384301
tHINIVVIGHVDSGk	O50018;B6UHJ4	N-Term(iTRAQ8plex); K15(iTRAQ8plex)	89.76	2	2197.28	-3.24219
yTGIGSAIEYAVcALk	C0P626;B4F9E2;C0HIK4	N-Term(iTRAQ8plex); C13(Carbamidomethyl); K16(iTRAQ8plex)	89.75	2	2324.28	0.760431
fIQGTIAEGAPVVPISAQLk	B6TNU0	N-Term(iTRAQ8plex); K20(iTRAQ8plex)	89.74	2	2647.56	-0.0471063
lQEVEDWLYEDGEDETk	B6U237;K7VHG3;K7V2K6;B6SV64	N-Term(iTRAQ8plex); K17(iTRAQ8plex)	89.7	2	2706.32	-1.27957
mLVYQDLLSGDELLSDSFTYk	B4FL17;B6SIF5	N-Term(iTRAQ8plex); K21(iTRAQ8plex)	89.69	3	3045.59	-0.923299
yDEGLPPILTALEVLDNDIR	B6SVV9	N-Term(iTRAQ8plex); Y1(iTRAQ8plex)	89.69	3	2864.58	-1.31692
sHIFAVNLLDDFEk	C0P790	N-Term(iTRAQ8plex); K14(iTRAQ8plex)	89.66	2	2256.24	-1.58257
gGGGGGGGGSFVDSGNk	B4G1V3	N-Term(iTRAQ8plex); K17(iTRAQ8plex)	89.64	2	1975.01	-0.706499
aGAPVDQTIATLAAHLDQGDcIVDGGNEWYENTER	O81237;Q9SBJ3	N-Term(iTRAQ8plex); C21(Carbamidomethyl)	89.64	4	4090.92	-2.6527
iEEELGDAAVYAGAk	K7V794	N-Term(iTRAQ8plex); K15(iTRAQ8plex)	89.61	2	2144.16	-4.37348
gELVSDDMVVGIIDEAMk	B4FI76	N-Term(iTRAQ8plex); K18(iTRAQ8plex)	89.61	2	2529.34	-1.45015
fDGALNVDVNEFQTNLVPYPR	P14641;P22275	N-Term(iTRAQ8plex)	89.61	3	2712.39	-1.79004
dNLTLWTSDISEDPAEEIR	P49106;K7TL05	N-Term(iTRAQ8plex)	89.58	3	2508.24	-0.605738
vVAIVDAAAFTALFDPDLVDkR	B4G010	N-Term(iTRAQ8plex); K21(iTRAQ8plex)	89.55	3	2954.68	-1.13065
nVGIVLMGDGLmIQEGSFVk	P05022	N-Term(iTRAQ8plex); M12(Oxidation); K20(iTRAQ8plex)	89.53	2	2731.49	-4.30404
lVGYNTDYVGAISAIEDGIk	K7TNQ3	N-Term(iTRAQ8plex); K20(iTRAQ8plex)	89.39	2	2706.48	-0.65977
vPISMGNALPLTDMPLGTAIHNIEITR	P17788	N-Term(iTRAQ8plex)	89.39	3	3178.73	-0.0274958
eSEWEFGYNAMADk	B6SXW8	N-Term(iTRAQ8plex); K14(iTRAQ8plex)	89.38	2	2285.1	-0.267028
yGYNAATGQYEDLMAAGIIDPTk	C0P530;K7UCB5;Q6B7Q9	N-Term(iTRAQ8plex); K23(iTRAQ8plex)	89.34	2	3070.57	0.636681
lNLPILPTTTIGSFPQTVELR	C0P5Y3	N-Term(iTRAQ8plex)	89.32	3	2614.51	-1.04291
kFNLNVQAVDVLLDNIR	K7TI14;L7WLJ8	N-Term(iTRAQ8plex); K1(iTRAQ8plex)	89.32	3	2579.51	-2.66083
sQGASQAVLYGVGLTDADLR	B4FWX5	N-Term(iTRAQ8plex)	89.27	2	2325.24	1.73922
sTAFDLLALEDLLGk	B4FT19	N-Term(iTRAQ8plex); K15(iTRAQ8plex)	89.25	2	2214.28	0.223218
qMGLSDQDIVALSGGHTLGR	B6TM55;B6U9S6	N-Term(iTRAQ8plex)	89.22	3	2359.23	-0.44203
lHGGTPANFLDVGGSASEGQVVEAFk	B6TS21;B4FRH5	N-Term(iTRAQ8plex); K26(iTRAQ8plex)	89.19	3	3195.68	-1.83759
aQLGVEAFAEALLVIPk	B6U118	N-Term(iTRAQ8plex); K17(iTRAQ8plex)	89.16	2	2377.42	-3.03156
fSTQFADVTTPLTSSLEk	C0PE12	N-Term(iTRAQ8plex); K18(iTRAQ8plex)	89.15	2	2580.4	0.717233
sTGFGLIYDNLESAk	B4FNV6	N-Term(iTRAQ8plex); K15(iTRAQ8plex)	89.14	2	2223.2	-3.64358
gAVPSGASTGIYEALELR	K7V794	N-Term(iTRAQ8plex)	89.11	3	2095.13	-1.30574
vLPYADYIFGNETEAk	Q9XGC6	N-Term(iTRAQ8plex); K16(iTRAQ8plex)	89.11	2	2438.3	-0.679243
yTSDVNIVSNAScTTNcLAPLAk	P08735;Q09054	N-Term(iTRAQ8plex); C13(Carbamidomethyl); C17(Carbamidomethyl); K23(iTRAQ8plex)	89.06	3	3107.59	-0.996441
fQSIDTETFLEFLk	C0P5E7	N-Term(iTRAQ8plex); K14(iTRAQ8plex)	89.05	2	2326.27	-5.36144
aLGVDILTGIGTIVGk	K7UW74	N-Term(iTRAQ8plex); K16(iTRAQ8plex)	89.03	2	2135.32	-4.82827
gVNPDEAVAMGAAIQGGILR	C0P9K2;C4JBB8;B6U4A3	N-Term(iTRAQ8plex)	89.03	2	2243.22	1.47927
vFISDEFDDLLPk	K7UXU8;B6U0V6;B8A0P3	N-Term(iTRAQ8plex); K13(iTRAQ8plex)	89	3	2146.18	-3.75775
vHTVLISTQHDETVTNDEIAADLk	B6T681;B4FAD1;B4FIE9;B4FUE7	N-Term(iTRAQ8plex); K24(iTRAQ8plex)	88.99	3	3257.75	0.177636
lASIGLENTEANR	B6TI65	N-Term(iTRAQ8plex)	88.96	3	1691.92	1.11623
vVIGMDVAASEFFGEk	K7V794	N-Term(iTRAQ8plex); K16(iTRAQ8plex)	88.96	2	2307.24	-3.30144
eDDQGEMGSGGGLSADDAER	B4FZ72	N-Term(iTRAQ8plex)	88.91	2	2299.99	-0.913673
iILDAVEQVGGIYLVTADHGNAEDMVk	B8A306	N-Term(iTRAQ8plex); K27(iTRAQ8plex)	88.89	3	3478.86	-2.83943
lTYTLDEIEGPLEVGSDGTLk	B6T3B2	N-Term(iTRAQ8plex); K21(iTRAQ8plex)	88.87	2	2858.54	-2.54933
lQEELDIDVLVHGEPER	C0P5Y3;B8A1R8;B6UF55	N-Term(iTRAQ8plex)	88.84	3	2295.21	-2.95054
tVLIMELINNIAk	P00827	N-Term(iTRAQ8plex); K13(iTRAQ8plex)	88.82	2	2080.26	-2.29934
gGFADEGSATTESDIEETLkR	E9NQE1	N-Term(iTRAQ8plex); K20(iTRAQ8plex)	88.81	2	2821.43	0.237845
dAFVVEEFEEAFASGPk	B4G0S8	N-Term(iTRAQ8plex); K17(iTRAQ8plex)	88.78	2	2480.28	-1.49509
gIVDVLDEMLNALDHR	C4JC43	N-Term(iTRAQ8plex)	88.78	3	2114.12	-2.00246
cATALEEAGSDYEIVPINFATAEHk	B6SKA0	N-Term(iTRAQ8plex); C1(Carbamidomethyl); K25(iTRAQ8plex)	88.72	3	3344.69	-2.04652
fDESLTEISGTTGPAYNIDNLVk	A6YSM3	N-Term(iTRAQ8plex); K23(iTRAQ8plex)	88.67	3	3092.62	-0.986515
aGYNELNQMAEEAk	C4J9I5	N-Term(iTRAQ8plex); K14(iTRAQ8plex)	88.66	2	2176.1	-5.82874
iETMLGDTAIAVHPEDER	K7TLJ6	N-Term(iTRAQ8plex)	88.66	2	2301.17	-0.606939
yAMLGAVGAIAPEIFGk	B6SUC4	N-Term(iTRAQ8plex); Y1(iTRAQ8plex); K17(iTRAQ8plex)	88.64	2	2620.53	-0.555473
lPDLVELYLSDLNLENk	B4F917	N-Term(iTRAQ8plex); K17(iTRAQ8plex)	88.6	2	2596.47	-1.47413
nPINYTQVAVLADDILk	B6TXS9	N-Term(iTRAQ8plex); K17(iTRAQ8plex)	88.59	2	2495.43	-0.0370169
nILQQLQIMGIIDVDPk	B4FD90	N-Term(iTRAQ8plex); K17(iTRAQ8plex)	88.52	2	2546.48	-0.763504
gVAVDVEPAELEFTSVGEk	C0P3Z4	N-Term(iTRAQ8plex); K19(iTRAQ8plex)	88.49	2	2584.39	-1.95874
iVLDGYNAPVTAGNFVDLVk	B6U5I1	N-Term(iTRAQ8plex); K20(iTRAQ8plex)	88.49	2	2713.54	-1.05367
nVAAGMTGGLAYILDEDDTLVPk	P23225	N-Term(iTRAQ8plex); K23(iTRAQ8plex)	88.45	3	2971.59	-0.540391
eELGLIEQAYDNPHEALSR	K7UDH4	N-Term(iTRAQ8plex)	88.41	3	2488.26	-0.327381
lQPHGEALTFEDGNVTLVESR	Q9FQC5	N-Term(iTRAQ8plex)	88.41	3	2616.36	-0.758144
gALGLSEGGPLFGFTk	Q6WFB1	N-Term(iTRAQ8plex); K16(iTRAQ8plex)	88.38	3	2159.23	0.461328
aTAGDTHLGGEDFDNR	B7ZZ42;P11143;B6U1E4	N-Term(iTRAQ8plex)	88.33	2	1979.93	-1.49411
iSFGFEASELLk	B6TS23	N-Term(iTRAQ8plex); K12(iTRAQ8plex)	88.3	2	1949.1	-8.65427
lPHGDQLIPDAPELVER	K7USP8	N-Term(iTRAQ8plex)	88.29	3	2203.2	-1.78367
eADVDGDGQINYEEFVk	B4FBW7	N-Term(iTRAQ8plex); K17(iTRAQ8plex)	88.28	2	2536.25	-6.64051
gFGFVEFVDAYDASEAQYHMNR	B4FQ73	N-Term(iTRAQ8plex)	88.27	3	2857.31	-1.78739
vVSQYSTLLSPLAVDAALSVVDPAHPDLLDLR	C0HGT5;B4F8V9	N-Term(iTRAQ8plex)	88.23	3	3679.02	-0.899977
iNAINAATEAScLILSVDETVk	K7U818	N-Term(iTRAQ8plex); C12(Carbamidomethyl); K22(iTRAQ8plex)	88.18	4	2940.61	-1.31308
vcMLGDAQHVEEAEk	B6SIS5	N-Term(iTRAQ8plex); C2(Carbamidomethyl); K15(iTRAQ8plex)	88.12	2	2324.19	0.77663
eLFASAPGVVSAEVIFHTTTPR	B4FJH1	N-Term(iTRAQ8plex)	88.09	3	2633.42	0.0562854
gGNPDSNTLISDTTTVIcLDDyHSLDR	B4FQ59;B8A064	N-Term(iTRAQ8plex); C18(Carbamidomethyl); Y22(iTRAQ8plex)	88.05	3	3587.77	-1.85907
iIGLGEImSGELVEFAEGTR	P05022	N-Term(iTRAQ8plex); M8(Oxidation)	88.04	3	2441.29	-0.659912
nLmPQAYDELVENcNILESHYk	D3K3U9;C5IHD3	N-Term(iTRAQ8plex); M3(Oxidation); C14(Carbamidomethyl); K22(iTRAQ8plex)	88.01	3	3304.64	-0.552961
sAGGAGGGEELSVEER	B4FRG1	N-Term(iTRAQ8plex)	88	3	1808.89	-2.43211
vTLAGAIPPAAFVTGVVVALHGk	C0P521	N-Term(iTRAQ8plex); K23(iTRAQ8plex)	87.97	3	2796.69	-2.92522
aVATEAGANFINISMSSITSk	K7TUB2	N-Term(iTRAQ8plex); K21(iTRAQ8plex)	87.96	4	2720.47	-2.32411
tMLELLNQLDGFEASNk	B4FSF1	N-Term(iTRAQ8plex); K17(iTRAQ8plex)	87.96	3	2531.36	-2.79724
qAFDEAISQLDTLGEDSYk	Q5XPI0	N-Term(iTRAQ8plex); K19(iTRAQ8plex)	87.96	3	2738.39	-4.49313
gNAYAQVAIGTNDVYk	C0PK05	N-Term(iTRAQ8plex); K16(iTRAQ8plex)	87.92	2	2292.24	-3.62952
eNPAAANSAESDGLGR	B6T883	N-Term(iTRAQ8plex)	87.9	3	1862.91	-2.65669
eLLSTDEGEVDDVALISMDSk	B6TBI9	N-Term(iTRAQ8plex); K21(iTRAQ8plex)	87.9	3	2874.46	-4.83413
rGQEDDDEDENVSGGR	B6TJR4	N-Term(iTRAQ8plex)	87.89	3	2081.92	-2.17375
yFEIILVDVAHTAIR	B4FUW2	N-Term(iTRAQ8plex)	87.88	3	2064.18	-1.84429
iDEAADLMQEVAVETFGSMAk	C0P4D6	N-Term(iTRAQ8plex); K21(iTRAQ8plex)	87.88	4	2863.46	-4.07683
hVGGDMFASVPAGDAILMk	Q6VWF6	N-Term(iTRAQ8plex); K19(iTRAQ8plex)	87.87	2	2524.35	-0.171776
qSLSYLDGTLPGDYGFDPLGLSDPEGTGGFIEPk	B6SUC4	N-Term(iTRAQ8plex); K34(iTRAQ8plex)	87.8	3	4151.1	0.697815
vNANIGNSAVVSSIEEEVHk	B6U4S7	N-Term(iTRAQ8plex); K20(iTRAQ8plex)	87.78	3	2704.47	-2.01669
gGYEISIVDASDGR	P46617	N-Term(iTRAQ8plex)	87.76	2	1742.88	-2.10877
gIALNLENENVGIVVFGSDTAIk	P05494	N-Term(iTRAQ8plex); K23(iTRAQ8plex)	87.72	3	2981.68	1.75764
aGTVSSNITQAIEEFk	B6TN03	N-Term(iTRAQ8plex); K16(iTRAQ8plex)	87.7	2	2303.28	2.10256
hVLVILTDMSSYADALR	B6T9C0	N-Term(iTRAQ8plex)	87.67	3	2208.2	-0.555042
lGNDITVEEWLNTHGPNDR	B4FSD8	N-Term(iTRAQ8plex)	87.66	2	2484.24	-2.22259
qLNAPLEEVDPEIADIIEHEk	B6T7Q7	N-Term(iTRAQ8plex); K21(iTRAQ8plex)	87.62	3	3010.62	-1.29164
yAAISQDNGLVPIVEPEILLDGEHGIER	B6TI65	N-Term(iTRAQ8plex)	87.61	3	3351.78	0.724692
eALINADGIIEESFWPGk	K7URE2	N-Term(iTRAQ8plex); K18(iTRAQ8plex)	87.55	2	2597.41	-0.727751
eTLQNLcLELATMGDLk	K7USP8	N-Term(iTRAQ8plex); C7(Carbamidomethyl); K17(iTRAQ8plex)	87.53	2	2557.38	-0.106938
sGEPITADDLGVGGALTVLMk	Q8W525	N-Term(iTRAQ8plex); K21(iTRAQ8plex)	87.5	3	2652.47	-2.03256
iEEEVAAAAAVGSGGFAFHEHHEk	B4FKG5	N-Term(iTRAQ8plex); K24(iTRAQ8plex)	87.5	3	3101.59	0.476085
nYPTVSAEYSxAVEk	P80627;B6TM55	N-Term(iTRAQ8plex); X11(E); K15(iTRAQ8plex)	87.49	2	2295.19	-4.42857
fTQANSEVSALLGR	P19023;B6SVV9	N-Term(iTRAQ8plex)	87.48	3	1796.98	-1.38823
gGSTGYDNAVALPAGGR	B6T3B2;B4F9R9	N-Term(iTRAQ8plex)	87.48	2	1866.96	0.734194
aSTVDDDDN	B4G237	N-Term(iTRAQ8plex)	87.47	2	1255.56	-2.86065
vNQIGSVTESIEAVk	C0HGV5	N-Term(iTRAQ8plex); K15(iTRAQ8plex)	87.47	2	2182.25	-3.81178
gWNPDVDYTAWVk	B4FYQ7	N-Term(iTRAQ8plex); K13(iTRAQ8plex)	87.47	2	2159.13	-4.39603
vSEMLGNVNTSSALSAFEk	B4FVE8;B4F8L0	N-Term(iTRAQ8plex); K19(iTRAQ8plex)	87.45	2	2592.37	-3.4177
lADQYLDFVSLEDNLFSLAHPR	C0HI04	N-Term(iTRAQ8plex)	87.45	3	2867.48	-1.97882
aGATTLNIPDTVGYNLPYEFGk	B6SH97	N-Term(iTRAQ8plex); K22(iTRAQ8plex)	87.37	3	2949.58	-2.22771
dFAVVAADTSAVQSILVHk	B6SIM7	N-Term(iTRAQ8plex); K19(iTRAQ8plex)	87.31	3	2579.46	-3.7208
aVAAITAIIAGGR	E7DDV6;B4FLN3	N-Term(iTRAQ8plex)	87.28	3	1487.92	-1.73972
dTVGQYESHIAFTLPGLYR	B6U1D7	N-Term(iTRAQ8plex)	87.28	2	2471.28	-2.12087
sGDSDMSVAYGIQEYASAVVQAVR	B4FFQ7	N-Term(iTRAQ8plex)	87.28	3	2807.39	1.2856
dVSNSSYAPEYDIGGITDPFLHIR	K7UGP0;B6SV75	N-Term(iTRAQ8plex)	87.28	3	2970.48	1.55875
lASVADLYVNDAFGTAHR	Q84JX6;B4G0K4;K7V106	N-Term(iTRAQ8plex)	87.25	3	2224.17	-0.203473
aFADAGADVLFIDALASVEEMk	B4F9T3	N-Term(iTRAQ8plex); K22(iTRAQ8plex)	87.24	4	2891.53	-1.88039
sLNDGDAVEYTVGSGNDGR	B6SP06	N-Term(iTRAQ8plex)	87.17	2	2230.05	-0.575848
nPYITTLNVFQAYTLk	E9NQE1;B4FA25;B7ZXA3	N-Term(iTRAQ8plex); K16(iTRAQ8plex)	87.16	2	2494.42	2.33304
tIGGGDDAFNTFFSETGAGk	P14641	N-Term(iTRAQ8plex); K20(iTRAQ8plex)	87.15	2	2600.3	-4.15645
aAQDIALAELASTHPIR	Q5XPI0	N-Term(iTRAQ8plex)	87.15	3	2081.16	-1.92441
gIDVQQVSLVINYDLPTQPENYLHR	B4FBK3;C0PHE3	N-Term(iTRAQ8plex)	87.14	3	3215.7	1.2873
hMPFFDVAYQGFASGSLDEDAFSVR	B6T9J4	N-Term(iTRAQ8plex)	87.11	3	3097.48	2.77829
dVATGGPDALSTR	B4FTA3	N-Term(iTRAQ8plex)	87.08	3	1563.82	-3.20951
tIAEcLADELINAAk	B4FB66;B6SHZ1	N-Term(iTRAQ8plex); C5(Carbamidomethyl); K15(iTRAQ8plex)	87.07	2	2240.24	-1.3982
vVSYSVVDGELADFYk	Q19VG6	N-Term(iTRAQ8plex); K16(iTRAQ8plex)	87.03	2	2399.29	-0.319247
lYSLDAGSIIHSLcFSPNR	B6SJ21;B4FKM1	N-Term(iTRAQ8plex); C14(Carbamidomethyl)	87.02	2	2454.28	2.32987
lHPGGPFDPLGLASDPDQAAILk	B4FL55;C0P7H4	N-Term(iTRAQ8plex); K23(iTRAQ8plex)	86.97	3	2937.63	-0.260075
aGLAALNLGYAGGEAVSTMVk	B4G195	N-Term(iTRAQ8plex); K21(iTRAQ8plex)	86.96	3	2601.45	-1.67471
gVIHEFVVPEDQYILHTAEAQDIR	B6STB7	N-Term(iTRAQ8plex)	86.94	3	3083.6	-3.95693
aLcAEHNVHLVTVPAAk	B4FGC8	N-Term(iTRAQ8plex); C3(Carbamidomethyl); K17(iTRAQ8plex)	86.91	2	2438.37	-4.77928
kPEGPILEFDcNFNDDELTIENMR	B6TFV4	N-Term(iTRAQ8plex); K1(iTRAQ8plex); C11(Carbamidomethyl)	86.9	3	3504.72	-1.89492
gGGPTHLAILSQPPDTINGSIR	E9NQE1;B4FA25;B7ZXA3	N-Term(iTRAQ8plex)	86.88	2	2505.37	-1.52761
kDLYGNIVLSGGTTMFPGIADR	B4FRH8;B4FVB1;C0HDZ6;B6TQ08	N-Term(iTRAQ8plex); K1(iTRAQ8plex)	86.88	3	2933.6	-1.20149
iINEPTAAALSYGMNNk	B6U4A3;C0P9K2;C4JBB8	N-Term(iTRAQ8plex); K17(iTRAQ8plex)	86.87	2	2415.31	-4.26675
hAAQLcVLAEDcDQPDYVk	B6SKZ9;B4FGC8	N-Term(iTRAQ8plex); C6(Carbamidomethyl); C12(Carbamidomethyl); K19(iTRAQ8plex)	86.85	2	2840.42	1.20557
mDVLLSDILGPIGISQDEk	K7UW46	N-Term(iTRAQ8plex); K19(iTRAQ8plex)	86.81	2	2651.47	-2.3427
sLDDVAEFLV	K7UG66;B6SZC8	N-Term(iTRAQ8plex)	86.8	2	1411.76	-1.38111
gELVSDDLVVGIIDEAmk	C0PM74	N-Term(iTRAQ8plex); M17(Oxidation); K18(iTRAQ8plex)	86.79	2	2527.38	0.612592
mPSAVGYQPTLSTEmGSLQER	P00827	N-Term(iTRAQ8plex); M1(Oxidation); M15(Oxidation)	86.78	3	2618.27	-2.91127
aIAMEGATDALIQLIk	B8A0F3	N-Term(iTRAQ8plex); K16(iTRAQ8plex)	86.73	3	2266.33	0.202644
qALVLFETEEAATEALVSk	K7UK29	N-Term(iTRAQ8plex); K19(iTRAQ8plex)	86.73	4	2657.48	-2.79853
gAGYTFGQDISEQFNHTNSLR	B4G1M9	N-Term(iTRAQ8plex)	86.72	3	2646.29	1.66708
tLTAVHDGILEDVVYPAEIVGk	B6SHM7	N-Term(iTRAQ8plex); K22(iTRAQ8plex)	86.72	2	2947.66	0.273088
iYAAYIDPVTNAFDQTQMDk	B6TYZ1	N-Term(iTRAQ8plex); K20(iTRAQ8plex)	86.65	3	2912.49	-1.1366
hVVFGQVLEGMDVVSLIESQETDR	B6TCE9	N-Term(iTRAQ8plex)	86.65	3	2991.54	-0.567636
vDDAEFEENEVYAIDIVTSTGEGk	K7UTW3	N-Term(iTRAQ8plex); K24(iTRAQ8plex)	86.62	3	3238.6	-2.88402
lSYGGAQEYFGITPDVTTLGk	B6TPE4	N-Term(iTRAQ8plex); K21(iTRAQ8plex)	86.6	3	2825.52	-0.57215
aVLMDLEPGTMDSVR	P18025;K7UWZ6;Q41783;Q41784;C0P664;K7VDQ8	N-Term(iTRAQ8plex)	86.57	3	1938	-1.27752
fASVELVDEVIALDk	B4FQC4	N-Term(iTRAQ8plex); K15(iTRAQ8plex)	86.56	2	2256.29	-1.43589
iVTGVPEAIPVIGSPLVELLR	P05642	N-Term(iTRAQ8plex)	86.53	2	2476.51	0.970293
lGDAMVTWIEAWDELNPAGPAAGk	B4G039	N-Term(iTRAQ8plex); K24(iTRAQ8plex)	86.52	3	3120.62	-1.58012
eLSEDLLVYFIEQGk	K7TI14;L7WLJ8	N-Term(iTRAQ8plex); K15(iTRAQ8plex)	86.46	2	2391.32	-1.06006
nELVTSPSLEEIVHYDLWAR	Q9FXZ7	N-Term(iTRAQ8plex)	86.46	3	2675.39	-3.00669
vIGTLLGSLLSDGTVHVR	B4FRD9	N-Term(iTRAQ8plex)	86.44	3	2141.26	-1.94046
dAALSPAAQIGTLTSALANANPEQQR	B6U4M0;K7TLV1	N-Term(iTRAQ8plex)	86.41	3	2912.54	-0.385201
aAAEDPAEAEAGEVVFDDAFDIPHk	C0PDL0	N-Term(iTRAQ8plex); K25(iTRAQ8plex)	86.38	3	3222.6	-2.36205
yVETQQLLLQIAGHk	E9NQE1;B4FA25;B7ZXA3	N-Term(iTRAQ8plex); K15(iTRAQ8plex)	86.37	2	2349.37	-1.67277
hEEYQYLNLVEDIIR	O81395	N-Term(iTRAQ8plex)	86.37	3	2238.17	-2.21817
vLEALIGGTDFSEEDAEATLk	K7WHC8	N-Term(iTRAQ8plex); K21(iTRAQ8plex)	86.36	3	2816.5	-1.35908
sGETEDTFIADLAVGLSTGQIk	C0HGV5	N-Term(iTRAQ8plex); K22(iTRAQ8plex)	86.35	2	2860.55	4.09855
vYGLNEIQAGEmVEFASGVk	P05494	N-Term(iTRAQ8plex); M12(Oxidation); K20(iTRAQ8plex)	86.33	3	2765.44	-7.23623
nPSNVDALVDLDYLNDR	K7TGW6	N-Term(iTRAQ8plex)	86.32	2	2237.12	-6.17571
dPTEQVEIDNFMVQQLDGTSNEWGWck	K7V794	N-Term(iTRAQ8plex); C26(Carbamidomethyl); K27(iTRAQ8plex)	86.31	3	3834.83	1.39179
dALGGDAQGAMFVHcDVTSEEDVSR	B6T3V9	N-Term(iTRAQ8plex); C15(Carbamidomethyl)	86.29	3	2970.35	-0.0188172
lMANDILVVSGDLVTDVLPGAVAATHR	B4FIG6	N-Term(iTRAQ8plex)	86.29	3	3051.67	-3.79637
vLDFTYGFGTANTALIYHHGk	Q45VT7	N-Term(iTRAQ8plex); K21(iTRAQ8plex)	86.27	4	2933.58	0.00537675
aGPGPLSEIEPDLEEDAIDVYR	B4G054	N-Term(iTRAQ8plex)	86.23	2	2689.35	0.548593
lLVDNSLLDVSQSDLEANLFk	C0PDN9	N-Term(iTRAQ8plex); K21(iTRAQ8plex)	86.17	3	2941.64	1.39023
iMIHQPVGGASGQALDVEVQAk	B4FP39	N-Term(iTRAQ8plex); K22(iTRAQ8plex)	86.16	3	2856.59	0.130134
iGAPPPPSGGLPGTLNSDQAR	B6TI20;B6SRD4;C0PAT3	N-Term(iTRAQ8plex)	86.12	2	2306.24	1.08851
hVVHVHQNLESPALGFTPLEPSVLR	C0HFI8	N-Term(iTRAQ8plex)	86.12	3	3080.7	0.401448
dAALNAIQSPLLDIGIER	K7UNE5;K7VUY3	N-Term(iTRAQ8plex)	86.11	2	2213.24	-0.969709
lASGEVFGQDQPIALk	F6MFD6;C0PFW3	N-Term(iTRAQ8plex); K16(iTRAQ8plex)	86.09	2	2281.3	-0.300965
dFVTSQDTSLLSVGTYYLTHVDSk	C4J040	N-Term(iTRAQ8plex); K24(iTRAQ8plex)	86.05	3	3284.71	-1.19146
dLYGNIVLSGGSTMFPGIADR	B4F989;B6SI11	N-Term(iTRAQ8plex)	86.03	2	2487.29	2.98117
gISMAVDAVVTNLk	P29185;Q43298	N-Term(iTRAQ8plex); K14(iTRAQ8plex)	86	2	2026.18	-3.64763
vNQIGSVTESIEAVR	K7V794	N-Term(iTRAQ8plex)	85.97	3	1906.05	-1.01348
dGNQYLINLIDSPGHVDFSSEVTAALR	K7VQ65;B6U0S1	N-Term(iTRAQ8plex)	85.92	4	3235.65	-1.45342
tAENFANFTGEQGYPGGk	B6T037	N-Term(iTRAQ8plex); K18(iTRAQ8plex)	85.91	2	2496.26	-0.219277
mYQGAGEDmGGAGGMDEDAPAGSGGPGPk	B7ZZ42	N-Term(iTRAQ8plex); M1(Oxidation); M9(Oxidation); K29(iTRAQ8plex)	85.9	3	3307.47	-2.2634
lGGIPVGVIAVETQTMMQIIPADPGQLDSHER	Q7XYR4;K7TS88	N-Term(iTRAQ8plex)	85.88	3	3676.94	1.91795
vLLQPDSLPALEGALAAAHk	C0HFL3	N-Term(iTRAQ8plex); K20(iTRAQ8plex)	85.87	3	2622.53	-3.91062
yAPDSAPALAINATIEk	B6SRI3	N-Term(iTRAQ8plex); K17(iTRAQ8plex)	85.86	2	2353.32	-1.38184
tGEDVEILGLAQTGPLk	B4FVB2	N-Term(iTRAQ8plex); K17(iTRAQ8plex)	85.83	2	2349.34	-2.78064
eLANLVIVAGDHGk	B6U1D7	N-Term(iTRAQ8plex); K14(iTRAQ8plex)	85.75	2	2044.19	-3.43016
iSEIGELQHEFIVPLR	Q6Y2W9;B6U2I0	N-Term(iTRAQ8plex)	85.75	3	2184.24	2.00968
vGTLDSLLALSDDLVk	B4FSJ1;B4FMY6;B4G0U0	N-Term(iTRAQ8plex); K16(iTRAQ8plex)	85.74	2	2267.33	-2.18292
tATFcSGILQQLDYGLVEcQALVLAPTR	B4FBK3;C0PHE3	N-Term(iTRAQ8plex); C5(Carbamidomethyl); C19(Carbamidomethyl)	85.72	3	3428.8	3.64495
nVLAVAVETDYSYPHADk	B4FWI0;B4FNM4	N-Term(iTRAQ8plex); K18(iTRAQ8plex)	85.7	3	2600.37	-2.9083
vTDGIYEGIAIGGDVFPGSTLSDHILR	K7US09	N-Term(iTRAQ8plex)	85.68	3	3106.63	-0.51585
fVNSGTEAcMGALR	B6TPE4	N-Term(iTRAQ8plex); C9(Carbamidomethyl)	85.66	3	1816.9	-0.418787
gVSGLNAGNAASIPSk	B8QW69	N-Term(iTRAQ8plex); K16(iTRAQ8plex)	85.64	2	2051.17	-2.55976
vDAAHPGSDVAAETAAALAAGSIVFR	B4FPA2	N-Term(iTRAQ8plex)	85.64	3	2771.46	-1.50998
vSDGLAENLSLSEAWSk	P05641	N-Term(iTRAQ8plex); K17(iTRAQ8plex)	85.62	2	2414.3	0.364062
lAMQEFMILPTGAASFk	C0HGV5	N-Term(iTRAQ8plex); K17(iTRAQ8plex)	85.59	2	2463.36	0.232204
lcYVALDFENEmATAASSSSLEk	B4G1E1	N-Term(iTRAQ8plex); C2(Carbamidomethyl); M12(Oxidation); K23(iTRAQ8plex)	85.57	4	3160.55	-2.9565
yLNEAALGEANEDAMk	C0P5X1	N-Term(iTRAQ8plex); K16(iTRAQ8plex)	85.55	2	2347.21	1.26988
aAAVIEEVESSLATPTALLR	K7VX77	N-Term(iTRAQ8plex)	85.53	2	2345.33	2.40034
vQLPEELFASAGAAAGAQVNR	B6SS42	N-Term(iTRAQ8plex)	85.53	2	2403.3	3.06143
tLYDAVQSIkPTVLIGTSGVGR	B4F8P6;E9NQE2	N-Term(iTRAQ8plex); K10(iTRAQ8plex)	85.53	2	2883.67	-0.88969
nLTVTGDAAASGGEGQR	B6TRR4;B4FAF8;B6SR23	N-Term(iTRAQ8plex)	85.52	3	1907.97	-2.30011
dVQEAcVHDGYVLPk	B4FEE7	N-Term(iTRAQ8plex); C6(Carbamidomethyl); K15(iTRAQ8plex)	85.52	2	2338.23	-2.38437
nIWADDLAASLSTLHSLEAVAGk	B8A1R8	N-Term(iTRAQ8plex); K23(iTRAQ8plex)	85.52	3	2990.64	0.279009
sGFEGAWTTNPLVFDNSYFk	B6TM55;B6U9S6	N-Term(iTRAQ8plex); K20(iTRAQ8plex)	85.51	2	2888.47	-1.55539
vVEGSTVLTALH	C4J9Y2	N-Term(iTRAQ8plex)	85.5	2	1529.88	-2.87933
sHINIVVIGHVDSGk	B6SKA7	N-Term(iTRAQ8plex); K15(iTRAQ8plex)	85.48	2	2183.27	-2.80426
lITPEGEVELQVPDDVYILDQAEEDGIDLPYScR	B1P759	N-Term(iTRAQ8plex); C33(Carbamidomethyl)	85.48	3	4195.06	0.0795311
lVFPPELTYLDLSHNLIR	B6SZK4	N-Term(iTRAQ8plex)	85.44	3	2444.39	-0.17851
hSIIGASGEFSDFQEILR	B4FN21;B4FCX3	N-Term(iTRAQ8plex)	85.42	3	2310.19	-4.91892
aMMDEYLVGEIDAATIPSk	B4FKH7	N-Term(iTRAQ8plex); K19(iTRAQ8plex)	85.42	2	2662.38	-4.59306
yGDQTSTITEAHIAGSLEGLTVQQALDSNR	A1XCH8	N-Term(iTRAQ8plex)	85.41	3	3479.77	5.06276
aGDSTLEELTTATQVQGDYMPITR	B4FWR7	N-Term(iTRAQ8plex)	85.39	2	2901.44	-1.53225
eLQDIIAILGLDELSEEDR	P00827	N-Term(iTRAQ8plex)	85.38	3	2475.31	-2.95678
cNDPQLTDFIESEFLEEQVEAINk	K7U2L3	N-Term(iTRAQ8plex); C1(Carbamidomethyl); K24(iTRAQ8plex)	85.37	4	3476.73	-1.40302
iAGGPLGEVVDPLYPGGSFDPLGLADDPEAFAELk	C0PAQ4;B4FQ80;B6STN4;B4G143	N-Term(iTRAQ8plex); K35(iTRAQ8plex)	85.37	3	4135.18	1.84715
wAMLGALGcITPEVLEk	B6SUM9	N-Term(iTRAQ8plex); C9(Carbamidomethyl); K17(iTRAQ8plex)	85.36	2	2496.38	-0.447291
vTGmLLEMDQTEVLHLLESPDALk	C0HIX4;B6U4M0;K7TLV1	N-Term(iTRAQ8plex); M4(Oxidation); K24(iTRAQ8plex)	85.35	4	3306.77	-2.27032
aLQESLASELAAR	P0C1M0	N-Term(iTRAQ8plex)	85.34	3	1662.93	0.246788
lYPGGSYFDPLGLAADPEk	O24561	N-Term(iTRAQ8plex); K19(iTRAQ8plex)	85.33	2	2618.4	-0.281046
lYPGGSYFDPLALAADPEk	B4FJG1	N-Term(iTRAQ8plex); K19(iTRAQ8plex)	85.32	2	2632.41	-0.752767
aAVAVLGDLADTLGQSSk	K7UMT9;K7UWG3	N-Term(iTRAQ8plex); K18(iTRAQ8plex)	85.28	3	2324.32	-3.80809
iIAGTAANMGIDVDPPILVk	B6U1J2	N-Term(iTRAQ8plex); K20(iTRAQ8plex)	85.21	3	2616.52	-1.50226
mGAPPkPDVPVITPQELAEADGILFGFPTR	B6U474;B6TFN1	N-Term(iTRAQ8plex); M1(Oxidation); K6(iTRAQ8plex)	85.21	4	3788.05	-0.551964
gILAADESTGTIGk	B4FWP0;B4FAL9	N-Term(iTRAQ8plex); K14(iTRAQ8plex)	85.19	2	1941.11	-1.92661
aEELELQVAALk	K7TNK3	N-Term(iTRAQ8plex); K12(iTRAQ8plex)	85.18	2	1922.13	-4.32269
eGVIQHSTINNLAIGR	B4FM07;C4J9M7	N-Term(iTRAQ8plex)	85.17	2	2026.14	0.999463
gLDFEIVPVDLTTGAHk	B4FK84	N-Term(iTRAQ8plex); K17(iTRAQ8plex)	85.14	2	2420.37	2.50035
gANEVLLVIEAYk	C4J9Y2	N-Term(iTRAQ8plex); K13(iTRAQ8plex)	85.13	2	2027.2	-0.294506
vAVLGAAGGIGQPLGLLVk	B4FFV3	N-Term(iTRAQ8plex); K19(iTRAQ8plex)	85.12	2	2341.48	-0.27251
vEESGVDALEINFScPHGMPER	B4FZU9	N-Term(iTRAQ8plex); C15(Carbamidomethyl)	85.08	3	2777.32	-0.594498
eVTSYWLGLNAFADLTHDEFk	B6TIC7	N-Term(iTRAQ8plex); K21(iTRAQ8plex)	85.08	3	3064.58	-4.1229
eEITIDDMLIVEk	B6T540	N-Term(iTRAQ8plex); K13(iTRAQ8plex)	85.07	2	2156.21	4.49863
sQIAALVADVFSNVAVAENk	C0PE12	N-Term(iTRAQ8plex); K20(iTRAQ8plex)	85.02	4	2654.5	0.289453
aYPLADAQLTmGILDIIQQAANYk	B4FMS0	N-Term(iTRAQ8plex); M11(Oxidation); K24(iTRAQ8plex)	85.01	3	3245.78	3.24004
lEPGFLGAALALADLHVAEGR	K7UGP3	N-Term(iTRAQ8plex)	84.99	3	2424.35	-2.70682
hTDVIDAITTHLGIGSYR	E9NQE1;B7ZXA3	N-Term(iTRAQ8plex)	84.95	2	2273.22	-0.0636504
yAADEDAFFADYAEAHLk	B6TVL8	N-Term(iTRAQ8plex); K18(iTRAQ8plex)	84.95	3	2655.31	-2.34517
vLTTEEIDQHLTAISERD	B4F7U0	N-Term(iTRAQ8plex)	84.94	2	2374.24	-1.79835
hVVFGQVVEGMDIVR	K7UJH1	N-Term(iTRAQ8plex)	84.93	3	1989.09	1.62546
tLQALQYVQENPDEVcPAGWkPGER	B4FM07;C4J9M7	N-Term(iTRAQ8plex); C16(Carbamidomethyl); K21(iTRAQ8plex)	84.88	3	3493.81	2.52087
iYAFNEGNYALWDDk	B6TSK5	N-Term(iTRAQ8plex); K15(iTRAQ8plex)	84.87	2	2427.24	-2.88936
vLELAGAVMEELGNSHGPR	B6TPZ6	N-Term(iTRAQ8plex)	84.87	3	2283.2	-2.28011
gVHAAALDLPGQGLSPASPAATAPAR	K7U3M3	N-Term(iTRAQ8plex)	84.82	3	2700.47	-0.442913
fVMDEVYDMELYEWTk	K7UNK0;B6T7G7;K7UQT7	N-Term(iTRAQ8plex); K16(iTRAQ8plex)	84.8	2	2706.31	-6.5145
aDAFEYADQVLEk	B6U4G5	N-Term(iTRAQ8plex); K13(iTRAQ8plex)	84.78	2	2107.12	-0.605181
aAESSSPPTVPASAAGk	B4F874	N-Term(iTRAQ8plex); K17(iTRAQ8plex)	84.78	2	2136.17	-4.18303
aFDNQLGLDSLTPITSIQNR	C4JAX7	N-Term(iTRAQ8plex)	84.69	2	2507.34	1.10163
eFDNETPYTIMFGPDk	B4FAK8;B6TNF1	N-Term(iTRAQ8plex); K16(iTRAQ8plex)	84.66	2	2512.24	-3.9558
mGAILASGILDAGGR	K7TSA0	N-Term(iTRAQ8plex)	84.6	3	1705.95	-1.47378
vVSFVSWELFDEQSDEYk	Q7SIC9;B4G177	N-Term(iTRAQ8plex); K18(iTRAQ8plex)	84.6	3	2815.43	-0.898509
tFVLDFASEGLAAGVEALk	Q6A4M2	N-Term(iTRAQ8plex); K19(iTRAQ8plex)	84.59	2	2546.42	-4.137
aVFVDLEPTVIDEVR	P14641	N-Term(iTRAQ8plex)	84.57	3	2006.11	-0.938724
fENDIETGEEVVLMTTk	C4JC17	N-Term(iTRAQ8plex); K17(iTRAQ8plex)	84.53	2	2563.33	-2.90906
rAPSAFFVFMEEFR	P27347	N-Term(iTRAQ8plex)	84.52	3	2038.05	-1.97707
aGDGVFHFVVEIPk	B4FRR1	N-Term(iTRAQ8plex); K14(iTRAQ8plex)	84.49	2	2123.21	0.342039
gHNGEVTAIATPIDNSPFIVSSSR	B4FKM1;B6SJ21	N-Term(iTRAQ8plex)	84.46	2	2773.44	0.219003
gFGFVEFVDAYDASEAQYHmNR	B4FQ73	N-Term(iTRAQ8plex); M20(Oxidation)	84.42	3	2873.31	-1.94073
gAFAAQMIDLGLPQMVQNLk	B4FRC2	N-Term(iTRAQ8plex); K20(iTRAQ8plex)	84.4	3	2753.53	1.18473
sGLTNIEYLTLGVDDQPLFHGR	P55005	N-Term(iTRAQ8plex)	84.37	3	2749.45	-0.398887
vTGmLLEmDQTEVLHLLESPDALk	C0HIX4;B6U4M0;K7TLV1	N-Term(iTRAQ8plex); M4(Oxidation); M8(Oxidation); K24(iTRAQ8plex)	84.35	4	3322.77	-1.90464
hAGVVALVDAATGHR	B8A1V8	N-Term(iTRAQ8plex)	84.33	3	1777.99	-2.91204
lAEASAALSAAVAEAETESTGPPPTDIk	B4FTE5	N-Term(iTRAQ8plex); K28(iTRAQ8plex)	84.31	3	3305.75	-2.83183
yDDLPEQSFYMVGGIEEVIAk	P19023;B6SVV9	N-Term(iTRAQ8plex); K21(iTRAQ8plex)	84.29	2	3011.55	-0.32794
aVIDDVLAPLNLDEISSk	K7U9W6	N-Term(iTRAQ8plex); K18(iTRAQ8plex)	84.28	2	2520.43	-3.1534
eILGTcVSVGcTVDGk	B6T1H5;B4FRM7;B6T6G1	N-Term(iTRAQ8plex); C6(Carbamidomethyl); C11(Carbamidomethyl); K16(iTRAQ8plex)	84.26	2	2303.22	-1.19174
rNPLPSALVSNLESVLAAR	B6SLG3	N-Term(iTRAQ8plex)	84.26	3	2311.34	-1.61572
eAFDEAISQLDMLGEDSYk	B4FT23	N-Term(iTRAQ8plex); K19(iTRAQ8plex)	84.26	3	2769.36	-3.63946
tGITADDVNAAFR	B4F8L7	N-Term(iTRAQ8plex)	84.23	3	1654.87	0.197771
lVVDEATNDDNSVVALHPDTMER	K7VQA7;F8UV61	N-Term(iTRAQ8plex)	84.21	3	2844.39	-3.68145
iTNLTLSPGVIFGYLLk	P48187	N-Term(iTRAQ8plex); K17(iTRAQ8plex)	84.18	2	2457.49	-2.86193
eQFPGANDFGSEVIPGATSIGk	Q947B9	N-Term(iTRAQ8plex); K22(iTRAQ8plex)	84.14	2	2829.48	-2.21039
yAmLGAVGAIAPEIFGk	B6SUC4	N-Term(iTRAQ8plex); M3(Oxidation); K17(iTRAQ8plex)	84.09	2	2332.32	1.48751
iIGLGEIMSGELVEFAEGTR	P05022	N-Term(iTRAQ8plex)	84.06	3	2425.3	0.359678
qFAAEEISSMVLIk	B7ZZ42;P11143	N-Term(iTRAQ8plex); K14(iTRAQ8plex)	84.05	2	2174.23	-3.25925
fGDDEFGHmLVNILk	B6TB39	N-Term(iTRAQ8plex); M9(Oxidation); K15(iTRAQ8plex)	84.03	2	2359.25	-4.69076
cDYLADAIIDSFHNVN	B6T9J4	N-Term(iTRAQ8plex); C1(Carbamidomethyl)	84.02	2	2171.04	-0.553868
mDQAADSGLASYVAGQVDR	C0P702	N-Term(iTRAQ8plex)	84.01	2	2258.1	0.128206
yASEGTDLLPATASAAk	B4FK84	N-Term(iTRAQ8plex); K17(iTRAQ8plex)	84.01	2	2274.24	0.277483
eGHLIVIDEGTAAAAEDGSGAR	Q5I285	N-Term(iTRAQ8plex)	84.01	3	2443.23	-1.15848
rLPVVNPTTEAHIGEIPAGTAEDVDAAVAAAR	Q53CF4	N-Term(iTRAQ8plex)	84	3	3515.87	-1.12513
aAVEGNDLVMNLGFSHPVR	B6T4J1;B6UCF0	N-Term(iTRAQ8plex)	83.98	2	2330.22	-1.77825
lLEASLAYTSGNPIMSDAEFDELk	B4FTA7	N-Term(iTRAQ8plex); K24(iTRAQ8plex)	83.97	3	3222.67	0.346441
nQLNTFGVQADTAVYNHLLNVLAEGSR	C0PGV7	N-Term(iTRAQ8plex)	83.97	3	3248.7	-0.0760459
gVFLESGTSEEFSLLPQLAk	B4FQK0	N-Term(iTRAQ8plex); K20(iTRAQ8plex)	83.9	2	2760.53	0.468451
lYISNLDFGVSNDDIk	B6T346	N-Term(iTRAQ8plex); K16(iTRAQ8plex)	83.89	2	2421.32	2.5588
vPVHFVDITGLSELR	B6SSZ1	N-Term(iTRAQ8plex)	83.89	3	1986.13	-1.42307
eAALAAVLDDSPTIFDk	B6SJF7	N-Term(iTRAQ8plex); K17(iTRAQ8plex)	83.86	2	2384.31	-1.55654
nLDDSIGDDQLcELFSNFGk	K7UK34	N-Term(iTRAQ8plex); C12(Carbamidomethyl); K20(iTRAQ8plex)	83.86	3	2895.42	-1.69813
dLGLLVEDTTVEQLGIAR	B6SXW8	N-Term(iTRAQ8plex)	83.85	3	2246.25	-2.63547
aPQIDVTQFGYFk	B4FQD7;B6T4H7	N-Term(iTRAQ8plex); K13(iTRAQ8plex)	83.81	2	2122.17	-2.57075
gSNVIIMDSYSDVAk	B6TVL4	N-Term(iTRAQ8plex); K15(iTRAQ8plex)	83.81	2	2207.19	2.6747
nQDAGLADLPATVAAVk	B4FC14	N-Term(iTRAQ8plex); K17(iTRAQ8plex)	83.8	2	2262.29	0.372466
lHFFmVGFAPLTSR	P18025;P18026;B4F946;K7UWZ6;Q41783;Q41784;C0P664;K7VDQ8;C0PA67	N-Term(iTRAQ8plex); M5(Oxidation)	83.78	3	1943.05	-1.91021
mTLADDVNLEEFVMTk	C0HIT5	N-Term(iTRAQ8plex); K16(iTRAQ8plex)	83.74	2	2464.29	-0.262004
sVEALAEFVNSEAGTNVk	Q5EUD6	N-Term(iTRAQ8plex); K18(iTRAQ8plex)	83.73	3	2473.33	-3.38063
gETHQGPAVLGIALIAMAEELGAEmAVR	K7UFV4	N-Term(iTRAQ8plex); M25(Oxidation)	83.72	3	3154.65	0.162948
ySINEAAELFEEAR	B4FAP9	N-Term(iTRAQ8plex)	83.71	3	1945.98	-1.75188
lTNLAEIDPLASLPk	B6TS72	N-Term(iTRAQ8plex); K15(iTRAQ8plex)	83.7	2	2203.31	-0.945393
aGLDLNcGTFLAQHTVAAVQAGk	K7UMC2	N-Term(iTRAQ8plex); C7(Carbamidomethyl); K23(iTRAQ8plex)	83.69	3	2950.6	-2.14279
yIAMMNLQETDER	B4F8P6;E9NQE2	N-Term(iTRAQ8plex)	83.66	3	1917.93	-0.650276
vRDDMLLAASEALAEQVTEEHFAk	B6TVG1	N-Term(iTRAQ8plex); K24(iTRAQ8plex)	83.64	4	3281.73	-1.06782
iSMLESQLEQLSR	C0HEB9	N-Term(iTRAQ8plex)	83.63	3	1838	0.0634611
eDINSAHSLAVEATYVNQNFSQQVLLR	B4FWK0	N-Term(iTRAQ8plex)	83.63	3	3350.73	-0.0228901
gIVDVLDEmLNALDHR	C4JC43	N-Term(iTRAQ8plex); M9(Oxidation)	83.61	3	2130.11	-3.41115
tILGENLYPLVEQLEPNQAAk	B6U4M0;K7TLV1	N-Term(iTRAQ8plex); K21(iTRAQ8plex)	83.55	3	2948.65	-2.54693
aLAVGAEISFDSATGNFTk	Q9SPD8	N-Term(iTRAQ8plex); K19(iTRAQ8plex)	83.52	3	2507.35	-3.45171
eLDHLANFLQAAVDYk	B4FIH9;B4FHJ2	N-Term(iTRAQ8plex); K16(iTRAQ8plex)	83.52	2	2455.34	-2.74152
aPIGIGATVVNNWTVYDGPGPNAk	B7ZZ04	N-Term(iTRAQ8plex); K24(iTRAQ8plex)	83.49	3	3019.65	1.41225
yEEIMSDPAYLDNVLLEGAVk	C0PMH3	N-Term(iTRAQ8plex); K21(iTRAQ8plex)	83.48	3	2977.57	-0.0986147
aGSGVATLGLPDSPGVPk	B6TPE4	N-Term(iTRAQ8plex); K18(iTRAQ8plex)	83.47	2	2231.28	-1.50458
vNAMIEDQEPFEGEALLDAk	K7UNK0;B6T7G7;K7UQT7;B6TY76	N-Term(iTRAQ8plex); K20(iTRAQ8plex)	83.45	2	2827.45	-4.00314
aAQDIALAELPPIHPIR	B4FT23	N-Term(iTRAQ8plex)	83.45	2	2129.23	-3.86482
aLLDELQALDDHLk	B4FT31	N-Term(iTRAQ8plex); K14(iTRAQ8plex)	83.45	3	2202.25	-2.57473
eGEINDEGTEGDANVQGVHR	B4FZG8	N-Term(iTRAQ8plex)	83.45	3	2430.14	-1.29469
lTATGTSVLVEGVIk	B6SVS6	N-Term(iTRAQ8plex); K15(iTRAQ8plex)	83.44	2	2096.27	-2.96849
dVADALLLTYEkPEASGR	B6TY10	N-Term(iTRAQ8plex); K12(iTRAQ8plex)	83.43	2	2556.41	-2.91273
qEADADEEDEEAQEER	K7U6Y4	N-Term(iTRAQ8plex)	83.4	2	2196.93	-1.87049
vVISEcGELPVV	K7UJH1;B6TCE9	N-Term(iTRAQ8plex); C6(Carbamidomethyl)	83.39	2	1604.89	-0.388247
aNNTLTIIDSGIGMTk	C3UZ63;C1K9J1	N-Term(iTRAQ8plex); K16(iTRAQ8plex)	83.37	2	2257.26	-2.87293
vQAYIQLADLELAEADIk	B6TI78	N-Term(iTRAQ8plex); K18(iTRAQ8plex)	83.36	2	2611.47	-3.02572
qMVSQAATQASSASNPR	B6SZD1	N-Term(iTRAQ8plex)	83.35	2	2038.03	0.367701
fDYILTQQAFVTVDk	B4FFZ2	N-Term(iTRAQ8plex); K15(iTRAQ8plex)	83.35	2	2396.33	-0.157153
sIFASGSPFAPVEYEGk	B4F8P6;E9NQE2	N-Term(iTRAQ8plex); K17(iTRAQ8plex)	83.32	2	2394.28	1.68568
lSSLADNLALLGHTVLEDR	K7UC02	N-Term(iTRAQ8plex)	83.29	3	2341.3	-1.40758
eEVGEENFFLFGAEAHEIAGLR	B5AMJ9	N-Term(iTRAQ8plex)	83.29	3	2768.38	0.14518
fEEkDGIDYAAVTVQLPGGER	B6T3B2;B4F9R9	N-Term(iTRAQ8plex); K4(iTRAQ8plex)	83.27	2	2902.54	-0.0607597
dAGVIAGLNVAR	K7UZU9;P24067	N-Term(iTRAQ8plex)	83.23	3	1459.85	-2.39893
gIAGLSAAAcLcTAIk	B4FQS5;B4FU97	N-Term(iTRAQ8plex); C10(Carbamidomethyl); C12(Carbamidomethyl); K16(iTRAQ8plex)	83.23	2	2185.24	3.54142
gLAYEYLEQDLGNk	O24595	N-Term(iTRAQ8plex); K14(iTRAQ8plex)	83.22	2	2221.19	-1.21301
sEGNIIQLTIHAFcPVLGPTk	B4FV82	N-Term(iTRAQ8plex); C14(Carbamidomethyl); K21(iTRAQ8plex)	83.19	3	2903.63	0.619653
aQAFDDLLGVLAHVQMDR	K7UFB2	N-Term(iTRAQ8plex)	83.15	3	2303.2	-3.56493
eLAATEIDGYcEGELIk	B4FSN3;B4FV74	N-Term(iTRAQ8plex); C11(Carbamidomethyl); K17(iTRAQ8plex)	83.13	3	2519.31	-4.18418
aGAEVIGISGDDAASHk	K7UP13	N-Term(iTRAQ8plex); K17(iTRAQ8plex)	83.12	3	2206.19	-2.86511
qAQDGVATAVATEAPASR	C0PFW3	N-Term(iTRAQ8plex)	83.09	2	2047.07	-0.909202
lGLLSVTSGANPVSLk	K7US98	N-Term(iTRAQ8plex); K16(iTRAQ8plex)	83.09	2	2164.31	-0.663691
gDALYAmELALALEk	K7U2L3	N-Term(iTRAQ8plex); M7(Oxidation); K15(iTRAQ8plex)	83.09	2	2232.24	-1.47566
tLMELLNQLDGFDELGk	B4FTV9;K7VIK9	N-Term(iTRAQ8plex); K17(iTRAQ8plex)	83.08	3	2544.37	-4.85545
hVPAALDVLSDILQHPR	K7VKY3	N-Term(iTRAQ8plex)	83.06	3	2185.24	-1.65486
qVHENLALIESELR	B6TP77	N-Term(iTRAQ8plex)	83.03	3	1955.09	1.34629
aLFMQPTLLLLDEPTNHLDLR	C0P4C1	N-Term(iTRAQ8plex)	83.01	3	2754.51	-0.921406
cSDVSSTIDASLTMVMGDDMVk	Q6LBU9	N-Term(iTRAQ8plex); C1(Carbamidomethyl); K22(iTRAQ8plex)	82.98	2	2970.44	-0.884855
yFEIILVDVAHk	B4FMB3	N-Term(iTRAQ8plex); K12(iTRAQ8plex)	82.97	3	2055.2	-4.40905
wAATLGGGEDPWLLEHADLSR	K7VQR1	N-Term(iTRAQ8plex)	82.95	3	2598.32	-2.806
gcAVNTHLFSLIDDMDR	B6UCI2	N-Term(iTRAQ8plex); C2(Carbamidomethyl)	82.94	2	2268.1	-4.19755
lRPQDLLDMLEDDTDAAAAGDLASVMR	K7UTW7	N-Term(iTRAQ8plex)	82.94	3	3206.58	-5.06686
gPIPANLGNSPASVLVLAHNR	K7UY23	N-Term(iTRAQ8plex)	82.92	3	2401.36	-2.77952
fTHEDLVASLNLNNk	B4FT85	N-Term(iTRAQ8plex); K15(iTRAQ8plex)	82.91	2	2323.28	-3.99003
gFAFVEFVDPYDASEAQYHMNR	B4FND7	N-Term(iTRAQ8plex)	82.9	3	2897.35	-0.0104147
sPPAAADDAAPVDER	K7UZ01	N-Term(iTRAQ8plex)	82.88	3	1785.89	-2.80655
yYGGNEFIDMAESLcQk	B6T7Q7	N-Term(iTRAQ8plex); C15(Carbamidomethyl); K17(iTRAQ8plex)	82.84	2	2633.28	-0.609612
qFAAEEISAQVLR	B6UFB3;C0PAW5;B8A3D0	N-Term(iTRAQ8plex)	82.81	3	1765.97	-0.680208
mSAmSSATDNAIELR	P0C1M0	N-Term(iTRAQ8plex); M1(Oxidation); M4(Oxidation)	82.8	3	1932.93	-1.05236
kDLYGNIVLSGGSTMFPGIADR	B4F989;B6SI11	N-Term(iTRAQ8plex); K1(iTRAQ8plex)	82.8	3	2919.58	-1.76314
mPTFFETFPVVLVDEEGIVR	P05641	N-Term(iTRAQ8plex)	82.79	2	2629.39	-0.0219388
sEEELTAAIETALGEk	Q8S4W8	N-Term(iTRAQ8plex); K16(iTRAQ8plex)	82.79	2	2299.24	-3.24395
fADLSSDEISDLWVTAk	B4FU92	N-Term(iTRAQ8plex); K17(iTRAQ8plex)	82.77	2	2505.33	-2.07107
gLSDFNLALDLGFLTk	K7USR3	N-Term(iTRAQ8plex); K16(iTRAQ8plex)	82.76	2	2332.34	2.56738
lIDLAIGINETLGESk	K7V1I3	N-Term(iTRAQ8plex); K16(iTRAQ8plex)	82.73	2	2294.34	-2.65165
gTNFEIEASPDASVAEVk	B6TB61	N-Term(iTRAQ8plex); K18(iTRAQ8plex)	82.69	2	2472.29	-5.61761
aEATDVANAVLDGSDAILLGAETLR	B4F9G8;B6TBN6	N-Term(iTRAQ8plex)	82.67	2	2789.48	0.140893
gPAAAPAIEDQAQFPALA	B6T4Q3	N-Term(iTRAQ8plex)	82.65	2	2042.08	-1.128
qLVATGkPESFGGPFLVPSYR	B6T3B2	N-Term(iTRAQ8plex); K7(iTRAQ8plex)	82.65	2	2858.6	-1.0125
dYEEVGAEGADDEGDEGDDY	P33627	N-Term(iTRAQ8plex)	82.64	2	2453.95	-1.95257
qGEIEAVVIATGVHTFFGk	K7TX67;B8A326;Q43241;K7UYY3;Q43243	N-Term(iTRAQ8plex); K19(iTRAQ8plex)	82.62	3	2611.46	-3.07674
fDDDENVYPSSIINVTVGADHR	B4FQH0	N-Term(iTRAQ8plex)	82.61	3	2767.34	-1.42633
vAVASALAATAVPALVQAR	B4FVJ0;C0P455	N-Term(iTRAQ8plex)	82.6	2	2083.25	-1.15431
dQVAIHEAMEQQTISITk	Q5I285;K7VHX3;B7ZZR9	N-Term(iTRAQ8plex); K18(iTRAQ8plex)	82.59	3	2650.43	-0.0508537
vAILGAAGGIGQPLALLMk	B4G024	N-Term(iTRAQ8plex); K19(iTRAQ8plex)	82.58	4	2401.48	-0.31192
sESDFAEYAELIANk	B4FUX6	N-Term(iTRAQ8plex); K15(iTRAQ8plex)	82.58	2	2295.19	-3.79906
dYTDPPPAPLIDAAELGSWSLYR	B6T634	N-Term(iTRAQ8plex)	82.56	3	2851.44	-0.474232
aQDLAQPLVDAQIPFk	B4FCK0	N-Term(iTRAQ8plex); K16(iTRAQ8plex)	82.53	2	2362.35	-2.14608
sTGISLYYEMTDESLk	K7VQ65;B6U0S1	N-Term(iTRAQ8plex); K16(iTRAQ8plex)	82.52	2	2445.26	-2.6292
lFAVGTSASLIGTGVTNALIk	B6TD97	N-Term(iTRAQ8plex); K21(iTRAQ8plex)	82.51	3	2641.57	-2.94086
aFDNEATDEAIGFAIENAk	Q6IUP7	N-Term(iTRAQ8plex); K19(iTRAQ8plex)	82.51	3	2634.35	-2.02258
lFMSENPAELEDWLGDLNPHSk	B6UC34	N-Term(iTRAQ8plex); K22(iTRAQ8plex)	82.51	3	3150.59	-4.40267
eGQSIGVIADGVDk	Q9SLP6	N-Term(iTRAQ8plex); K14(iTRAQ8plex)	82.49	2	1996.11	-2.83226
aVAGDTSGDYESMLLALLGQE	Q43863	N-Term(iTRAQ8plex)	82.44	2	2444.21	-4.02276
dGSMAGVTVLQQMAMEHDIPIVSIADLIR	B6TBQ9	N-Term(iTRAQ8plex)	82.42	3	3414.78	1.37821
aIYIVSDGTGWTAEHSVNAALGQFENcLADR	B6UCI2	N-Term(iTRAQ8plex); C27(Carbamidomethyl)	82.41	3	3669.8	1.1848
vLLSGSLDLFSNR	B4FZ10;B4FA76	N-Term(iTRAQ8plex)	82.39	3	1724.98	-1.01676
yVPPALDHHHVPELR	C4JC33	N-Term(iTRAQ8plex)	82.39	4	2084.13	-1.59738
kASMLEDAEVAEILNEISR	C0P4U5	N-Term(iTRAQ8plex); K1(iTRAQ8plex)	82.39	3	2726.49	1.57344
aVANETGAFFFLINGPEIMSk	K7VQA7;F8UV61	N-Term(iTRAQ8plex); K21(iTRAQ8plex)	82.37	3	2864.54	-2.4495
eYIDTFDGYTFLYPk	B8A2C8	N-Term(iTRAQ8plex); K15(iTRAQ8plex)	82.37	2	2480.28	-1.91049
lALVTGGEIASTFDNPESVk	B6T8X5	N-Term(iTRAQ8plex); K20(iTRAQ8plex)	82.36	3	2656.46	-2.92704
mDIIDLEDETIDAEILNSMAVTNDHFk	F8UV61	N-Term(iTRAQ8plex); M1(Oxidation); K27(iTRAQ8plex)	82.36	3	3716.86	2.60753
vEETNDFVGAVFEGk	B4G1Q5	N-Term(iTRAQ8plex); K15(iTRAQ8plex)	82.35	2	2249.19	-0.146663
aIFSAYGDLEEAVVITDkPTGR	B6TV58	N-Term(iTRAQ8plex); K18(iTRAQ8plex)	82.35	3	2960.62	2.01708
dcVALLLESGAAVTLQNLDGk	B4FRE3	N-Term(iTRAQ8plex); C2(Carbamidomethyl); K21(iTRAQ8plex)	82.34	3	2795.54	-0.489694
dEADVSGDLSGLTDk	B6TF18	N-Term(iTRAQ8plex); K15(iTRAQ8plex)	82.34	2	2130.09	-3.87286
gHSYSEIINESLIESVDSLNPFMHAR	B4FFZ2	N-Term(iTRAQ8plex)	82.32	4	3249.61	-1.16949
gAAGALLVYDITR	B6SI49;K7TXQ1	N-Term(iTRAQ8plex)	82.3	2	1623.93	-2.26735
sQEEAWAAGGSGVLLk	A5JVZ6	N-Term(iTRAQ8plex); K16(iTRAQ8plex)	82.29	2	2211.22	-1.24766
iLGLGDLGVQGIGIPIGk	C4J3M2	N-Term(iTRAQ8plex); K18(iTRAQ8plex)	82.29	2	2328.46	3.77294
eLALEEAETIALSILk	B6T504	N-Term(iTRAQ8plex); K16(iTRAQ8plex)	82.27	2	2351.38	-2.68653
nFLPGYQQVVQGEWNVAGIAHR	B6TRR5	N-Term(iTRAQ8plex)	82.27	3	2787.46	-1.40865
eFVQEcYEVSADYEGk	E9NQE1	N-Term(iTRAQ8plex); C6(Carbamidomethyl); K16(iTRAQ8plex)	82.22	2	2561.24	1.07911
vGIcGEHGGEPSSVAFFAk	K7UZT6;C5IHD3;D3K3U9	N-Term(iTRAQ8plex); C4(Carbamidomethyl); K19(iTRAQ8plex)	82.2	2	2557.33	-1.4085
aLEVDNNLQHVLDELANER	C0PBU4	N-Term(iTRAQ8plex)	82.2	3	2496.3	-1.4448
gFAFVTMATAEEAAk	B4FMY7	N-Term(iTRAQ8plex); K15(iTRAQ8plex)	82.19	2	2152.16	-0.743563
lYAAGPAGDIGTAALASVAAR	B4FRQ8	N-Term(iTRAQ8plex)	82.18	3	2220.23	-1.58193
gMScTWDVAEAVDk	B4F9Z6;B6TP17	N-Term(iTRAQ8plex); C4(Carbamidomethyl); K14(iTRAQ8plex)	82.18	2	2177.08	-2.10957
nVYAIGAGMVAALTNESATSk	B4FSL5	N-Term(iTRAQ8plex); K21(iTRAQ8plex)	82.17	3	2676.45	2.05738
sIITGELPTGWVDALPk	Q7SIC9;B4G177	N-Term(iTRAQ8plex); K17(iTRAQ8plex)	82.16	2	2405.4	2.17011
aVAAEVEGLNIANHVSQLIGk	B4FR08	N-Term(iTRAQ8plex); K21(iTRAQ8plex)	82.15	4	2741.57	-2.94753
gPIENLADHLTDPVNNNAWAYATNFVPGk	Q00827	N-Term(iTRAQ8plex); K29(iTRAQ8plex)	82.15	3	3746.95	1.76581
sEVLGQFYLDLQNELYk	P23225	N-Term(iTRAQ8plex); K17(iTRAQ8plex)	82.13	3	2667.45	-0.374553
dHTVSATHGDMDQNTR	B4FBK3;C0PHE3	N-Term(iTRAQ8plex)	82.12	2	2088.97	0.470987
nSDAAIMLLEEMk	K7VXL1	N-Term(iTRAQ8plex); K13(iTRAQ8plex)	82.11	2	2073.11	-3.4749
eGHLIVIDEGTAATAEDGSR	B7ZZR9	N-Term(iTRAQ8plex)	82.07	2	2345.19	-1.22919
aEGEADAAEAQk	B4FTQ4	N-Term(iTRAQ8plex); K12(iTRAQ8plex)	82.04	2	1797.93	-5.45163
aFNPTQAEETYSMVTANR	P48184	N-Term(iTRAQ8plex)	82.02	3	2334.14	0.863735
nEcINHSFVYEAPLPVSR	B6TNX7;B6TAJ3	N-Term(iTRAQ8plex); C3(Carbamidomethyl)	81.98	2	2436.22	-1.83101
qAVAALETLEQAFR	Q9FQB7	N-Term(iTRAQ8plex)	81.94	3	1851.03	-1.39362
dEAYFAANAAAQASR	B6UF55;C0P5Y3	N-Term(iTRAQ8plex)	81.94	3	1859.92	-1.45027
sMDDDEVFAYAk	B4FRZ2	N-Term(iTRAQ8plex); K12(iTRAQ8plex)	81.94	2	1998.99	-2.67051
qLDYVPATISALEEVVk	C0P702	N-Term(iTRAQ8plex); K17(iTRAQ8plex)	81.91	2	2483.42	-1.80693
tLTAVHDGILEDVVFPAEIVGk	B4FZN6	N-Term(iTRAQ8plex); K22(iTRAQ8plex)	81.91	2	2931.67	1.2831
gGAyTGEISAEQLVDIGcQWVILGHSER	B4F820	N-Term(iTRAQ8plex); Y4(iTRAQ8plex); C18(Carbamidomethyl)	81.89	4	3653.88	-1.30765
vIYGADLAAFLQTLAk	B4G1C9	N-Term(iTRAQ8plex); K16(iTRAQ8plex)	81.86	2	2302.36	-1.29271
qTGESLQFAEVVSGMEQVVAGTNYk	Q4FZ48	N-Term(iTRAQ8plex); K25(iTRAQ8plex)	81.86	3	3280.7	0.567863
aLLDELQALDEHLk	B4F817	N-Term(iTRAQ8plex); K14(iTRAQ8plex)	81.85	2	2216.27	-1.10406
lTDMEIDEcEETTMHDVNNIEEEMR	O65160;B8A362	N-Term(iTRAQ8plex); C9(Carbamidomethyl)	81.84	3	3387.47	0.431567
tAENFANFTGDQGYPGGk	B4FXB0	N-Term(iTRAQ8plex); K18(iTRAQ8plex)	81.83	2	2482.24	-0.898928
dALVASVLAADHLAHR	B4FI12	N-Term(iTRAQ8plex)	81.82	4	1963.11	1.84537
lSELLGVEVVMANDcIGEEVEk	Q84JX6;B4G0K4	N-Term(iTRAQ8plex); C15(Carbamidomethyl); K22(iTRAQ8plex)	81.8	3	3041.6	0.330349
qVLIDFQENPSAAQEHLk	C4J4W3	N-Term(iTRAQ8plex); K18(iTRAQ8plex)	81.79	3	2675.45	-2.7654
hEGDASEEASLTDEAPTSEVMLAR	Q94IQ6	N-Term(iTRAQ8plex)	81.79	3	2849.33	-4.76195
lANLGTQAANLQIGVAPFEEk	B8A0F3	N-Term(iTRAQ8plex); K21(iTRAQ8plex)	81.78	2	2792.59	4.18436
eSNcPVVADVTHALQQPAGR	B4F7V1	N-Term(iTRAQ8plex); C4(Carbamidomethyl)	81.73	3	2453.24	-2.9299
nVILLAcDAFGVLPPVSk	C0P3W9;K7VNE0	N-Term(iTRAQ8plex); C7(Carbamidomethyl); K18(iTRAQ8plex)	81.71	2	2521.47	-0.279586
aPDFEAEAVFDQEFINVk	B4FM07;C4J9M7	N-Term(iTRAQ8plex); K18(iTRAQ8plex)	81.71	4	2677.4	0.21006
aDDGTAAEAFSSLFQSALSk	B6U245	N-Term(iTRAQ8plex); K20(iTRAQ8plex)	81.71	3	2624.36	-3.57096
gHILNLGHGVLQk	K7V3K5	N-Term(iTRAQ8plex); K13(iTRAQ8plex)	81.7	2	1994.22	4.58607
eVTAxYEVEAmPTFHFVk	Q4W1F6	N-Term(iTRAQ8plex); X5(A); M11(Oxidation); K18(iTRAQ8plex)	81.68	3	2693.4	-3.47073
eLGVPIVmHDYLTGGFTANTTLSHYcR	P00874	N-Term(iTRAQ8plex); M8(Oxidation); C26(Carbamidomethyl)	81.63	4	3372.66	-1.88388
tPILSPAELEEIGFR	B4F9T3	N-Term(iTRAQ8plex)	81.61	3	1976.09	-3.85082
lQQQELAAADTQAE	C0P8D8	N-Term(iTRAQ8plex)	81.6	2	1819.93	-3.87039
aNFLSADDFEPALIPSk	B4FAK8;B6TNF1	N-Term(iTRAQ8plex); K17(iTRAQ8plex)	81.59	2	2443.32	-3.66267
tVDANVSEAEGVYSALEk	B4FRC9;B6TS84	N-Term(iTRAQ8plex); K18(iTRAQ8plex)	81.55	2	2490.31	-3.83318
vGFQELVEMMVDHDIELAk	B6TA81	N-Term(iTRAQ8plex); K19(iTRAQ8plex)	81.54	3	2811.48	-3.86709
vGVADVmSHISTGGGASLELLEGk	B6STH5;C0PDB0;K7V106	N-Term(iTRAQ8plex); M7(Oxidation); K24(iTRAQ8plex)	81.49	3	2951.6	0.761942
gAIPALPTVATAQDLIAk	B6TB39	N-Term(iTRAQ8plex); K18(iTRAQ8plex)	81.44	2	2358.42	-0.539999
lAAALAALAPAESR	K7UW32	N-Term(iTRAQ8plex)	81.42	3	1628.96	-1.38145
dNTQPcFPcSGSGAQVcR	B6U7L5	N-Term(iTRAQ8plex); C6(Carbamidomethyl); C9(Carbamidomethyl); C17(Carbamidomethyl)	81.41	2	2345.04	2.97559
aAMAASAAAAGAGAAEGEGAVDSk	B6THW6	N-Term(iTRAQ8plex); K24(iTRAQ8plex)	81.39	3	2613.33	-5.10768
lQGLDIVDLVALLGSHTIGDSR	K7VCN5	N-Term(iTRAQ8plex)	81.37	3	2596.46	-1.73354
aAQDIALADLAPTHPIR	B4FRG1	N-Term(iTRAQ8plex)	81.34	2	2077.17	-1.34556
sAAQLEQEIEDMGGHLNAYTSR	B6TG70	N-Term(iTRAQ8plex)	81.31	3	2724.32	-0.372699
iGIIQETLGEGVASGVVSSIk	B6U151	N-Term(iTRAQ8plex); K21(iTRAQ8plex)	81.3	3	2665.56	-0.765303
hIVGMTGDGVNDAPALk	K7TX67;B8A326	N-Term(iTRAQ8plex); K17(iTRAQ8plex)	81.27	3	2303.26	-2.28903
lEEVLGSDVEAVADLk	C4J1P9	N-Term(iTRAQ8plex); K16(iTRAQ8plex)	81.25	2	2295.29	-0.0481412
gQNIVEDDQIIFPDEAVFEk	B4G1K7	N-Term(iTRAQ8plex); K20(iTRAQ8plex)	81.19	2	2914.53	-0.898339
qFSPDVVVDLIHLR	C0P4U5	N-Term(iTRAQ8plex)	81.19	3	1942.11	0.888784
vATPAQAQEVHASLR	B4FHH4;C0PE24	N-Term(iTRAQ8plex)	81.19	3	1882.04	-1.79819
lYTLVEMAAQGPTGGSAEAIYAGEk	K7U6T8	N-Term(iTRAQ8plex); K25(iTRAQ8plex)	81.17	3	3135.63	-6.90855
qYADAVIEVLPTQLIPNDDEGk		N-Term(iTRAQ8plex); K22(iTRAQ8plex)	81.14	2	3036.63	-2.48707
lALYTALGGVDPSVcLPITIDVGTNNEk	B4F8P6;E9NQE2	N-Term(iTRAQ8plex); C15(Carbamidomethyl); K28(iTRAQ8plex)	81.14	3	3538.93	0.724598
eSNQQTMSDLDVTMAEANTSHPR	K7URD7	N-Term(iTRAQ8plex)	81.14	3	2866.33	0.81057
cSDVSSTIDASLTMVmGDDMVk	Q6LBU9	N-Term(iTRAQ8plex); C1(Carbamidomethyl); M16(Oxidation); K22(iTRAQ8plex)	81.13	3	2986.43	-2.20667
sGGAPGGDADGGVDDDHDEL	P24067	N-Term(iTRAQ8plex)	81.12	2	2159.92	-1.22293
lGMLSITSGANPVSVk	B6SXW8	N-Term(iTRAQ8plex); K16(iTRAQ8plex)	81.1	2	2182.27	-2.50834
lFLAGDSAGANIVHDMLMR	B6T2X8	N-Term(iTRAQ8plex)	81.1	3	2335.22	-2.09873
eIVQSIVAQAVAk	B6T3V1	N-Term(iTRAQ8plex); K13(iTRAQ8plex)	81.08	2	1964.2	0.144426
gALGTLMTEGAVVIHGDNVR	C0P5C2	N-Term(iTRAQ8plex)	81.06	3	2314.24	-2.78768
sGVAVNDEcMLk	Q41764;B6T291	N-Term(iTRAQ8plex); C9(Carbamidomethyl); K12(iTRAQ8plex)	81.03	2	1931.02	-0.553893
qLNQAEFDALLQEFk	K7USR3	N-Term(iTRAQ8plex); K15(iTRAQ8plex)	81.03	2	2402.32	2.14801
aAGASWIQFDEPTLVk	B6UF55	N-Term(iTRAQ8plex); K16(iTRAQ8plex)	81.02	2	2341.3	-0.188977
vINLEEGGAFTNSSAEDmLNAL	B6T2Y1	N-Term(iTRAQ8plex); M18(Oxidation)	81.01	2	2615.28	-0.100502
gTGTANQcPTIDGGVESFPFk	B6T3B2	N-Term(iTRAQ8plex); C8(Carbamidomethyl); K21(iTRAQ8plex)	80.95	2	2791.42	0.551702
cLDWGEAGGPDLIVDDGGDATLLIHEGVk	C0PHR4	N-Term(iTRAQ8plex); C1(Carbamidomethyl); K29(iTRAQ8plex)	80.94	3	3630.86	0.743928
sLALGALDNSFLVGDk	B6UCN7	N-Term(iTRAQ8plex); K16(iTRAQ8plex)	80.93	2	2228.26	-4.38957
iQLGEGSAGQVTR	B4FBF6;B6T8M6	N-Term(iTRAQ8plex)	80.92	3	1619.9	-0.710752
aLEGDMATDSAGVPLADVLR	B4F9G0	N-Term(iTRAQ8plex)	80.9	2	2305.2	-0.953971
fASVPcGGGGVAVAAAAPAAGGAAPAAEAk	P46252	N-Term(iTRAQ8plex); C6(Carbamidomethyl); K30(iTRAQ8plex)	80.9	4	3132.68	4.07699
aNSYSVHGSALGAk	Q7SIC9;B4G177	N-Term(iTRAQ8plex); K14(iTRAQ8plex)	80.89	2	1970.09	-0.91469
gLLDLTcQTVADMIk	B4FST4	N-Term(iTRAQ8plex); C7(Carbamidomethyl); K15(iTRAQ8plex)	80.89	2	2286.26	-1.55742
lMNEVENEDLVFTLETIVDk	K7U4H8	N-Term(iTRAQ8plex); K20(iTRAQ8plex)	80.87	3	2959.57	-3.92154
iAGLVTLETEDSSTLLDSVk	B4FHF0	N-Term(iTRAQ8plex); K20(iTRAQ8plex)	80.84	3	2699.51	-2.0538
wTFDDVQVNDISLNDYLAVNATk	B6SHZ1	N-Term(iTRAQ8plex); K23(iTRAQ8plex)	80.84	3	3249.68	-1.25358
fQEVPETGVTFLDVAGADQAk	K7UDM8	N-Term(iTRAQ8plex); K21(iTRAQ8plex)	80.83	2	2830.51	0.674862
dSFTVVHLDLASLDSVR	B4FKM0	N-Term(iTRAQ8plex)	80.83	2	2178.17	0.0389025
aVAVGADISLDTATGNLTk	B4FT85	N-Term(iTRAQ8plex); K19(iTRAQ8plex)	80.81	3	2425.37	-1.31381
eHAPSIIFMDEIDSIGSAR	B4FSF1	N-Term(iTRAQ8plex)	80.81	3	2392.21	-1.82447
vNVSELAVEELR	P49036	N-Term(iTRAQ8plex)	80.8	3	1661.93	-4.33728
aEEEAAAGADGLSEFQk	B6TNF1	N-Term(iTRAQ8plex); K17(iTRAQ8plex)	80.8	3	2331.18	-4.12916
gFESGALPDGVEDEVR	B4G072	N-Term(iTRAQ8plex)	80.79	3	1980.98	-1.8889
eIEGLPATALGLAAQTAVSk	B4FW57	N-Term(iTRAQ8plex); K20(iTRAQ8plex)	80.79	4	2548.47	-3.29631
vLQDQFDAESVEEALASNPVELk	B4FED9	N-Term(iTRAQ8plex); K23(iTRAQ8plex)	80.77	3	3139.67	3.91385
sFGIGAANVAGPILESVk	B4F917	N-Term(iTRAQ8plex); K18(iTRAQ8plex)	80.76	2	2338.35	-1.85916
sSGIETTSTSVGAEAVTGQVTEVNk	B6TR82	N-Term(iTRAQ8plex); K25(iTRAQ8plex)	80.76	3	3060.61	-1.79626
hLPASNLADLPDVDDR	Q6JN53	N-Term(iTRAQ8plex)	80.74	3	2052.06	-3.90707
eVAITNLTNYLTk	B6TWL4	N-Term(iTRAQ8plex); K13(iTRAQ8plex)	80.74	2	2088.21	-1.98238
mSGGDHIHSGTVVGk	P00874	N-Term(iTRAQ8plex); M1(Oxidation); K15(iTRAQ8plex)	80.73	2	2106.12	-0.292799
iDQIIGPVLDITFPPGk	P00827	N-Term(iTRAQ8plex); K17(iTRAQ8plex)	80.73	2	2431.43	-4.09421
aGSDDVGAASANSTAASGEDLk	B4FST4	N-Term(iTRAQ8plex); K22(iTRAQ8plex)	80.72	2	2602.3	-0.885825
vNLDPDGVFTFSGSAGTNLYELk	B6T9A1	N-Term(iTRAQ8plex); K23(iTRAQ8plex)	80.7	3	3052.6	-2.48669
cIADSDVITQVIEEk	B4FT31	N-Term(iTRAQ8plex); C1(Carbamidomethyl); K15(iTRAQ8plex)	80.69	2	2328.25	-2.36247
iGVGVTPEAQNIFDALSk	B4FKI8	N-Term(iTRAQ8plex); K18(iTRAQ8plex)	80.67	2	2467.4	-2.69684
sSAASTAVSIVDAIR	F6MFD6;C0PFW3	N-Term(iTRAQ8plex)	80.65	3	1751.98	-0.712965
yTEFIDDLTTQVQNk	B4F8M8	N-Term(iTRAQ8plex); K15(iTRAQ8plex)	80.63	3	2423.28	-3.06632
vYDAVSEAAGIYcNLVNEHGAk	B4FFQ7	N-Term(iTRAQ8plex); C13(Carbamidomethyl); K22(iTRAQ8plex)	80.61	3	2988.53	-0.291026
qEAFWTNAEANAVVVEADAFk	C0PD66	N-Term(iTRAQ8plex); K21(iTRAQ8plex)	80.59	3	2918.51	-0.0561539
dHIEADQIVSWLk	C0PLF0	N-Term(iTRAQ8plex); K13(iTRAQ8plex)	80.59	2	2162.2	-1.14334
sGVVSSTAPAPAAAPEk	B7ZXM2	N-Term(iTRAQ8plex); K17(iTRAQ8plex)	80.56	2	2148.21	-1.09715
vVDIVLSHQGVR	K7TS88;Q7XYR4	N-Term(iTRAQ8plex)	80.55	3	1625.96	-1.23682
tPGFTGADLQNLMNEAAILAAR	K7UDM8	N-Term(iTRAQ8plex)	80.54	3	2578.36	-0.465177
gLLLALAQIAANANHFQLAADSLSR	C0PBR2	N-Term(iTRAQ8plex)	80.52	3	2882.62	-0.137333
lDyVLALTAENFLAR	B6T7B2	N-Term(iTRAQ8plex); Y3(iTRAQ8plex)	80.51	4	2317.33	-2.57001
gYNIQSLAVGPAEk	B7ZZM4;B6TXK4	N-Term(iTRAQ8plex); K14(iTRAQ8plex)	80.48	2	2055.17	-0.722545
dGIDYAAVTVQLPGGER	B6T3B2;B4F9R9	N-Term(iTRAQ8plex)	80.44	2	2065.08	-1.45925
mSAMSSATDNAIELR	P0C1M0	N-Term(iTRAQ8plex); M1(Oxidation)	80.43	3	1916.94	1.38058
dIFQEVYEAGWk	B4FN97	N-Term(iTRAQ8plex); K12(iTRAQ8plex)	80.42	2	2093.11	-2.28437
vAEQVPWFGIEQEYTLLQk	B4FT28	N-Term(iTRAQ8plex); K19(iTRAQ8plex)	80.41	2	2886.59	0.933104
dNLTLWTSDTNEDGGDEIk	B4FRG1	N-Term(iTRAQ8plex); K19(iTRAQ8plex)	80.38	3	2731.34	-4.994
aVAAISAGNDEFVGTmIAEAIDk	B6SXW8	N-Term(iTRAQ8plex); M16(Oxidation); K23(iTRAQ8plex)	80.33	3	2917.54	-0.467076
aEVSFVDADEAk	B6SNU6	N-Term(iTRAQ8plex); K12(iTRAQ8plex)	80.32	2	1889	-6.07615
nPFGQVPALQDGDLYLFESR	B6SKA0	N-Term(iTRAQ8plex)	80.3	2	2570.32	1.25512
gYEVLFmVDAIDEYSIGQLk	C3UZ63	N-Term(iTRAQ8plex); M7(Oxidation); K20(iTRAQ8plex)	80.3	3	2914.53	-1.42297
hVVFGQVLEGmDVVSLIESQETDR	B6TCE9	N-Term(iTRAQ8plex); M11(Oxidation)	80.3	3	3007.53	-0.111802
lELQQSLEQIALPEPk	K7U4C2	N-Term(iTRAQ8plex); K16(iTRAQ8plex)	80.29	2	2444.42	-1.7751
vFSPEEISAMILGk	P24067	N-Term(iTRAQ8plex); K14(iTRAQ8plex)	80.28	2	2129.21	-2.53697
iIDDQLVNINQk	Q9SE94	N-Term(iTRAQ8plex); K12(iTRAQ8plex)	80.27	2	2021.18	-2.80051
eTHPNLPLILYASGSGGLLER	B4FIM3	N-Term(iTRAQ8plex)	80.27	3	2541.4	-1.02836
lEGEEYLAVVDEFMEAVHAR	C4J3M2	N-Term(iTRAQ8plex)	80.27	3	2611.3	-1.39529
vGFGTATATLGQAEGR	B6SZK3	N-Term(iTRAQ8plex)	80.26	2	1839.99	-0.503226
eLDLEAVFQEYENESYk	P49353	N-Term(iTRAQ8plex); K17(iTRAQ8plex)	80.26	3	2714.36	-3.86926
qYFLDNVVALASGDPEIPHAR	B6UAV4	N-Term(iTRAQ8plex)	80.22	3	2616.37	0.76155
dHSALPIAAYQVSGEYSMIk	B6TPK4	N-Term(iTRAQ8plex); K20(iTRAQ8plex)	80.21	3	2788.48	-0.334306
aGNVGHVLNLGHGIk	B4FIM3	N-Term(iTRAQ8plex); K15(iTRAQ8plex)	80.2	2	2094.24	0.837103
qAAAAAAAATAAAAAAAR	B6SWL8	N-Term(iTRAQ8plex)	80.16	3	1773.98	-2.32912
eIEGFIDEcNNNLDLk	K7URE2	N-Term(iTRAQ8plex); C9(Carbamidomethyl); K16(iTRAQ8plex)	80.14	2	2531.29	-0.396154
yFNVMILGPAQSPYEGGVFk	B4FPA1;B6SIC6	N-Term(iTRAQ8plex); K20(iTRAQ8plex)	80.13	3	2825.51	-2.80151
eNEGSSSSAGESSSmDIDk	B6T6V5	N-Term(iTRAQ8plex); M15(Oxidation); K19(iTRAQ8plex)	80.13	3	2541.16	-3.17327
vQLLEIAQVPDEHVNEFk	B4FAD9;B6T4R3	N-Term(iTRAQ8plex); K18(iTRAQ8plex)	80.13	3	2716.5	-3.20031
vLFPGILANVASAGEk	B7ZY42	N-Term(iTRAQ8plex); K16(iTRAQ8plex)	80.11	2	2194.31	2.48436
aANcDEGQIQPGASAVR	Q5I204	N-Term(iTRAQ8plex); C4(Carbamidomethyl)	80.06	2	2048.01	-1.59566
qILIEPIFAQWIQSAHGk	P04967	N-Term(iTRAQ8plex); K18(iTRAQ8plex)	80.06	2	2687.55	-1.48808
hIDLPEDFPFEIIDNPGDQSITLQR	B6TFV4	N-Term(iTRAQ8plex)	80.03	3	3213.64	-0.19404
wAMLGAAGAVIPEAcNk	B4FL55	N-Term(iTRAQ8plex); C15(Carbamidomethyl); K17(iTRAQ8plex)	80.01	2	2367.28	-0.109025
aSVSSYSNDTTEAESPR	C0P4D8	N-Term(iTRAQ8plex)	80	2	2104.99	-0.793515
iMEIDEHIGcAMSGLIADAR	B6T504;B6TJB6	N-Term(iTRAQ8plex); C10(Carbamidomethyl)	79.99	3	2506.24	-1.22986
aGLINAPQWYDAGk	B4FV94;B4FS02;K7TWD9	N-Term(iTRAQ8plex); K14(iTRAQ8plex)	79.98	2	2112.17	-1.21078
iEAAVTETLNHGFR	B6THR9;B6TVD6	N-Term(iTRAQ8plex)	79.98	3	1862.01	-1.20848
vGYVYPNVNSVGAGLFLNEMFk	B6SP99;K7TV49	N-Term(iTRAQ8plex); K22(iTRAQ8plex)	79.96	3	3026.63	0.644327
iIYGGSVNAANcAELAk	B4FDF4;B4F820	N-Term(iTRAQ8plex); C12(Carbamidomethyl); K17(iTRAQ8plex)	79.93	2	2359.29	0.845375
aFVQQAEVILADGk	B4FYE0	N-Term(iTRAQ8plex); K14(iTRAQ8plex)	79.93	2	2097.21	-1.56824
vLVVGNPcNTNALIcLk	F6MFD6;C0PFW3	N-Term(iTRAQ8plex); C8(Carbamidomethyl); C15(Carbamidomethyl); K17(iTRAQ8plex)	79.91	2	2493.41	-1.80224
aGALYDTIDASGGYYVcPVDk	B4FRI1	N-Term(iTRAQ8plex); C17(Carbamidomethyl); K21(iTRAQ8plex)	79.9	3	2843.43	-1.16608
gGGGGGGGGGGYGSR	C4JBR4;B4FNK1	N-Term(iTRAQ8plex)	79.89	3	1413.67	-2.61246
gDDEWVDYIFSLVDk	B6TFK5	N-Term(iTRAQ8plex); K15(iTRAQ8plex)	79.88	2	2409.24	-1.01978
dAAVDGAPSDTDGAVAETR	B8A0C4	N-Term(iTRAQ8plex)	79.87	2	2122.01	-5.49893
gHGVWHFDQMLLEEEA	K7U2L3	N-Term(iTRAQ8plex)	79.86	2	2202.06	-1.14578
gNWGTATDELIAQDAEDSPk	B4FR90;B6T8U0	N-Term(iTRAQ8plex); K20(iTRAQ8plex)	79.85	3	2726.36	-3.69067
vEEAVALFAEMAEk	B4FB26	N-Term(iTRAQ8plex); K14(iTRAQ8plex)	79.85	2	2145.17	-1.96952
lGANAILAVSLAVck	C0HGV5;K7V794	N-Term(iTRAQ8plex); C14(Carbamidomethyl); K15(iTRAQ8plex)	79.82	2	2108.27	-2.64015
dkIPAEVASEIEAAIADLR	B6U4A3;C0P9K2	N-Term(iTRAQ8plex); K2(iTRAQ8plex)	79.82	3	2619.48	-2.1329
iIDAIHSGELLTANYQk	C0P3W9;K7VNE0	N-Term(iTRAQ8plex); K17(iTRAQ8plex)	79.8	2	2494.41	-2.42525
aTIANMSPEYGATMGFFPVDGk	C0HER4	N-Term(iTRAQ8plex); K22(iTRAQ8plex)	79.79	3	2912.47	-2.53389
lSDPLQYQSIVDAEWNIIYDk	K7U818	N-Term(iTRAQ8plex); K21(iTRAQ8plex)	79.77	3	3118.65	-0.396699
aDTSTPAGLSYVLTETTLALLR	B4FZ37	N-Term(iTRAQ8plex)	79.77	3	2597.44	1.61091
yLMGEILSVGADVSEVEAGk	B6T3W7	N-Term(iTRAQ8plex); K20(iTRAQ8plex)	79.76	3	2675.44	-2.00248
lSISDVEYLLMk	B4FTW8	N-Term(iTRAQ8plex); K12(iTRAQ8plex)	79.75	2	2019.16	-3.30739
dITAQIISASIAGDMVLASAySHELPR	C4JA45;B6THG9	N-Term(iTRAQ8plex); Y21(iTRAQ8plex)	79.73	3	3437.85	-1.25474
sVPQSIWYGPDRPk	B6SZT9	N-Term(iTRAQ8plex); K14(iTRAQ8plex)	79.71	2	2238.25	-1.78109
gTVLIHSAEQLENYAk	K7UCH1;C0P8C6	N-Term(iTRAQ8plex); K16(iTRAQ8plex)	79.7	2	2381.32	-2.81203
fGGNQVVAVFYPEDk	C0P852	N-Term(iTRAQ8plex); K15(iTRAQ8plex)	79.68	2	2278.23	-1.87781
vAGDEEQQQTVAEAAR	B4FW95	N-Term(iTRAQ8plex)	79.65	2	2006.01	-1.68211
nPAEQAHGANAGLEIAIR	B6TVL8	N-Term(iTRAQ8plex)	79.65	3	2136.14	-4.34063
iNIIDTPGHVDFTLEVER	K7UKK5	N-Term(iTRAQ8plex)	79.65	3	2372.27	-1.1835
aGLAQLIGLAGETNVQGEEQk	B4FX21	N-Term(iTRAQ8plex); K21(iTRAQ8plex)	79.65	3	2734.52	1.05093
dGYMISSGQPVNEYIDSAVR	B6TB97;K7TT73	N-Term(iTRAQ8plex)	79.64	2	2505.22	-1.43586
hVVFGQVVEGMDVVk	B4FZZ2	N-Term(iTRAQ8plex); K15(iTRAQ8plex)	79.62	2	2251.27	-2.36559
yAVFGYVTENEDYLADVk	B6U5I1	N-Term(iTRAQ8plex); K18(iTRAQ8plex)	79.62	2	2704.4	-0.408923
sYFETMQESELk	K7UFV4	N-Term(iTRAQ8plex); K12(iTRAQ8plex)	79.61	2	2100.07	-2.57321
lEIQAIADDITSk	P05642	N-Term(iTRAQ8plex); K13(iTRAQ8plex)	79.58	2	2025.17	-0.76901
lLATLQHVLcTSTEDSPQTNPIIGR	C0PAS6	N-Term(iTRAQ8plex); C10(Carbamidomethyl)	79.57	3	3068.65	6.13024
eAYPGDVFYLHSR	B4FSV4	N-Term(iTRAQ8plex)	79.56	3	1857.95	2.5502
eILMEESNVQPVk	B4G1M9	N-Term(iTRAQ8plex); K13(iTRAQ8plex)	79.53	2	2124.18	-2.28373
lSHVYTAILkPDNEVR	B4FAK8	N-Term(iTRAQ8plex); K10(iTRAQ8plex)	79.52	2	2463.42	-0.29527
aGVAVDSIEFTYTDDAGQR	B4FV87	N-Term(iTRAQ8plex)	79.51	2	2319.15	1.9921
fTAATLEHGMHPPVSPk	E9NQE1	N-Term(iTRAQ8plex); K17(iTRAQ8plex)	79.48	2	2428.32	-3.24341
aIFSAYGDLEEAVVITDk	C0P558	N-Term(iTRAQ8plex); K18(iTRAQ8plex)	79.43	3	2549.38	-4.61754
qLILAILENQNLGk	A5HEH5;B6UHZ8	N-Term(iTRAQ8plex); K14(iTRAQ8plex)	79.43	3	2175.33	-2.62541
qLNkPVIVASQLLESMIEYPTPTR	B7ZXH0	N-Term(iTRAQ8plex); K4(iTRAQ8plex)	79.42	3	3335.88	-0.794234
aALQEITGLVDGQLQSGR	B6THH6	N-Term(iTRAQ8plex)	79.4	2	2160.19	-1.58075
iVIGLYGDDVPQTAENFR	K7UJH1	N-Term(iTRAQ8plex)	79.4	2	2311.23	1.07757
vPFISDDLEIEcEGk	O65107	N-Term(iTRAQ8plex); C12(Carbamidomethyl); K15(iTRAQ8plex)	79.38	2	2359.23	-0.602473
eLGVPIVMHDyLTGGFTANTTLSHYcR	P00874	N-Term(iTRAQ8plex); Y11(iTRAQ8plex); C26(Carbamidomethyl)	79.34	5	3660.87	-1.35463
vLVLALGDLHIPHR	B4FCJ4	N-Term(iTRAQ8plex)	79.33	3	1857.14	-0.971348
dFDEPGTLAPTGLFVGGTk	B6TJ90;B6T7X9	N-Term(iTRAQ8plex); K19(iTRAQ8plex)	79.32	2	2530.36	-1.62975
lAYVALDYEQELETAk	B6SI11	N-Term(iTRAQ8plex); K16(iTRAQ8plex)	79.32	2	2464.34	-0.142133
dYQVDLSDcGPMVLDALLk	B4FJ16	N-Term(iTRAQ8plex); C9(Carbamidomethyl); K19(iTRAQ8plex)	79.31	3	2760.43	-2.32315
gWETENIEEIALk	Q9XGC6	N-Term(iTRAQ8plex); K13(iTRAQ8plex)	79.3	2	2140.17	-1.96412
dGASGYGDAGGEDVR	C0P8S9	N-Term(iTRAQ8plex)	79.28	2	1729.79	-3.17151
sSAASTAPGTSEAATEAEk	B6TD62	N-Term(iTRAQ8plex); K19(iTRAQ8plex)	79.26	2	2374.21	-3.46307
lGVTAGIcVLIQHVPDR	Q6RW09	N-Term(iTRAQ8plex); C8(Carbamidomethyl)	79.26	3	2152.22	-0.593498
vAPEEHPVLLTEAPLNPk	B4FRH8;B4F989;B6TQ08;B6SI11;B4FVB1;C0HDZ6	N-Term(iTRAQ8plex); K18(iTRAQ8plex)	79.26	2	2562.47	-0.696604
gHYLNATAGTcEEMIk	P00874	N-Term(iTRAQ8plex); C11(Carbamidomethyl); K16(iTRAQ8plex)	79.24	3	2403.22	-2.20254
dWSNVVVAYEPVWAIGTGk	C0PE24	N-Term(iTRAQ8plex); K19(iTRAQ8plex)	79.23	2	2699.47	-0.091059
vLANADTPDDALTAR	D3K3U9;C5IHD3	N-Term(iTRAQ8plex)	79.22	3	1846.98	-1.83701
vHVEADQIVAWLk	Q5EUE1	N-Term(iTRAQ8plex); K13(iTRAQ8plex)	79.22	2	2116.23	-3.4302
vGEVAAELAADLR	B6SSV8	N-Term(iTRAQ8plex)	79.2	3	1617.91	-1.767
dWLTTNISPDVASSTR	B4F820	N-Term(iTRAQ8plex)	79.2	2	2067.06	-0.632025
vVGTGAAAQEGQLIR	B6SZG7	N-Term(iTRAQ8plex)	79.19	3	1774.02	2.18728
vTDGVSLcGPVLDQVk	B6TPA2	N-Term(iTRAQ8plex); C8(Carbamidomethyl); K16(iTRAQ8plex)	79.19	2	2295.27	-4.11438
gIDDIMLDLAAk	B6TEW2;B6T9S5	N-Term(iTRAQ8plex); K12(iTRAQ8plex)	79.19	2	1883.07	-1.2537
gAISDLSGVQAk	B4G1U7	N-Term(iTRAQ8plex); K12(iTRAQ8plex)	79.18	2	1754.03	0.789349
sIMNSFINDIFEk	B6T1P2	N-Term(iTRAQ8plex); K13(iTRAQ8plex)	79.16	2	2166.16	-3.78414
eLQEAIAAYPDAFHR	B7ZYT6	N-Term(iTRAQ8plex)	79.15	3	2035.06	1.22798
sFVSEYPIVSIEDPFDQDDWVHYAk	C0HGV5	N-Term(iTRAQ8plex); K25(iTRAQ8plex)	79.13	3	3594.78	-2.59685
nLTGIWNFTNPGVVSHNEILEMYR	B6UIE1	N-Term(iTRAQ8plex)	79.04	3	3108.59	-0.885646
iGPEYAGPLGLLQAIADGTk	K7VCL8;P25706	N-Term(iTRAQ8plex); K20(iTRAQ8plex)	79.01	2	2592.49	0.507947
fLDILQDLHGDDLk	P51059	N-Term(iTRAQ8plex); K14(iTRAQ8plex)	79.01	2	2250.26	2.39554
aIADDMGLLLQAk	B6TVU2	N-Term(iTRAQ8plex); K13(iTRAQ8plex)	79	2	1967.14	-4.19117
aIFVDLEPTVIDEVR	P22275;P33627	N-Term(iTRAQ8plex)	78.99	3	2020.13	-0.219461
aTDLNQGVVYGVR	C4JAX7	N-Term(iTRAQ8plex)	78.96	3	1695.93	-1.89012
nFFDDALNATVSELNFk	B6UDS6;K7V384	N-Term(iTRAQ8plex); K17(iTRAQ8plex)	78.96	3	2553.34	-0.865907
sAIGILMNLGLIEESk	Q9SE94	N-Term(iTRAQ8plex); K16(iTRAQ8plex)	78.94	2	2296.34	-1.09694
yIGSLVGDFHR	B6TSK5	N-Term(iTRAQ8plex)	78.93	3	1567.85	-1.33864
aNLGMEVMHER	P48183	N-Term(iTRAQ8plex)	78.93	3	1590.81	2.53138
fLAMEQLLVEHR	K7V0H0	N-Term(iTRAQ8plex)	78.9	3	1789.99	-2.17937
eLPEQIDTSTYmPS	C0PJ26;C4IZ62	N-Term(iTRAQ8plex); M12(Oxidation)	78.87	2	1930.92	-1.2952
gMLQPHQIIAEYNNAIPEAER	P49036	N-Term(iTRAQ8plex)	78.86	3	2698.38	-3.33654
aPDFATIINSVTAk	B4F820	N-Term(iTRAQ8plex); K14(iTRAQ8plex)	78.85	2	2056.19	-0.318413
kLDSLPSDLAAAVDSGR	B6SZH7	N-Term(iTRAQ8plex); K1(iTRAQ8plex)	78.85	3	2323.3	-2.88414
lEEVAVTTGEEDEDALLDMk	B4FFF1	N-Term(iTRAQ8plex); K20(iTRAQ8plex)	78.83	3	2815.42	-5.23878
gALDGGLDIPHSEk	C4JA45;B6THG9	N-Term(iTRAQ8plex); K14(iTRAQ8plex)	78.83	2	2017.11	-3.02689
tTPSYVAFTDSER	B7ZZ42;B6U1E4	N-Term(iTRAQ8plex)	78.8	3	1777.89	-1.30226
iLVFDEADHMLAEDGFR	B6U2V3	N-Term(iTRAQ8plex)	78.78	3	2282.14	-2.05181
aGANAIVIDSSQGNSIYQLDMIk	C4J306	N-Term(iTRAQ8plex); K23(iTRAQ8plex)	78.75	3	3016.61	-3.77829
aIEEGADFIESDILASk	K7V8K7	N-Term(iTRAQ8plex); K17(iTRAQ8plex)	78.75	3	2416.3	-1.37414
gVPEDAEIEDAE	B4FJ31	N-Term(iTRAQ8plex)	78.74	2	1577.74	-3.79787
iTPTFLQSAGLNVNQVLTR	B6TKB3	N-Term(iTRAQ8plex)	78.74	3	2376.35	-0.510112
aIFEAAIAmTNQGVQVFPEIMVPLVGTPQELGHQVTLIR	C5IHD3;D3K3U9	N-Term(iTRAQ8plex); M9(Oxidation)	78.74	4	4538.45	1.30807
lGESLISLAAIVENEHk	Q9XHR2	N-Term(iTRAQ8plex); K17(iTRAQ8plex)	78.74	3	2431.4	-2.73819
tGAIDNEMTIVLASISTAck	B6TSK5	N-Term(iTRAQ8plex); C19(Carbamidomethyl); K20(iTRAQ8plex)	78.73	2	2703.45	-1.11607
tMDDAMAGDNVGLLLR	B6TFK5;B6TPG0	N-Term(iTRAQ8plex)	78.71	3	1996.01	-0.474099
dLGLLVENATEEQLGTAR	K7US98	N-Term(iTRAQ8plex)	78.71	3	2233.2	-0.725487
nYPTVSAEYSEAVDk	B6U9S6	N-Term(iTRAQ8plex); K15(iTRAQ8plex)	78.71	2	2281.18	-1.02004
dTHGYVGADLAALcTEAALQcIR	K7VQA7;F8UV61	N-Term(iTRAQ8plex); C14(Carbamidomethyl); C21(Carbamidomethyl)	78.71	3	2809.38	-2.46411
lIAVGNAAADAIGEAR	K7VP16	N-Term(iTRAQ8plex)	78.7	3	1816.02	-1.16854
gVSLLLPTDIVVADk	Q84JX6;B4G0K4	N-Term(iTRAQ8plex); K15(iTRAQ8plex)	78.69	2	2148.31	-1.21987
eSYTAAFVPGDTITGYGVAR	K7UXK5	N-Term(iTRAQ8plex)	78.69	2	2379.21	-2.37055
vVLEMAGVENALGk	B6TT32	N-Term(iTRAQ8plex); K14(iTRAQ8plex)	78.69	3	2038.18	-0.673001
vFVNDQYLNWDPENR	C0P3W9	N-Term(iTRAQ8plex)	78.68	2	2213.09	0.832708
dIFQEVYEEQWk	B4F9M9	N-Term(iTRAQ8plex); K12(iTRAQ8plex)	78.68	2	2222.15	-5.16742
aYTQILEINPFDQIVHk	B7ZYT3	N-Term(iTRAQ8plex); K17(iTRAQ8plex)	78.66	3	2637.48	-3.8776
eAGSTMDVVAAQTk	B4FHH4;C0PE24	N-Term(iTRAQ8plex); K14(iTRAQ8plex)	78.6	2	2016.08	-4.39042
nIAEAFTAIPEDR	C0PE12	N-Term(iTRAQ8plex)	78.58	3	1750.93	-0.350171
dIMVDQLSELLELIHGANNk	K7PRK8	N-Term(iTRAQ8plex); K20(iTRAQ8plex)	78.54	3	2860.56	-3.01614
aTGEEYDELIEEFMSAVk	B4F8P6	N-Term(iTRAQ8plex); K18(iTRAQ8plex)	78.53	3	2669.34	-1.55892
sPELEVLGLTTTFGNVHTALATR	K7UT75	N-Term(iTRAQ8plex)	78.51	3	2731.49	-0.834837
qDAFTLDVLEVPQGSGSGFVWDk	K7V1G8	N-Term(iTRAQ8plex); K23(iTRAQ8plex)	78.49	3	3103.62	-0.359528
eEVAAAEQGAATNESEAATLR	B4FAQ5	N-Term(iTRAQ8plex)	78.47	3	2422.2	-0.594412
eYVFVANSDNLGAIVDIk	B4FAD9;B6T4R3	N-Term(iTRAQ8plex); K18(iTRAQ8plex)	78.47	3	2575.41	-3.25324
yGcNVPLLLMNSFNTHDDTQk	B4FAD9;B6T4R3	N-Term(iTRAQ8plex); C3(Carbamidomethyl); K21(iTRAQ8plex)	78.45	3	3075.54	-2.24351
gIYPAVDPLDSTSTmLQPR	P00827	N-Term(iTRAQ8plex); M15(Oxidation)	78.44	3	2381.23	-0.345926
sHYLNTEEFIDAVATELR	K7V067;B4FLJ3	N-Term(iTRAQ8plex)	78.43	3	2412.23	-1.82752
eFVGGAAELPR	B6T2N1	N-Term(iTRAQ8plex)	78.4	3	1449.8	-1.74238
sDAEPAAVAAPAPETk	Q94IQ9	N-Term(iTRAQ8plex); K16(iTRAQ8plex)	78.4	2	2133.16	-3.31849
tGEVIAHVAEGDAEDINR	Q43274	N-Term(iTRAQ8plex)	78.4	2	2200.11	-1.56609
iGLAGLATMGQNLALNIAEk	B6TX10	N-Term(iTRAQ8plex); K20(iTRAQ8plex)	78.39	3	2606.51	-2.47251
gFAYVEFVEVEAVQEAIk	B4FZJ1	N-Term(iTRAQ8plex); K18(iTRAQ8plex)	78.38	3	2636.44	-1.77495
sFVSEYPIESIEDPFDQDDWSTYAk	K7V794	N-Term(iTRAQ8plex); K25(iTRAQ8plex)	78.38	3	3576.72	0.107417
gIMGyVEEDLVSTDFTGDSR	Q09054	N-Term(iTRAQ8plex); Y5(iTRAQ8plex)	78.34	2	2799.4	-0.00185241
fDDGDGSSISEQAk	B6SS42	N-Term(iTRAQ8plex); K14(iTRAQ8plex)	78.34	2	2064.04	0.958855
tTIMLADLQDFNk	B4FQQ1	N-Term(iTRAQ8plex); K13(iTRAQ8plex)	78.33	2	2118.16	-4.21567
hVVFGHVLEGMDVVk	B4FRI7	N-Term(iTRAQ8plex); K15(iTRAQ8plex)	78.31	2	2274.28	-1.7463
vFLDSNDLLLNLQQLNVSSk	B6T8M9	N-Term(iTRAQ8plex); K20(iTRAQ8plex)	78.3	3	2868.63	-1.35013
lADIGVAMGITGTEVAk	K7VJC3;K7V5W7	N-Term(iTRAQ8plex); K17(iTRAQ8plex)	78.29	2	2254.3	0.644243
nMENMDALLDLDYLk	B6ST03	N-Term(iTRAQ8plex); K15(iTRAQ8plex)	78.29	3	2406.24	-4.07461
lTETAEAAEAAASAAHTMDEQR	B6TX43	N-Term(iTRAQ8plex)	78.28	3	2578.22	-7.9579
vAGGPLGEVVDPLYPGGSFDPLGLADDPEAFAELk	B4FUA1;B6T2Y9	N-Term(iTRAQ8plex); K35(iTRAQ8plex)	78.27	3	4121.17	2.57038
nVEAAcPGVVScADILALAAR	B6SMR2	N-Term(iTRAQ8plex); C6(Carbamidomethyl); C12(Carbamidomethyl)	78.25	2	2461.29	1.44812
aEGEVILEDVQPSAVSTR	B4G0V4	N-Term(iTRAQ8plex)	78.2	3	2204.15	-9.31939
lFTADIAAFYEAYYTNk	C4J4E4	N-Term(iTRAQ8plex); K17(iTRAQ8plex)	78.2	3	2609.37	-2.57348
nVGIVLmGDGLmIQEGSFVk	P05022	N-Term(iTRAQ8plex); M7(Oxidation); M12(Oxidation); K20(iTRAQ8plex)	78.2	4	2747.49	0.361093
tAQTAEELATQIEQQk	K7VIA7	N-Term(iTRAQ8plex); K16(iTRAQ8plex)	78.19	2	2397.3	-1.54354
hSGNIGLDDVVEIAR	B6T6G1	N-Term(iTRAQ8plex)	78.17	3	1899.03	1.337
vEAELVEALANLEAQk	C0P3K2	N-Term(iTRAQ8plex); K16(iTRAQ8plex)	78.13	2	2335.32	-5.71383
dELGVYALEIk	K7TY03	N-Term(iTRAQ8plex); K11(iTRAQ8plex)	78.11	2	1858.07	-2.12852
mFETFAEGMSSLFVDSGQESAk	B6U497	N-Term(iTRAQ8plex); K22(iTRAQ8plex)	78.1	3	3006.47	-0.199771
lSSVPSGGGAIDMGAPAAVAGGGAAPAEEAk	O24415	N-Term(iTRAQ8plex); K31(iTRAQ8plex)	78.07	3	3274.71	-1.97184
wAMLGALGcVFPEILAk	B6SZT9	N-Term(iTRAQ8plex); C9(Carbamidomethyl); K17(iTRAQ8plex)	78.06	2	2484.39	-1.58004
sNPETGEVIGVFESVQPSDTDLGAk	B6T3B2	N-Term(iTRAQ8plex); K25(iTRAQ8plex)	78.06	2	3184.64	-1.70573
gLEYENVEEDLTNk	Q9FQB2	N-Term(iTRAQ8plex); K14(iTRAQ8plex)	78.06	2	2261.18	0.457333
yIPSNTFSYYDQVLDTTAMLGAVPER	B8A1R8;B6UF55;C0P5Y3	N-Term(iTRAQ8plex); Y1(iTRAQ8plex)	78.03	4	3559.81	-3.04517
tDGVDEEHVVQLVDTFPGQSIDFFGALR	C0P5X1	N-Term(iTRAQ8plex)	78.02	3	3395.71	1.5218
nISQFSGFVWTDNQEk	B6SWA1	N-Term(iTRAQ8plex); K16(iTRAQ8plex)	78.01	3	2508.29	-3.68014
iEQAHVEQWmDFAATEVDPGVAWYLYPR	K7UNK0	N-Term(iTRAQ8plex); M10(Oxidation)	78.01	4	3641.79	5.68307
aALLDINGQIFADQGk	F6MFD6;C0PFW3	N-Term(iTRAQ8plex); K16(iTRAQ8plex)	77.99	2	2282.3	0.282803
lAGGVAVIQVGAQTETELk	C0P530;K7UCB5;Q6B7Q9	N-Term(iTRAQ8plex); K19(iTRAQ8plex)	77.96	4	2492.45	-3.33151
dVIEPLESVSVNSIPTSk	B6ST36	N-Term(iTRAQ8plex); K18(iTRAQ8plex)	77.96	2	2522.42	0.429481
vLQNDIDLLNPPAELEk	B6TFY4	N-Term(iTRAQ8plex); K17(iTRAQ8plex)	77.96	2	2529.44	-0.95616
dAGSTASTAIIVGDR	B4FW31;B4FBB9	N-Term(iTRAQ8plex)	77.95	2	1737.92	-2.94251
yLNEAALGEANEDAmk	C0P5X1	N-Term(iTRAQ8plex); M15(Oxidation); K16(iTRAQ8plex)	77.94	2	2363.2	0.31375
vLELGDTIAGLTLEEAR	B6SR22	N-Term(iTRAQ8plex)	77.93	2	2104.18	-0.0750506
aSMGQDLSPVDLINVQQFAQR	K7WDH9	N-Term(iTRAQ8plex)	77.92	3	2621.36	-1.50595
iINEPTAAAIAYGLDk	B7ZZ42;P11143;B6U1E4;K7UZU9;P24067	N-Term(iTRAQ8plex); K16(iTRAQ8plex)	77.91	2	2268.3	-2.28473
eSIPGLEVEHVDISELPLLNTDLEGPGPGAFPAAVEAFR	B4FWN1	N-Term(iTRAQ8plex)	77.89	4	4390.27	-0.819445
iVMELYANEVPk	B4FZZ2;K7TWV7	N-Term(iTRAQ8plex); K12(iTRAQ8plex)	77.87	3	2014.15	-2.23626
hLNAGIFGTGSDGHTLPSEVTR	B6U4D6;B8A046	N-Term(iTRAQ8plex)	77.87	3	2570.31	-7.06434
vQDDEVGDGTTSVVVLAGELLk	B6T8X5	N-Term(iTRAQ8plex); K22(iTRAQ8plex)	77.82	4	2852.56	-2.63897
iGQVAIGGPGGNPFLGQQMSSQk	K7UDM8	N-Term(iTRAQ8plex); K23(iTRAQ8plex)	77.76	3	2879.56	-1.98555
lDcPNFYYDMEDILFHEVSR	B4FN54	N-Term(iTRAQ8plex); C3(Carbamidomethyl)	77.76	3	2867.33	-2.13799
fVVHNVxELELLMMHNR	B6UH19	N-Term(iTRAQ8plex); X7(S)	77.74	4	2372.25	-0.319452
gSDDESATIGDAk	K7VAS4	N-Term(iTRAQ8plex); K13(iTRAQ8plex)	77.73	2	1873.95	-4.86568
nLQDIIAILGmDELSEDDkLTVAR	P19023;B6SVV9	N-Term(iTRAQ8plex); M11(Oxidation); K19(iTRAQ8plex)	77.72	3	3296.78	-1.2425
gELQcIGATTLDEYR	C0PFV4;K7TSX2	N-Term(iTRAQ8plex); C5(Carbamidomethyl)	77.7	2	2030.01	-2.3482
tSEMSAVGLLPAALQGIDIk	C0PAU7;B6SWT4	N-Term(iTRAQ8plex); K20(iTRAQ8plex)	77.7	2	2622.51	2.81653
aHPAVAEVVDLGVDk	B6TXN0	N-Term(iTRAQ8plex); K15(iTRAQ8plex)	77.69	2	2128.21	-3.47707
gVGHAFHFDMLDSEQGVQLQER	K7VQR1	N-Term(iTRAQ8plex)	77.68	3	2804.37	-0.726927
hVAEADIIFVSVNTPTk	B6T9P0;B6TBY8	N-Term(iTRAQ8plex); K17(iTRAQ8plex)	77.67	2	2449.39	-1.78614
vGDVIESIQVVSGLDNLVNPSYk	B6U5I1	N-Term(iTRAQ8plex); K23(iTRAQ8plex)	77.63	3	3053.7	-0.0400191
vHEDMLLAASEALAAQATQENFDk	A0A4Y2	N-Term(iTRAQ8plex); K24(iTRAQ8plex)	77.63	4	3210.65	-2.2247
vATTAPVATPGSSTAAk	B4FHM6	N-Term(iTRAQ8plex); K17(iTRAQ8plex)	77.62	2	2138.22	-2.82198
mVNNIYLNFDAFHGDk	B4FUK7	N-Term(iTRAQ8plex); K16(iTRAQ8plex)	77.6	3	2506.3	-2.26633
mVNNIYLNmDAFHGDk	B4F9U9	N-Term(iTRAQ8plex); M9(Oxidation); K16(iTRAQ8plex)	77.6	3	2506.3	10.9025
qPATSGGLVTYEGR	K7VXT0	N-Term(iTRAQ8plex)	77.59	3	1739.93	4.2483
lLEQGNTDLGYDAAk	Q43298	N-Term(iTRAQ8plex); K15(iTRAQ8plex)	77.59	2	2216.19	-5.96392
mLVLFETPAGFALFk	K7VLV6	N-Term(iTRAQ8plex); K15(iTRAQ8plex)	77.59	2	2292.32	-1.92597
vDkETMEMLAALGMADLPGVER	B4FID1;B6TD69	N-Term(iTRAQ8plex); K3(iTRAQ8plex)	77.58	3	2984.57	-1.7664
yGYNAATGQYEDLmAAGIIDPTk	C0P530;K7UCB5;Q6B7Q9	N-Term(iTRAQ8plex); M14(Oxidation); K23(iTRAQ8plex)	77.57	3	3086.55	-2.25187
qAFDEAISELDTLSEESYk	K7TL05;P49106	N-Term(iTRAQ8plex); K19(iTRAQ8plex)	77.57	2	2783.41	0.746095
aQVEEFYVITWTSPk	B4FAW3	N-Term(iTRAQ8plex); K15(iTRAQ8plex)	77.56	2	2406.32	0.462637
eTLGYIDISLADVISNk	B6TBV7	N-Term(iTRAQ8plex); K17(iTRAQ8plex)	77.55	3	2459.38	-1.6014
tMLELLNQLDGFDSR	C0HIT5	N-Term(iTRAQ8plex)	77.54	3	2056.07	-1.13417
aIIQAAEEVAEGk	B8A0E6	N-Term(iTRAQ8plex); K13(iTRAQ8plex)	77.5	2	1937.11	-0.966256
qAVTLLQDNYPEFIAk	K7V6Z1;B6TVE3	N-Term(iTRAQ8plex); K16(iTRAQ8plex)	77.49	2	2458.38	0.970011
iDQITLEELEILDk	B6TI04	N-Term(iTRAQ8plex); K14(iTRAQ8plex)	77.49	2	2280.31	-0.939782
tGDLYIADAYFGLLk	B6TY34	N-Term(iTRAQ8plex); K15(iTRAQ8plex)	77.48	2	2268.27	-2.43238
sGVAVNSISFSYVDSAGHk	B6TKR7	N-Term(iTRAQ8plex); K19(iTRAQ8plex)	77.47	3	2533.33	-6.49683
eAAVLAAELVQLR	B4FJX9	N-Term(iTRAQ8plex)	77.46	3	1687	-2.41332
iLDHGEAGDNVGLLLR	B4FVB2	N-Term(iTRAQ8plex)	77.46	3	1996.11	-0.58703
hIDFSLTSPLGGGPAGR	B6TH64	N-Term(iTRAQ8plex)	77.45	3	1986.07	-1.6042
sYNFDNMMDGFYIAk	C0P5X1	N-Term(iTRAQ8plex); K15(iTRAQ8plex)	77.42	2	2424.18	-1.93027
vGEVIAITVEEEGDIEk	Q9SWR9;B6TUA2	N-Term(iTRAQ8plex); K17(iTRAQ8plex)	77.42	2	2438.35	-1.20597
vPVLETPDGPVFESNAIAR	K7UNK0;B6T7G7	N-Term(iTRAQ8plex)	77.41	3	2315.26	0.776035
hLNLDFQLQDGGR	B6TH42	N-Term(iTRAQ8plex)	77.38	3	1816.96	-2.9912
rTPGFTGADLQNLMNEAAILAAR	K7UDM8	N-Term(iTRAQ8plex)	77.37	3	2734.46	0.749955
kLPGEVISEEYSLEYGTDk	B4FS03;B6U1A1	N-Term(iTRAQ8plex); K1(iTRAQ8plex); K19(iTRAQ8plex)	77.37	3	3069.68	-0.0974054
vFEVcLADLQGDEDQAYR	B6UG10;B4FAV3;B6T834	N-Term(iTRAQ8plex); C5(Carbamidomethyl)	77.35	2	2432.17	-0.667054
vDTVDTTGAGDAFVGSLLVNVAk	B6TB39	N-Term(iTRAQ8plex); K23(iTRAQ8plex)	77.35	4	2857.57	-3.24952
aHPDVFNmMLQILEDGR	C0PFV4;K7TSX2	N-Term(iTRAQ8plex); M8(Oxidation)	77.34	3	2306.16	-1.05883
aFVVVGDGDGHVGLGVk	B6TNR8	N-Term(iTRAQ8plex); K17(iTRAQ8plex)	77.32	2	2234.27	-1.18545
hPAAPAIAVSDSSLk	C0P3W9	N-Term(iTRAQ8plex); K15(iTRAQ8plex)	77.31	2	2072.19	-1.63438
gFEAGGSHTPSNIDPWSIIGDDSSVFVATDR	C0P4P5	N-Term(iTRAQ8plex)	77.29	3	3538.7	-0.749089
tVDSEELTVEER	K7TL05;P49106	N-Term(iTRAQ8plex)	77.28	3	1710.87	-2.28499
aNNFDLMYEQVk	B4FQ59;B8A064	N-Term(iTRAQ8plex); K12(iTRAQ8plex)	77.23	3	2080.1	-0.896113
fkDGYMISSGQPVNEYIDSAVR	B6TB97;K7TT73	N-Term(iTRAQ8plex); K2(iTRAQ8plex)	77.22	3	3084.58	-3.08197
yDALGDGEDNSIGTESR	K7VLV6	N-Term(iTRAQ8plex)	77.18	2	2102.97	-1.72064
sEVPSTAELIEVLEDVk	K7UV99	N-Term(iTRAQ8plex); K17(iTRAQ8plex)	77.18	2	2466.38	0.0783545
nLTGLVELYGR	P49036	N-Term(iTRAQ8plex)	77.15	3	1538.88	-2.8477
vADFFDAAVNLALk	B6T7Q7	N-Term(iTRAQ8plex); K14(iTRAQ8plex)	77.15	2	2102.2	-3.33004
tMLETEELGVSILQDLHQQR	B4FC18	N-Term(iTRAQ8plex)	77.15	3	2644.39	-0.797036
vESVVGEVFSVVGQWQAEQQk	B6TBJ2	N-Term(iTRAQ8plex); K21(iTRAQ8plex)	77.14	3	2941.59	-0.741681
dGFVMGEGAGVLVLEELEHAk	B8A330	N-Term(iTRAQ8plex); K21(iTRAQ8plex)	77.13	4	2808.5	-1.8451
aIDYLYSGIPENVEAQPVAR	B6TKL2	N-Term(iTRAQ8plex)	77.12	2	2509.33	0.953369
lSEPEVLEPLVPSVLANLEHR	K7USP8	N-Term(iTRAQ8plex)	77.11	3	2645.48	-1.89138
dHPAANPFGPDSVPLEDVAFQPLLVVDPDQDVLHDR	C4J9M8	N-Term(iTRAQ8plex)	77.11	4	4239.12	-2.57079
iDGEGNAPASSSQIDLHEAR	B6U0P5	N-Term(iTRAQ8plex)	77.1	3	2371.16	-7.89306
yEAVIDAYLDGLEASGLSDLSR	B4FRC9	N-Term(iTRAQ8plex); Y1(iTRAQ8plex)	77.1	4	2965.55	-3.57683
iVDILVEQGIVPGIk	B6TI65	N-Term(iTRAQ8plex); K15(iTRAQ8plex)	77.09	2	2201.37	-1.39034
lYSIASSAIGDFGDSk	Q9SLP6;B6TEW2;B6T9S5	N-Term(iTRAQ8plex); K16(iTRAQ8plex)	77.09	2	2239.21	1.26784
vLVVANPANTNALILk	B6SLL8;Q08062	N-Term(iTRAQ8plex); K16(iTRAQ8plex)	77.09	2	2258.4	-2.31716
emQDIEFTVQENR	D3K3U9;C5IHD3	N-Term(iTRAQ8plex); M2(Oxidation)	77.08	3	1958.94	0.0225233
gGNNVLVIcDTYTPQGEPLPTNk	B4FT28;B6T3P5	N-Term(iTRAQ8plex); C9(Carbamidomethyl); K23(iTRAQ8plex)	77.08	3	3095.63	-0.075546
vAHDSPAAEAPLESVQVR	B4FWI4	N-Term(iTRAQ8plex)	77.04	2	2180.17	3.04795
gFGFVTMSTVEEADk	K7TYJ1	N-Term(iTRAQ8plex); K15(iTRAQ8plex)	77.03	2	2226.16	0.312324
lIGSPPGYVGYTEGGQLTEAVR	C0PFV4;K7TSX2	N-Term(iTRAQ8plex)	77.03	2	2568.37	2.54328
dcPGTHEFLLLDEGk	B6T2L2	N-Term(iTRAQ8plex); C2(Carbamidomethyl); K15(iTRAQ8plex)	77.03	2	2339.21	-1.40093
lDEALYNIQFEQHWLEAQTDR	B4FE73;B6SUS5	N-Term(iTRAQ8plex)	77.03	3	2923.45	-2.61223
gPGLYYVDSEGAR	B4FI86	N-Term(iTRAQ8plex)	77.02	3	1687.86	-1.25568
aMTTEQMEEEVVDLk	Q9SWI6	N-Term(iTRAQ8plex); K15(iTRAQ8plex)	77.02	2	2361.21	-2.24784
gYNIESLAVGLNk	B7ZZM4;B6TXK4	N-Term(iTRAQ8plex); K13(iTRAQ8plex)	77.01	2	1986.14	-3.64356
yLGPFSGEPPSYLTGEFPGDYGWDTAGLSADPETFAk	C0PAQ4	N-Term(iTRAQ8plex); K37(iTRAQ8plex)	76.94	3	4548.2	-0.718008
dGTSSGGGAFAAGSDPR	B6SJC6	N-Term(iTRAQ8plex)	76.92	2	1813.86	-1.63022
aVEILHAMAIPIELSDR	C0HGT5	N-Term(iTRAQ8plex)	76.92	3	2182.22	-0.956908
vAILGAAGGIGQPLSLLmk	C4J673;B4FZU8;B4FRJ1;B6TGF1	N-Term(iTRAQ8plex); M18(Oxidation); K19(iTRAQ8plex)	76.89	4	2433.47	-2.24644
gVFHAFEHLVQTGEVPYQEEEPAASAAR	K7U3M3	N-Term(iTRAQ8plex)	76.89	3	3373.67	-1.9026
qINVTcEVQQLLGNNR	P00827	N-Term(iTRAQ8plex); C6(Carbamidomethyl)	76.88	3	2190.16	-2.22616
gMFEDVNIILVGDHGMVGTcDR	B6SGJ5	N-Term(iTRAQ8plex); C20(Carbamidomethyl)	76.88	3	2739.32	0.957198
eLISNASDALDk	C0P4Q3;K7UXU8;B6U0V6;B8A0P3	N-Term(iTRAQ8plex); K12(iTRAQ8plex)	76.87	2	1884.05	-3.92941
tMVSDSDYTEFENFSk	C0P455	N-Term(iTRAQ8plex); K16(iTRAQ8plex)	76.84	3	2508.2	-3.8458
eEAEGAPAVAAHH	B6SPR5	N-Term(iTRAQ8plex)	76.84	2	1592.79	-6.84391
mDTDGENQEGGEADGQk	B6TS72	N-Term(iTRAQ8plex); K17(iTRAQ8plex)	76.84	2	2389.1	-3.01884
vDkETMEmLAALGMADLPGVER	B4FID1;B6TD69	N-Term(iTRAQ8plex); K3(iTRAQ8plex); M8(Oxidation)	76.84	3	3000.56	-3.43895
nQTVDLVFTAHPTQSAR	E9NQE1	N-Term(iTRAQ8plex)	76.82	2	2189.17	2.11316
dLLAASWNELPDSLVAEAk	B6T3B4;B6UHS0	N-Term(iTRAQ8plex); K19(iTRAQ8plex)	76.81	2	2650.45	-1.20113
iETVPEMPLVISDSAESIEk	B4FVJ0	N-Term(iTRAQ8plex); K20(iTRAQ8plex)	76.8	2	2795.52	-1.18246
aGPALLSGPIFATFEk	B6TK17	N-Term(iTRAQ8plex); K16(iTRAQ8plex)	76.8	2	2227.29	-2.52379
aGIFGNMQNLYETVk	B4FV74	N-Term(iTRAQ8plex); K15(iTRAQ8plex)	76.79	2	2293.25	0.428725
aDLLVLLSDVDGLYSGPPSEPGSk	C4IYE1	N-Term(iTRAQ8plex); K24(iTRAQ8plex)	76.74	3	3037.65	-2.96078
vVADAGHSANEVGIAAELR	B4FQC9	N-Term(iTRAQ8plex)	76.74	2	2183.17	0.283011
cGGSATLGELLAASEIPASNHDYLR	B6T9T0	N-Term(iTRAQ8plex); C1(Carbamidomethyl)	76.72	3	2906.46	0.736708
aALVGLYQETSmLTFEGQk	C4J4Q0	N-Term(iTRAQ8plex); M12(Oxidation); K19(iTRAQ8plex)	76.69	3	2710.45	-3.31805
aDELLGGHVIMLGANPSSQAAALEALR	B6TRF8	N-Term(iTRAQ8plex)	76.68	3	3008.63	4.00966
sLGcTDVEFSPEDAGR	B6SH97	N-Term(iTRAQ8plex); C4(Carbamidomethyl)	76.67	2	2043.95	-3.12272
aFGAELVLTDPLLGMk	B8A377	N-Term(iTRAQ8plex); K16(iTRAQ8plex)	76.65	2	2283.32	-1.73922
aSTPLDFPATDLAADAAGGk	B6SN55	N-Term(iTRAQ8plex); K20(iTRAQ8plex)	76.59	2	2497.34	0.144173
aLDAQIASLSDEIVk	C0P3K2	N-Term(iTRAQ8plex); K15(iTRAQ8plex)	76.58	2	2181.26	0.607935
gLDVDxLYVSHIQVNQAQk	B6UDY2	N-Term(iTRAQ8plex); X6(N); K19(iTRAQ8plex)	76.57	3	2749.5	-2.9447
vLEVGEVDAAVYPLPk	B6SVS6	N-Term(iTRAQ8plex); K16(iTRAQ8plex)	76.56	2	2307.34	0.430745
mIADVLLDDALk	B6TU74	N-Term(iTRAQ8plex); K12(iTRAQ8plex)	76.55	2	1925.12	-2.91392
lVQLFSEYGEVVNAAVVyDR	B4F8L8	N-Term(iTRAQ8plex); Y18(iTRAQ8plex)	76.55	3	2879.57	-1.31143
vYAEGGDTVLDEAAR	C0P5E7	N-Term(iTRAQ8plex)	76.54	2	1869.94	-3.45918
aGYSIYLNFSENPYFEDTk	Q94F78	N-Term(iTRAQ8plex); K19(iTRAQ8plex)	76.53	3	2866.43	-3.97203
vYPLDAVYDTPEDVPEDVk	B6TYG2	N-Term(iTRAQ8plex); K19(iTRAQ8plex)	76.52	3	2772.43	-3.44423
aFADEMGIPFMETSAk	B4FC26	N-Term(iTRAQ8plex); K16(iTRAQ8plex)	76.51	2	2353.19	-6.31714
rQEAIENLGADEFLISR	B4FU39	N-Term(iTRAQ8plex)	76.51	3	2265.21	-1.83039
eAVFTYAEDAASGSLPLMQk	B8A046	N-Term(iTRAQ8plex); K20(iTRAQ8plex)	76.49	2	2736.43	-4.27289
aTADDEDATAAATTVR	B6SJR3	N-Term(iTRAQ8plex)	76.48	2	1882.93	-1.04698
eQGHNVVLSDAEGTFHATk	B4FXY5	N-Term(iTRAQ8plex); K19(iTRAQ8plex)	76.47	3	2648.38	-2.75087
gIGGGGGVGAGGSQPSSSR	B8A270	N-Term(iTRAQ8plex)	76.46	2	1848.95	-0.687528
nSSYFVEWIPNNVk	P18025;P18026;B4F946;K7UWZ6;Q41783;Q41784;C0P664;K7VDQ8;B4FN29;C0PA67;K7UNE7	N-Term(iTRAQ8plex); K14(iTRAQ8plex)	76.46	2	2305.24	-2.65694
sDVEAALQVLNFAIYHk	Q43704	N-Term(iTRAQ8plex); K17(iTRAQ8plex)	76.43	3	2526.42	0.63463
gIAVGVGQSEILGR	K7UR93	N-Term(iTRAQ8plex)	76.42	3	1659.97	-1.91421
tIVAANLGVTPSNDGEVIR	K7U1P1;B4FLS7	N-Term(iTRAQ8plex)	76.42	2	2230.23	-3.99411
fQMEPNTGVTFDDVAGVDEAk	B1P2H4;B1P2H3	N-Term(iTRAQ8plex); K21(iTRAQ8plex)	76.4	3	2878.44	-0.44609
eVDYADNSVTENTR	C0P3W9	N-Term(iTRAQ8plex)	76.37	2	1916.92	1.61117
aSLTDDYTPESYYAQLVLTk	C0PE12	N-Term(iTRAQ8plex); K20(iTRAQ8plex)	76.37	2	2886.52	-0.447267
vSEEEAHAcEDR	B4FGK8;B7ZZM7	N-Term(iTRAQ8plex); C9(Carbamidomethyl)	76.37	2	1735.78	-0.837589
gIDESAGSDLTNLVHLINSY	K7UP24	N-Term(iTRAQ8plex)	76.35	3	2422.24	-0.93261
qDDGVVIANLDADk	Q5EUD6	N-Term(iTRAQ8plex); K14(iTRAQ8plex)	76.32	2	2081.13	-2.31682
mWDVDGNEYIDYVGSWGPAIIGHADDk	B6TPE4	N-Term(iTRAQ8plex); K27(iTRAQ8plex)	76.31	3	3631.77	1.5332
lIVADPDAILDALTYEEk	B4FGK8	N-Term(iTRAQ8plex); K18(iTRAQ8plex)	76.29	2	2597.44	-4.6305
lITYGTVMGGLLSEk	B6U2Y9	N-Term(iTRAQ8plex); K15(iTRAQ8plex)	76.28	2	2190.27	1.53939
vQGEVcAALEEADGGGAR	B4F938	N-Term(iTRAQ8plex); C6(Carbamidomethyl)	76.27	2	2093.02	-2.72594
gFGFITYTSSEEASAAITAMDGk	B6TR84	N-Term(iTRAQ8plex); K23(iTRAQ8plex)	76.26	4	2962.48	-5.52849
eDQTPLILIQDGDSk	Q5EUE1;C0PLF0	N-Term(iTRAQ8plex); K15(iTRAQ8plex)	76.24	2	2280.25	-3.18097
sLESASTAIVAALk	Q7XYR4	N-Term(iTRAQ8plex); K14(iTRAQ8plex)	76.24	2	1969.18	-1.24419
aDELETALMEMVk	K7VK21	N-Term(iTRAQ8plex); K13(iTRAQ8plex)	76.24	2	2088.1	-7.15027
iTQQEFTEMAWQAIVSSPEVAk	K7VD78	N-Term(iTRAQ8plex); K22(iTRAQ8plex)	76.22	4	3101.64	-0.518654
aGGGAADEEEFR	Q8W514	N-Term(iTRAQ8plex)	76.2	3	1512.72	-4.06924
gISGISEIEAFDcSHYPTR	K7WCU1	N-Term(iTRAQ8plex); C13(Carbamidomethyl)	76.18	3	2443.19	0.788075
gLTPQEFFFHAMGGR	K7TLU2	N-Term(iTRAQ8plex)	76.15	3	1999.01	-1.47199
nSEVAYEQNPNDADNLTR	B6SZD1	N-Term(iTRAQ8plex)	76.13	2	2354.11	-0.619174
ySEIVFPILSPDPATk	P46617	N-Term(iTRAQ8plex); K16(iTRAQ8plex)	76.13	2	2385.35	0.292528
sGNAIEAIYVAHEADLLGk	B4FTE5	N-Term(iTRAQ8plex); K19(iTRAQ8plex)	76.12	3	2579.42	-2.81662
dLFEGIQSMTYccGNFGDDk	B6UD26	N-Term(iTRAQ8plex); C12(Carbamidomethyl); C13(Carbamidomethyl); K20(iTRAQ8plex)	76.12	3	2965.37	1.08608
gAHAGDGLGNAFLSHIR	K7TKZ6	N-Term(iTRAQ8plex)	76.1	3	1997.06	-2.10756
iAALSEMNLEYFAIDSQGFITDHER	C0PAY9	N-Term(iTRAQ8plex)	76.1	3	3174.56	-3.69987
aAVAYEPNkPLVIEDVQVAPPQAGEVR	B4F8B9	N-Term(iTRAQ8plex); K9(iTRAQ8plex)	76.1	3	3468.93	-0.831224
tGGALPFLQAAIDVAHR	B4G0G4	N-Term(iTRAQ8plex)	76.09	3	2041.14	-2.86522
mLISMVETELEk	C0P567;B4FQM2	N-Term(iTRAQ8plex); K12(iTRAQ8plex)	76.08	2	2031.13	-2.91204
iEQAHVEQWMDFAATEVDPGVAWYLYPR	K7UNK0	N-Term(iTRAQ8plex)	76.05	3	3625.77	0.0841687
eEEQAAAAYNALQGR	B6TRJ7	N-Term(iTRAQ8plex)	76.03	3	1924.97	1.5415
sTVAATAAMAINPELHVEALQNR	K7UB20	N-Term(iTRAQ8plex)	76.03	3	2711.44	-0.793641
nLQDIIAILGMDELSEDDk	P19023;B6SVV9	N-Term(iTRAQ8plex); K19(iTRAQ8plex)	76.03	2	2740.46	2.25623
iYSSYLELNLDEVEPSMSGPk	K7URE0	N-Term(iTRAQ8plex); K21(iTRAQ8plex)	76	3	2979.54	-1.59459
aLTTAGISHIIDTTAISIGR	C0PGQ1	N-Term(iTRAQ8plex)	75.94	2	2315.31	-3.96515
gLSMASTFIGNSTSIQEMFR	K7UWZ6;Q41783;B4FN29	N-Term(iTRAQ8plex)	75.93	2	2481.23	-3.55444
vLLNcSGGGVcGTcIVEVVEGk	B4FVP6	N-Term(iTRAQ8plex); C5(Carbamidomethyl); C11(Carbamidomethyl); C14(Carbamidomethyl); K22(iTRAQ8plex)	75.91	4	2915.52	-0.568393
sVQMEGLLWGASk	K7UW71;B4FNT1	N-Term(iTRAQ8plex); K13(iTRAQ8plex)	75.9	2	2014.12	-3.17225
iLVTGGAGFIGSHLVDk	B4FF24	N-Term(iTRAQ8plex); K17(iTRAQ8plex)	75.9	2	2292.35	-1.31209
aAINTSNTGVEEAMNWLLSHMDDPDINDPISk	C0PCY1	N-Term(iTRAQ8plex); K32(iTRAQ8plex)	75.89	3	4107.02	-1.79211
dMIAYEGPDFNDLDENLQR	B4FZA1	N-Term(iTRAQ8plex)	75.88	2	2559.19	-3.82135
lITPEGEVELQVPDDVYILDQAEEDGIDLPyScR	B1P759	N-Term(iTRAQ8plex); Y31(iTRAQ8plex); C33(Carbamidomethyl)	75.87	4	4499.27	0.890278
vYPTYDFAcPFVDALEGVTHALR	B6SRU1;C0PF32	N-Term(iTRAQ8plex); C9(Carbamidomethyl)	75.86	3	2945.48	-0.975315
lAEEFGPEWAMQHIIPQVLEk	K7UKF0;K7V7I6	N-Term(iTRAQ8plex); K21(iTRAQ8plex)	75.86	4	3073.66	-2.93437
dTLIEQAEQGVDYFTIHAGVLLR	B6U4S7	N-Term(iTRAQ8plex)	75.84	3	2892.54	0.0305881
eVEDLEAGGIQVIQIDEAALR	C0P5Y3	N-Term(iTRAQ8plex)	75.83	3	2572.37	-1.55777
eVGGEFSLFDGSITGVNEELQEGk	B6U7Y1	N-Term(iTRAQ8plex); K24(iTRAQ8plex)	75.83	3	3149.61	-0.35289
sDVNHSDQALEIASDR	C0PHQ1;B6SH65	N-Term(iTRAQ8plex)	75.83	2	2061	-6.46517
mGFDDMYLcSPGGMYDk	B4FWG2;B4FJP7	N-Term(iTRAQ8plex); C9(Carbamidomethyl); K17(iTRAQ8plex)	75.81	2	2595.18	-1.22807
sIFQVYIEAAETmLVDDVADNk	B6TZD1	N-Term(iTRAQ8plex); M13(Oxidation); K22(iTRAQ8plex)	75.8	3	3095.61	-0.178235
iLGLGDLGcQGmGIPVGk	B6TVG1;B6UDG4;B8A2V9;B4F8P6;E9NQE2	N-Term(iTRAQ8plex); C9(Carbamidomethyl); M12(Oxidation); K18(iTRAQ8plex)	75.78	3	2409.34	-1.67078
vVDLADIcANQWk	Q6LBU9	N-Term(iTRAQ8plex); C8(Carbamidomethyl); K13(iTRAQ8plex)	75.77	3	2140.17	1.82038
iEAELSNIcDGILk	B4FT23;Q5XPI0;B6SRI4	N-Term(iTRAQ8plex); C9(Carbamidomethyl); K14(iTRAQ8plex)	75.74	2	2183.22	-2.00044
kDPLESIDSGLLVIEk	C0PCX9	N-Term(iTRAQ8plex); K1(iTRAQ8plex); K16(iTRAQ8plex)	75.74	3	2668.58	-3.14517
lHVIDMDTIDVSNLNR	K7UNY0	N-Term(iTRAQ8plex)	75.71	3	2159.14	-2.65149
gDLYDQASLVSAVk	B4FD74	N-Term(iTRAQ8plex); K14(iTRAQ8plex)	75.7	2	2074.16	-0.103821
lGAcVDILGNEVHIGDANVk	B4FQS5	N-Term(iTRAQ8plex); C4(Carbamidomethyl); K20(iTRAQ8plex)	75.7	2	2702.47	-1.08843
eQVDLFLAEVAAk	B6SZA4;B6SRJ0	N-Term(iTRAQ8plex); K13(iTRAQ8plex)	75.69	2	2041.17	-3.05913
qLLLAAIDLVDANSk	K7U7Y0	N-Term(iTRAQ8plex); K15(iTRAQ8plex)	75.68	3	2192.3	-3.49467
gQAWVVFEDVASATEALk	B6U285	N-Term(iTRAQ8plex); K18(iTRAQ8plex)	75.68	2	2529.37	-4.56989
nFVEDDVNSVYSSEk	B6TY10	N-Term(iTRAQ8plex); K15(iTRAQ8plex)	75.67	2	2340.17	-4.85763
gILAMDESNATcGk	B6TI65;B6T7D4	N-Term(iTRAQ8plex); C12(Carbamidomethyl); K14(iTRAQ8plex)	75.66	3	2075.06	-4.68525
nISFTVWDVGGQDk	B4FFK3	N-Term(iTRAQ8plex); K14(iTRAQ8plex)	75.63	2	2174.16	-4.27983
yGYNAATGEYEDLMAAGIIDPTk	K7UGR2	N-Term(iTRAQ8plex); K23(iTRAQ8plex)	75.6	3	3071.55	1.40342
aSVVDDLPLVGNk	C4J9M7	N-Term(iTRAQ8plex); K13(iTRAQ8plex)	75.59	2	1935.13	-1.90212
aGAPVDQTIATLAAHLEQGDcIIDGGNEWYENTER	B4FSV6	N-Term(iTRAQ8plex); C21(Carbamidomethyl)	75.59	4	4118.95	-3.41733
dLTLEALFGAAFMNELHSk	B4FLU7	N-Term(iTRAQ8plex); K19(iTRAQ8plex)	75.57	3	2715.45	-4.88638
nQVAMNPINTVFDAk	B7ZZ42;B6U1E4	N-Term(iTRAQ8plex); K15(iTRAQ8plex)	75.56	2	2270.24	-1.67309
aFEDAEITHVDDTVDPVR	K7TKZ6	N-Term(iTRAQ8plex)	75.55	3	2333.15	-4.44982
hIPVIDGTGMLGMVSIGDVVR	B4G1D2	N-Term(iTRAQ8plex)	75.55	3	2470.33	-5.37873
lPMFGcTDATQVYk	B7ZYT6	N-Term(iTRAQ8plex); C6(Carbamidomethyl); K14(iTRAQ8plex)	75.54	2	2239.16	-3.25985
aRPDFGDVSGGQDMTGYYPR	C0PAJ9	N-Term(iTRAQ8plex)	75.54	3	2493.17	-3.55141
aGVPDLASAQELAR	C0PE12	N-Term(iTRAQ8plex)	75.51	3	1701.94	-2.18851
eGIGITEILDALVTk	K7UFR2	N-Term(iTRAQ8plex); K15(iTRAQ8plex)	75.51	2	2180.3	0.103255
hFGEAVLDAcFAEFR	D9J101	N-Term(iTRAQ8plex); C10(Carbamidomethyl)	75.5	3	2073.01	-3.8766
dNGMHALIIYDDLSk	P05494	N-Term(iTRAQ8plex); K15(iTRAQ8plex)	75.49	2	2313.23	-3.0941
eSGMTLITAEDLDDAAEk	B6TS21;B4FRH5	N-Term(iTRAQ8plex); K18(iTRAQ8plex)	75.48	2	2517.28	-2.2909
eYAGSFAVVPGSGAGk	K7TGW6	N-Term(iTRAQ8plex); K16(iTRAQ8plex)	75.47	2	2105.14	-3.38796
dDIEVVAVNDPFIDAk	B6TDF8	N-Term(iTRAQ8plex); K16(iTRAQ8plex)	75.47	2	2368.27	-4.63861
yLNFFLEDDDELAHIk	C0PCX3	N-Term(iTRAQ8plex); K16(iTRAQ8plex)	75.47	3	2590.36	-2.66948
lAAILDDVEAEMSSEk	B6T6P3	N-Term(iTRAQ8plex); K16(iTRAQ8plex)	75.46	2	2329.24	-2.11112
kIIGATNPLASEPGTIR	B4FK49	N-Term(iTRAQ8plex); K1(iTRAQ8plex)	75.46	3	2346.4	-0.308626
lIGEEAIPAVLPQVVELLAHPk	C0PHF1	N-Term(iTRAQ8plex); K22(iTRAQ8plex)	75.46	3	2944.76	-2.65806
lLGTVTIASGGVMPNIHNLLLPk	B4FIA6	N-Term(iTRAQ8plex); K23(iTRAQ8plex)	75.46	3	2966.76	-1.74953
vYDYALYNDLGNPDLR	B7ZZ50	N-Term(iTRAQ8plex)	75.45	2	2205.12	1.37548
aAEEVIFGEPEVTTGAAGDLQQITGLAk	B1P2H4;B1P2H3	N-Term(iTRAQ8plex); K28(iTRAQ8plex)	75.44	3	3423.86	4.10756
eFGVSMEPSILVNHIk	B6TJE8	N-Term(iTRAQ8plex); K16(iTRAQ8plex)	75.44	3	2408.36	4.33143
iMSVLSPLVAVTk	K7UN19	N-Term(iTRAQ8plex); K13(iTRAQ8plex)	75.43	2	1966.21	-7.48124
lSELGFADA	B6U9S6	N-Term(iTRAQ8plex)	75.42	2	1226.65	-2.70425
vPTSNYEFGANFINQR	K7VNQ7	N-Term(iTRAQ8plex)	75.42	2	2161.09	-2.17574
eGALVLYTLADPSMAEATk	B6UCI2	N-Term(iTRAQ8plex); K19(iTRAQ8plex)	75.42	2	2588.4	-2.93842
gGLNVGAVLILPEGFELAPPDR	P46617	N-Term(iTRAQ8plex)	75.4	3	2538.42	-2.0703
tEYQLIDITEDGFVSLLTDSGNTk	B4FDE1	N-Term(iTRAQ8plex); K24(iTRAQ8plex)	75.39	3	3267.7	-1.68031
eEVTIAEFAATSAEk	B4FRS6	N-Term(iTRAQ8plex); K15(iTRAQ8plex)	75.38	2	2204.18	-3.31828
aVAGAGVLAGYDk	B4FSA7	N-Term(iTRAQ8plex); K13(iTRAQ8plex)	75.37	2	1800.04	-5.32757
gQPLDDSIEILLDScPEFFNSHDR	B4FGD9	N-Term(iTRAQ8plex); C15(Carbamidomethyl)	75.37	3	3108.48	-3.24097
gLAYDISDDQQDITR	C0P5X1	N-Term(iTRAQ8plex)	75.36	2	2014	-0.612038
sEVNDEDDEEGSEEDEDDDE	P27347	N-Term(iTRAQ8plex)	75.36	2	2604.95	0.46062
aWVYDAYGDAGVLk	B6TXY3	N-Term(iTRAQ8plex); K14(iTRAQ8plex)	75.35	3	2136.15	-2.85622
eIALGGGNIHcITQQQPVRPS	C0PHP8;B6TJ57	N-Term(iTRAQ8plex); C11(Carbamidomethyl)	75.35	3	2579.36	-0.648202
aVINSGAPFPVVPQVISVNPTHWR	B7ZZ50	N-Term(iTRAQ8plex)	75.35	3	2889.61	1.21777
mEAVGSQSGATAESVR	B6SRE7	N-Term(iTRAQ8plex); M1(Oxidation)	75.33	2	1899.94	-1.55474
vcMLGDAQHVEEAER	C4J929	N-Term(iTRAQ8plex); C2(Carbamidomethyl)	75.31	3	2047.98	-2.34815
lNLLDLAPGGHLGR	B4F9G0;B4F8D2;B4FVJ0;C0P455	N-Term(iTRAQ8plex)	75.3	3	1750.03	-1.05612
lYQmQETGALLFPAINVNDSVTk	C0PHR4	N-Term(iTRAQ8plex); M4(Oxidation); K23(iTRAQ8plex)	75.29	3	3176.71	-1.99596
iYDTcIGcTQcVR	K7U064	N-Term(iTRAQ8plex); C5(Carbamidomethyl); C8(Carbamidomethyl); C11(Carbamidomethyl)	75.28	3	1949.92	2.23722
mPTFFETFPVVLVDEEGIVR	P05641	N-Term(iTRAQ8plex); M1(Oxidation)	75.27	2	2645.39	3.19245
mNAEGAALQGSGWVWLALDk	B4F9H6	N-Term(iTRAQ8plex); K20(iTRAQ8plex)	75.27	3	2725.46	-0.992193
nFFEEHLHTDEEIR	C0HFD0	N-Term(iTRAQ8plex)	75.26	2	2120.03	-0.978625
kGSITSIQAVYVPADDLTDPAPATTFAHLDATTVLSR	P00827	N-Term(iTRAQ8plex); K1(iTRAQ8plex)	75.25	4	4451.41	3.242
mLVDDIGDVTITNDGATILk	B6TKY3	N-Term(iTRAQ8plex); K20(iTRAQ8plex)	75.24	3	2712.48	-6.46609
tLNLLQEcFGEGIITINQMTk	K7U9W6	N-Term(iTRAQ8plex); C8(Carbamidomethyl); K21(iTRAQ8plex)	75.24	3	3031.65	2.10451
aAVIGDTIGDPLk	K7VRI2;Q5K3Q7	N-Term(iTRAQ8plex); K13(iTRAQ8plex)	75.22	3	1878.11	-2.045
sVAEPAAVAAPAPETk	Q94IQ9	N-Term(iTRAQ8plex); K16(iTRAQ8plex)	75.22	2	2117.2	-3.55811
eDDQGEmGSGGGLSADDAER	B4FZ72	N-Term(iTRAQ8plex); M7(Oxidation)	75.22	3	2315.98	-1.64284
gAHGIIVVYDVTDQESFNNVk	B4FAE1	N-Term(iTRAQ8plex); K21(iTRAQ8plex)	75.22	3	2913.55	-2.2331
eMIEAGVHFGHGIk	P16037	N-Term(iTRAQ8plex); K14(iTRAQ8plex)	75.22	2	2133.17	-2.25605
fESLVHDLIER	B6U4A3	N-Term(iTRAQ8plex)	75.21	3	1661.91	-1.86356
aQVAADAPVEEVk	B6TVE3	N-Term(iTRAQ8plex); K13(iTRAQ8plex)	75.2	2	1935.09	-3.47764
gPEGGGVTTDDALR	C0PE12	N-Term(iTRAQ8plex)	75.16	3	1648.84	-1.02784
aHVAVFNTLLQVLDDGR	C0PDC7	N-Term(iTRAQ8plex)	75.16	3	2172.21	0.280335
fMQDPMEIYVDDEAk	C0PJ26;C4IZ62	N-Term(iTRAQ8plex); K15(iTRAQ8plex)	75.15	2	2439.2	-2.64692
mGITPIMmSAGELESGNAGEPAk	C0P5X1	N-Term(iTRAQ8plex); M8(Oxidation); K23(iTRAQ8plex)	75.15	3	2915.47	-1.8897
qEGATQEPSVAASSAR	B6U533	N-Term(iTRAQ8plex)	75.12	2	1892.96	-0.578186
sDEAENIGYVIPTTVVSHFLNDYQk	B8A270	N-Term(iTRAQ8plex); K25(iTRAQ8plex)	75.12	3	3447.79	0.0674631
gLEQGISGGGGVPPMLVGGk	B6SRR2	N-Term(iTRAQ8plex); K20(iTRAQ8plex)	75.11	2	2418.36	-2.83426
lLIFDSEEDLAVSLAk	B6UAK0	N-Term(iTRAQ8plex); K16(iTRAQ8plex)	75.1	2	2371.35	-1.92214
aVDLAAGELLEIATPGk	K7UQR5	N-Term(iTRAQ8plex); K17(iTRAQ8plex)	75.07	3	2276.32	-3.72824
vALDVAEAQHLMEGLDWQGAVk	C4J9S6	N-Term(iTRAQ8plex); K22(iTRAQ8plex)	75.07	3	2988.6	-1.18997
sYELPDGQVITIGNER	B4G1E1	N-Term(iTRAQ8plex)	75.05	3	2095.09	-3.24664
hYLAMAPGGLGAYSDSR	B6TXZ8	N-Term(iTRAQ8plex)	75.04	3	2070.03	-2.12401
eLQETVQYPVEHPEk	F8UV61;B4FZM3	N-Term(iTRAQ8plex); K15(iTRAQ8plex)	75.04	2	2434.3	-3.52281
dVADADALVSSLGSAk	B4FQK0	N-Term(iTRAQ8plex); K16(iTRAQ8plex)	75.03	2	2127.17	-3.81605
lSELGYADA	B6TM55	N-Term(iTRAQ8plex)	75.02	2	1242.65	-3.67347
gLGLEYDMSGLTGDTMDSHR	B4FHM4	N-Term(iTRAQ8plex)	75.02	3	2459.15	0.380991
eDIDGFLVGGASLk	B4FDF4;B4F820	N-Term(iTRAQ8plex); K14(iTRAQ8plex)	75.01	2	2029.15	1.31581
sAENNLYSVEGMQFDR	K7UGR2	N-Term(iTRAQ8plex)	74.99	2	2164.02	-1.76968
sNLFSPSELAVTADPTEEMTEEEk	K7V5E8;K7TW55	N-Term(iTRAQ8plex); K24(iTRAQ8plex)	74.99	3	3262.61	-1.31714
gLVDNLFQAPmGDGTHVAVLSSYDYISQGQk	C0P5X1	N-Term(iTRAQ8plex); M11(Oxidation); K31(iTRAQ8plex)	74.99	3	3935.01	0.237228
eLINGDLVVDDk	B6SRI3	N-Term(iTRAQ8plex); K12(iTRAQ8plex)	74.98	2	1938.1	-0.903405
lGYADVVEEISVGEGk	B4F8V9	N-Term(iTRAQ8plex); K16(iTRAQ8plex)	74.98	2	2273.25	-0.957138
vQELcDAANDEVDENDR	C0PHA8	N-Term(iTRAQ8plex); C5(Carbamidomethyl)	74.96	2	2296.02	-2.59047
lAEVTSTVTYNLNk	K7VAA1;K7UXK9	N-Term(iTRAQ8plex); K14(iTRAQ8plex)	74.93	2	2161.23	-1.92586
aNVLGVVVDVPIk	B6SZZ1	N-Term(iTRAQ8plex); K13(iTRAQ8plex)	74.91	2	1931.21	-1.89518
lAADGGATDADVDSGR	K7UGU4	N-Term(iTRAQ8plex)	74.89	3	1794.87	-2.74322
eQVVAGTLHHLTLEAVEAGR	B6T883	N-Term(iTRAQ8plex)	74.89	3	2434.33	-1.32262
aTSLSSASVDDAAVIEELIAk	K7V1I3;K7UB20	N-Term(iTRAQ8plex); K21(iTRAQ8plex)	74.87	4	2698.49	-1.96751
dSSAADDATGPNk	C0PE12	N-Term(iTRAQ8plex); K13(iTRAQ8plex)	74.86	2	1856.94	-2.18205
sHAIDAFSHALQAIPTIIADNAGLDSADLISQLR	B6T8X5	N-Term(iTRAQ8plex)	74.86	4	3849.04	-1.30516
lLFEALEYSHVck	B6T2L2	N-Term(iTRAQ8plex); C12(Carbamidomethyl); K13(iTRAQ8plex)	74.85	2	2217.22	0.532001
gLEYDYVEEDLGNk	B6TP77	N-Term(iTRAQ8plex); K14(iTRAQ8plex)	74.85	2	2252.15	-2.3657
hLEVQLLcDQYGNVAALHSR	Q7XYR4;K7TS88	N-Term(iTRAQ8plex); C8(Carbamidomethyl)	74.82	4	2627.37	-0.285407
fVmDEVYDMELYEWTk	K7UNK0;B6T7G7;K7UQT7	N-Term(iTRAQ8plex); M3(Oxidation); K16(iTRAQ8plex)	74.81	3	2722.32	-2.59542
gEALFVLAQLGR	B6SZH7	N-Term(iTRAQ8plex)	74.79	3	1577.93	-0.267904
eDDIIGILETDDVk	B4F848	N-Term(iTRAQ8plex); K14(iTRAQ8plex)	74.79	2	2183.18	-3.19904
vAIIGHVVHLVNR	B6UDS6;K7V384	N-Term(iTRAQ8plex)	74.78	3	1731.07	0.63575
eDDVIGILETDDVk	C0PKD9	N-Term(iTRAQ8plex); K14(iTRAQ8plex)	74.77	2	2169.16	-6.69727
aSLVNDVDDVEk	B4FRR1	N-Term(iTRAQ8plex); K12(iTRAQ8plex)	74.75	2	1912.05	-0.959659
kAEQYLADSGLPYTIIR	B4FH62	N-Term(iTRAQ8plex); K1(iTRAQ8plex)	74.74	3	2546.45	2.15346
cESAcPTDFLSVR	P11601	N-Term(iTRAQ8plex); C1(Carbamidomethyl); C5(Carbamidomethyl)	74.71	3	1845.88	1.12445
vYDYDVYNDLGDPDk	K7URE2	N-Term(iTRAQ8plex); K15(iTRAQ8plex)	74.7	2	2399.17	-4.7804
vVVHPLVLLSIVDHYNR	B4FT82;B4FS63	N-Term(iTRAQ8plex)	74.7	3	2277.33	-1.84321
eLAITNLTNYLTk	B4FF65	N-Term(iTRAQ8plex); K13(iTRAQ8plex)	74.68	2	2102.22	-3.25854
dSGSAAMTYENYLH	B6SJQ9	N-Term(iTRAQ8plex)	74.68	2	1862.85	-0.815487
aLFGGTGNYASALFLTAAk	B6TBW2	N-Term(iTRAQ8plex); K19(iTRAQ8plex)	74.67	3	2481.39	-1.9996
aGADVILTYFAR	B6TPK4	N-Term(iTRAQ8plex)	74.66	3	1600.9	-0.929214
mGAAEVVDVLVEDAAAk	K7UC06	N-Term(iTRAQ8plex); K17(iTRAQ8plex)	74.63	2	2296.27	-1.09867
gGQTALHVAEDDEVR	C0PIG8	N-Term(iTRAQ8plex)	74.59	2	1900.97	2.78285
aTVLVETLPAVFQMNEILHELR	P49081	N-Term(iTRAQ8plex)	74.59	3	2827.57	0.298602
nDGFEIGPQVLR	B6TPA2	N-Term(iTRAQ8plex)	74.57	3	1648.89	-2.3569
kEVEDLEAAGIQVIQIDEAALR	B8A1R8;B6UF55	N-Term(iTRAQ8plex); K1(iTRAQ8plex)	74.57	3	3018.69	-2.25786
eYGITVESIIAAAk	Q7SIC9;B4G177	N-Term(iTRAQ8plex); K14(iTRAQ8plex)	74.54	2	2073.2	-0.988182
aVSNVNNIIGPAIVGk	K7V794	N-Term(iTRAQ8plex); K16(iTRAQ8plex)	74.54	2	2174.31	-1.10266
lLEATGISTVPGSGFGQk	C4J2Z0;B6TXZ8	N-Term(iTRAQ8plex); K18(iTRAQ8plex)	74.54	2	2370.34	-4.44021
dSVFDFTSADDSLVAGAEDSSFR	K7V7U4	N-Term(iTRAQ8plex)	74.54	3	2742.28	3.70434
vGQEASLEQWLLHPPPLLAGEDQFR	A1XCH8	N-Term(iTRAQ8plex)	74.54	4	3134.65	-2.14685
aNSGHPGLPMGcAPMGHVLYDEVMR	Q7SIC9	N-Term(iTRAQ8plex); C12(Carbamidomethyl)	74.54	4	3000.42	-2.31151
tFLTSDVVVVDIk	C0P530;K7UCB5;Q6B7Q9	N-Term(iTRAQ8plex); K13(iTRAQ8plex)	74.53	2	2044.21	-1.93431
gSTNLESIQILk	B6T8X5	N-Term(iTRAQ8plex); K12(iTRAQ8plex)	74.53	2	1911.13	-3.38463
lTITVLQQLEDASGDVSGLAVk	K7UBG7	N-Term(iTRAQ8plex); K22(iTRAQ8plex)	74.49	4	2865.64	0.136065
gEGMGSAVADSGESR	B6TZS3	N-Term(iTRAQ8plex)	74.48	2	1713.8	-3.29985
lYIGLSGLATDAQTLYQR	B4FMZ5;K7UF17	N-Term(iTRAQ8plex)	74.48	3	2287.26	-2.03173
tLTSLSSVTAYGFDLVR	C0P5Y3	N-Term(iTRAQ8plex)	74.47	2	2134.17	-1.28458
aPISNLTGVQGAVNVQGEDQk	B6TSK5	N-Term(iTRAQ8plex); K21(iTRAQ8plex)	74.47	3	2733.48	-5.99567
iSAHIAAAVAAk	B4F8P6;E9NQE2	N-Term(iTRAQ8plex); K12(iTRAQ8plex)	74.47	2	1731.07	-2.59368
gPDVAGGGPEDEEER	K7UBY5	N-Term(iTRAQ8plex)	74.46	2	1817.84	-3.13006
kTNPVVAEIFSLMSR	K7USR3	N-Term(iTRAQ8plex); K1(iTRAQ8plex)	74.45	3	2300.33	0.984532
lSHDADADVSMAAIISLGLIGAGTNNAR	K7UFV4	N-Term(iTRAQ8plex)	74.45	3	3057.59	-0.608973
fVETIELQIGLk	C4J929	N-Term(iTRAQ8plex); K12(iTRAQ8plex)	74.44	2	1998.2	-6.20066
yGQYLYDGLVLFAPSTPR	B4FZ10;B4FA76	N-Term(iTRAQ8plex)	74.44	2	2364.26	1.25045
gILASDESTGTIGk	B6SSU6	N-Term(iTRAQ8plex); K14(iTRAQ8plex)	74.43	2	1957.11	-0.619912
lELTHAALDALVDAAAAR	E7DDV3	N-Term(iTRAQ8plex)	74.43	3	2125.19	-0.843518
lSSPSEVSVDLIDGGSTVVk	C4J5G3	N-Term(iTRAQ8plex); K20(iTRAQ8plex)	74.42	2	2597.44	-2.0489
sVAEPAAAAPVPETk	Q94IQ8	N-Term(iTRAQ8plex); K15(iTRAQ8plex)	74.4	2	2046.16	-2.54294
gGLAVNPNFFVDFGTEPDGPALAHEmR	B4FAL8	N-Term(iTRAQ8plex); M26(Oxidation)	74.4	3	3178.56	0.929796
gGGVDWDAVIDAEAR	B4FDC9	N-Term(iTRAQ8plex)	74.38	3	1834.92	-1.14789
lFQVEYAMEAVk	B6TNX7;B6TAJ3	N-Term(iTRAQ8plex); K12(iTRAQ8plex)	74.35	2	2036.13	-3.06254
iQAVIESGVFPR	C0P5C0	N-Term(iTRAQ8plex)	74.32	3	1619.94	-2.71056
fQIGEVFAHMPR	B6SLQ1;Q9AR48	N-Term(iTRAQ8plex)	74.32	3	1735.92	-1.63467
vcPSVTLGLQPGEAFTVR	C0P626;B4F9E2;C0HIK4	N-Term(iTRAQ8plex); C2(Carbamidomethyl)	74.29	2	2235.21	0.227307
vAAAEHISQFNEEAR	Q8L8G4;Q94F77	N-Term(iTRAQ8plex)	74.29	3	1976.01	-3.24889
gYLSDMLALVk	C0PNM8	N-Term(iTRAQ8plex); K11(iTRAQ8plex)	74.28	2	1818.06	-4.94217
eIVGSIQSQVAk	B4FSJ1;B4FMY6;B4G0U0	N-Term(iTRAQ8plex); K12(iTRAQ8plex)	74.27	2	1867.1	-3.87552
fIGTAGAASSTMNPk	B6U237;K7VHG3;B6SV64	N-Term(iTRAQ8plex); K15(iTRAQ8plex)	74.26	2	2061.12	-1.855
dASGDGTTAVAENESSk	K7TZN7	N-Term(iTRAQ8plex); K17(iTRAQ8plex)	74.26	2	2247.12	-1.76272
gLGETIFGFIFk	B4FS10	N-Term(iTRAQ8plex); K12(iTRAQ8plex)	74.23	2	1937.13	-0.768366
vALLGAAGGIGQPLGLLIk	B4FG53	N-Term(iTRAQ8plex); K19(iTRAQ8plex)	74.22	4	2369.5	-4.0625
gFFEcTHDVTSLTcADFLR	K7UGM3	N-Term(iTRAQ8plex); C5(Carbamidomethyl); C14(Carbamidomethyl)	74.22	3	2580.22	0.593915
tPFTSGIGLETLGVETDk	C4J5G3	N-Term(iTRAQ8plex); K18(iTRAQ8plex)	74.2	3	2473.36	-3.48073
eLVSNASDALDk	C0PDG3;K7V364;B8A158	N-Term(iTRAQ8plex); K12(iTRAQ8plex)	74.2	2	1870.03	-3.94549
mASFVGAMAISDLVk	B6T8X5	N-Term(iTRAQ8plex); K15(iTRAQ8plex)	74.2	2	2148.2	0.993258
aGHTDSILEVLAQDDMLNAk	B4FS35	N-Term(iTRAQ8plex); K20(iTRAQ8plex)	74.2	3	2749.45	-6.71112
fESAAAAAAEEEVDDR	K7V5E8	N-Term(iTRAQ8plex)	74.18	3	1984.94	1.08045
aAIAATYYADLGIEDSDIFVSDGAk	B6TIG6	N-Term(iTRAQ8plex); K25(iTRAQ8plex)	74.18	3	3184.66	3.14465
lEIGGVDLTNLFAQELk	B6TLR0	N-Term(iTRAQ8plex); K17(iTRAQ8plex)	74.16	3	2468.4	-7.949
mGITPIMMSAGELESGNAGEPAk	C0P5X1	N-Term(iTRAQ8plex); K23(iTRAQ8plex)	74.16	3	2899.47	-5.02218
lVQLFSEHGEVVDAk	K7TYJ1	N-Term(iTRAQ8plex); K15(iTRAQ8plex)	74.16	2	2279.28	-1.78546
lGPAVGAVFASTGEGQEAAVR	B6TP77	N-Term(iTRAQ8plex)	74.15	3	2291.22	-2.62841
gALGTLmTEGAVVIHGDNVR	C0P5C2	N-Term(iTRAQ8plex); M7(Oxidation)	74.14	3	2330.24	-2.26269
gDALYAMELTLALEk	B4FRL5	N-Term(iTRAQ8plex); K15(iTRAQ8plex)	74.13	2	2246.25	-3.64912
vLSVVGILQDEVDPMVSVMk	C0HIT5	N-Term(iTRAQ8plex); K20(iTRAQ8plex)	74.1	3	2766.55	-2.05147
eLMANLVSMQSSLSDVNk	P93804;P93805	N-Term(iTRAQ8plex); K18(iTRAQ8plex)	74.09	3	2574.37	-0.369401
sEVPEYLTGEVPGDYGYDPFGLGk	B4FL55	N-Term(iTRAQ8plex); K24(iTRAQ8plex)	74.08	3	3197.61	0.237024
eSGmTLITAEDLDDAAEk	B6TS21;B4FRH5	N-Term(iTRAQ8plex); M4(Oxidation); K18(iTRAQ8plex)	74.06	3	2533.27	-5.76777
qISELGIYPAVDPLDSTSR	P19023;B6SVV9	N-Term(iTRAQ8plex)	74.05	2	2365.26	0.660493
aNLSNANLEGALATGNTSFk	K7VAE7	N-Term(iTRAQ8plex); K20(iTRAQ8plex)	74.05	3	2601.4	-2.08254
hSGNISLDDVIEIAR	B6T1H5	N-Term(iTRAQ8plex)	74.05	3	1943.05	-0.654175
nLPFNISSEEMYDIFGk	B6T212	N-Term(iTRAQ8plex); K17(iTRAQ8plex)	74.05	3	2612.34	-3.93131
lVLEVAQHLGENMVR	P19023;B6SVV9	N-Term(iTRAQ8plex)	74.03	3	2012.12	-2.15484
lQVFSTDFIDGDFVDAcAGVTk	B4G206	N-Term(iTRAQ8plex); C17(Carbamidomethyl); K22(iTRAQ8plex)	74.03	3	3013.54	-0.0806629
iIATHTDSPDVLIWDVEAQPNR	Q94F77	N-Term(iTRAQ8plex)	74.03	3	2794.46	-1.00246
tMISDSDYTEFENFTk	B4F8D2;B4FVJ0	N-Term(iTRAQ8plex); K16(iTRAQ8plex)	74.02	3	2536.22	-5.19474
lATADILTGLSk	B4FJN0	N-Term(iTRAQ8plex); K12(iTRAQ8plex)	74	2	1811.11	0.566582
iGGVAADLPYGWMDk	K7UWL2	N-Term(iTRAQ8plex); K15(iTRAQ8plex)	74	2	2201.19	-1.23237
lALALGDENAVAMPVSAAANEAFk	B6T4X5	N-Term(iTRAQ8plex); K24(iTRAQ8plex)	73.98	4	2981.62	-2.46985
gWDAQVLGEAPYk	B8A306;C0HHU2	N-Term(iTRAQ8plex); K13(iTRAQ8plex)	73.96	2	2042.11	-3.64367
aLEEAFNSLEGITcNk	Q5GAQ3	N-Term(iTRAQ8plex); C14(Carbamidomethyl); K16(iTRAQ8plex)	73.96	3	2404.26	-0.0533375
aQVEEFYVITWVSPk	B6SKI1	N-Term(iTRAQ8plex); K15(iTRAQ8plex)	73.95	2	2404.34	0.975697
dYNPEQNEDNVLAR	P04967	N-Term(iTRAQ8plex)	73.94	3	1980.95	-0.819384
qFGYIVLTTSAGImDHEEAR	B4FQ61;B6TJ93	N-Term(iTRAQ8plex); M14(Oxidation)	73.94	3	2558.28	-3.6132
nLSQQcLNALANVVPGLIGGSADLASSNMTLLk	Q7SIC9;B4G177	N-Term(iTRAQ8plex); C6(Carbamidomethyl); K33(iTRAQ8plex)	73.94	4	3978.16	0.588637
gGAHSPFAVAISEEER	C0P3W9	N-Term(iTRAQ8plex)	73.94	2	1961	-0.110191
sSDLVLMVLDASk	B6TJC5	N-Term(iTRAQ8plex); K13(iTRAQ8plex)	73.93	2	1986.13	-3.44535
lPSAcVGDMVMATVk	B4FHX3	N-Term(iTRAQ8plex); C5(Carbamidomethyl); K15(iTRAQ8plex)	73.9	2	2187.18	-2.08437
iAAGATGEEIGGDQVYSDIFk	B4F8Z8	N-Term(iTRAQ8plex); K21(iTRAQ8plex)	73.89	3	2749.44	-4.7272
lVSEAGIGTVASGVSk	P23225	N-Term(iTRAQ8plex); K16(iTRAQ8plex)	73.88	2	2083.23	4.11143
aLDLLYGMcDVTNAk	K7W3I4	N-Term(iTRAQ8plex); C9(Carbamidomethyl); K15(iTRAQ8plex)	73.86	3	2292.21	-3.78548
sDEPLEAQVVEAEPVEAGQQk	C0PDG3	N-Term(iTRAQ8plex); K21(iTRAQ8plex)	73.84	3	2861.49	-4.59144
lSELLGVEVVmANDcIGEEVEk	Q84JX6;B4G0K4	N-Term(iTRAQ8plex); M11(Oxidation); C15(Carbamidomethyl); K22(iTRAQ8plex)	73.84	3	3057.59	-1.38186
eAFAEFGEVLHAR	B6T5W5	N-Term(iTRAQ8plex)	73.84	3	1779.93	-1.29779
lQDVLPGIINQLGPDNMEHLk	B4FFP6	N-Term(iTRAQ8plex); K21(iTRAQ8plex)	73.84	3	2952.64	-1.73957
yAGSGAGDAAASESLYVk	B6SSU6	N-Term(iTRAQ8plex); K18(iTRAQ8plex)	73.82	2	2325.21	-2.41579
fETLSYLPPLSTDDLLk	P05348;B7ZYT6	N-Term(iTRAQ8plex); K17(iTRAQ8plex)	73.81	2	2560.44	-0.294639
dSLVDDQVSASQITNTVWNSLk	B8A0C4	N-Term(iTRAQ8plex); K22(iTRAQ8plex)	73.81	3	3028.59	-3.29181
aTEFFVPGSAESSIIHMDLDR	K7VIL3	N-Term(iTRAQ8plex)	73.81	3	2626.31	-2.74884
vQEVPHEGPMcDLLWSDPDDR	B4G1M9	N-Term(iTRAQ8plex); C11(Carbamidomethyl)	73.79	3	2799.31	2.23178
vGTPEENVAHFFEVAk	B4FIM3	N-Term(iTRAQ8plex); K16(iTRAQ8plex)	73.78	2	2382.29	0.767827
tLmELLNQLDGFDELGk	B4FTV9;K7VIK9	N-Term(iTRAQ8plex); M3(Oxidation); K17(iTRAQ8plex)	73.76	3	2560.37	-3.57807
gWETENVEEIALk	K7UH13	N-Term(iTRAQ8plex); K13(iTRAQ8plex)	73.75	2	2126.15	-4.37669
vLNQLLTEMDGMNAk	K7VQA7;F8UV61;B4FZM3	N-Term(iTRAQ8plex); K15(iTRAQ8plex)	73.75	3	2285.23	-5.70021
vDVTVGSALDIFGGDLPYk	C0PFD1	N-Term(iTRAQ8plex); K19(iTRAQ8plex)	73.74	3	2574.43	-0.0298759
iVVSPGVEGISAPLVLHGHDLk	B8A2Q4	N-Term(iTRAQ8plex); K22(iTRAQ8plex)	73.74	3	2845.67	-1.90953
qNSSSFLLEDVYR	C0HH60	N-Term(iTRAQ8plex)	73.73	3	1861.96	-1.48603
vDVVQSLLPLVDSFEk	K7TTB2	N-Term(iTRAQ8plex); K16(iTRAQ8plex)	73.72	2	2396.39	-0.0230613
eIEEELGAPLNILEk	B4FS35	N-Term(iTRAQ8plex); K15(iTRAQ8plex)	73.72	2	2305.3	-3.21553
iADVLGQLLTSEENVER	C0P5F2;B4FGH1	N-Term(iTRAQ8plex)	73.69	2	2190.19	0.307394
rPPSAFFVFMEEFR	Q8W512	N-Term(iTRAQ8plex)	73.69	3	2064.06	-2.94009
vQQVIcFAFHDSk	B4FYT0	N-Term(iTRAQ8plex); C6(Carbamidomethyl); K13(iTRAQ8plex)	73.69	3	2187.18	-0.553141
aQTIDELHSLQR	C0P3W9;K7VNE0	N-Term(iTRAQ8plex)	73.68	3	1714.94	0.366221
vFAHQDILDLAk	C4IZ94;C0PH23	N-Term(iTRAQ8plex); K12(iTRAQ8plex)	73.68	2	1978.16	1.55443
qEVLAFDLDQE	C0P790	N-Term(iTRAQ8plex)	73.67	2	1610.82	-3.85276
lYISNLDYGVSNEDIk	K7U441	N-Term(iTRAQ8plex); K16(iTRAQ8plex)	73.67	3	2451.31	-4.32151
aAEAAGQVNSWVEk	B6TS23	N-Term(iTRAQ8plex); K14(iTRAQ8plex)	73.67	2	2068.13	2.99196
vLQSLVPILDQSVVEk	K7UKF0;B6TLT1	N-Term(iTRAQ8plex); K16(iTRAQ8plex)	73.66	2	2375.43	-1.52986
iMANPDVAVAFQNPk	K7TKI8;B6TJM7	N-Term(iTRAQ8plex); K15(iTRAQ8plex)	73.64	2	2223.24	0.811653
vLIQFEDFANHNAFDLLAR	B6UDG4;B8A2V9	N-Term(iTRAQ8plex)	73.64	3	2537.34	-1.49067
skGDGDYELASDVLMDDFLWER	F6MFD6;C0PFW3	N-Term(iTRAQ8plex); K2(iTRAQ8plex)	73.64	3	3169.57	1.8022
lEGEEYLAVVDEFmEAVHAR	C4J3M2	N-Term(iTRAQ8plex); M14(Oxidation)	73.63	3	2627.29	-1.3563
dkLAEAQNALEDVVAQSDPLLDALR	C0PB15	N-Term(iTRAQ8plex); K2(iTRAQ8plex)	73.63	3	3302.81	1.71883
sEIEYYAMLAk	K7UPS4	N-Term(iTRAQ8plex); K11(iTRAQ8plex)	73.61	2	1926.04	-3.13817
eGLIALEEDLVQLTDk	C0PP91	N-Term(iTRAQ8plex); K16(iTRAQ8plex)	73.61	2	2394.36	0.0346721
aLVVDDLIATGGTLcAAVk	B4FS03;B6U1A1	N-Term(iTRAQ8plex); C15(Carbamidomethyl); K19(iTRAQ8plex)	73.6	3	2495.43	-1.55325
dVLTEFLAAYGk	C0PMP2	N-Term(iTRAQ8plex); K12(iTRAQ8plex)	73.6	2	1935.1	-0.939706
lQELVNLVVVcGDHGNPSk	P49036	N-Term(iTRAQ8plex); C11(Carbamidomethyl); K19(iTRAQ8plex)	73.6	3	2686.48	-1.48766
eGEWLSLNGSTGEVILGk	K7UZT6;C5IHD3	N-Term(iTRAQ8plex); K18(iTRAQ8plex)	73.57	2	2497.38	0.342473
aSAADDDDMDPTQYYENR	B6SHH4	N-Term(iTRAQ8plex)	73.54	2	2381.02	0.532192
iTSADVEAAAGIQPk	C0P972	N-Term(iTRAQ8plex); K15(iTRAQ8plex)	73.53	2	2079.19	-2.43212
tLATDVTTEHLR	B6SS66	N-Term(iTRAQ8plex)	73.53	3	1660.91	-4.13558
ycTDIGSSTSSMGSLER	K7TGW6	N-Term(iTRAQ8plex); C2(Carbamidomethyl)	73.5	2	2154.99	-0.799835
eDGVIMNDETVYQLck	B6TPK4	N-Term(iTRAQ8plex); C15(Carbamidomethyl); K16(iTRAQ8plex)	73.49	2	2522.27	-2.9977
iDELEQSINDLk	Q8RUA7;Q6ST18	N-Term(iTRAQ8plex); K12(iTRAQ8plex)	73.49	2	2025.13	-3.41481
lSVIDNIHLAPTLLSR	C0P5C2;K7USN3	N-Term(iTRAQ8plex)	73.49	3	2066.22	-2.27845
qGQLPSQFGSALGQSQPGLGPEHR	C0P4D9	N-Term(iTRAQ8plex)	73.49	3	2780.42	-5.80453
nAASSTGNITLSVTk	B6T3B2;B4F9R9	N-Term(iTRAQ8plex); K15(iTRAQ8plex)	73.48	2	2072.18	-2.27698
sAFVSSATALEk	B4FU98	N-Term(iTRAQ8plex); K12(iTRAQ8plex)	73.47	2	1819.04	-0.206512
sVPVEGGSTASTTEAEk	B6TRV0	N-Term(iTRAQ8plex); K17(iTRAQ8plex)	73.46	2	2258.19	-2.67541
dAcIVLEDADLDLVSANIVk	B4FR32	N-Term(iTRAQ8plex); C3(Carbamidomethyl); K20(iTRAQ8plex)	73.46	3	2781.51	-0.856378
fEGALPVDQMIEQIENALAVTk	C0P9S6	N-Term(iTRAQ8plex); K22(iTRAQ8plex)	73.46	3	3024.66	0.655447
iAVDMVNEGLVEPR	D3K3U9;C5IHD3	N-Term(iTRAQ8plex)	73.45	3	1846.01	2.78356
qPETTLLDMLPTQmQAIk	K7URE2	N-Term(iTRAQ8plex); M14(Oxidation); K18(iTRAQ8plex)	73.45	2	2682.47	1.68602
aIIISVIDNLVk	B4FAI1	N-Term(iTRAQ8plex); K12(iTRAQ8plex)	73.45	2	1906.21	-3.38203
lDEAIAAFEELAR	B6SRZ0	N-Term(iTRAQ8plex)	73.44	3	1751.95	-0.0154288
vFELLHSPAGANPIINNSNLPR	K7UMT9	N-Term(iTRAQ8plex)	73.44	3	2677.46	-5.99863
iLYDALGTLADAVGAELNQAk	C0P3E1	N-Term(iTRAQ8plex); K21(iTRAQ8plex)	73.43	3	2754.54	-3.99297
rDNLHVVQPTTPVDQALELLVQHR	C0P821	N-Term(iTRAQ8plex)	73.43	4	3082.71	-0.306957
nLQDIIAILGMDELSEDDkLTVAR	P19023;B6SVV9	N-Term(iTRAQ8plex); K19(iTRAQ8plex)	73.41	3	3280.79	-0.379999
iDSSNDSDEAVTLLk	B4FPZ7	N-Term(iTRAQ8plex); K15(iTRAQ8plex)	73.39	2	2215.18	-2.96555
aTASGGGGGFSGGGGSNMLR	B6SNM4	N-Term(iTRAQ8plex)	73.38	2	2001.97	-1.82833
tDALDAAGNTTAAIGk	K7VRI2;Q5K3Q7	N-Term(iTRAQ8plex); K16(iTRAQ8plex)	73.38	3	2098.15	-3.64242
aLTNAVGNLGITGAYAEAVk	B5AMJ8	N-Term(iTRAQ8plex); K20(iTRAQ8plex)	73.38	3	2541.44	-3.91072
qGLQDLGADSLQSAHDLLR	C4J306	N-Term(iTRAQ8plex)	73.38	3	2341.24	0.476468
vDVTAAEQcPPEGR	B6TEY2	N-Term(iTRAQ8plex); C9(Carbamidomethyl)	73.36	3	1832.91	-1.8665
nLSLDGVLDFLNSk	C0PHU7	N-Term(iTRAQ8plex); K14(iTRAQ8plex)	73.36	3	2143.21	-4.4918
lAYIALDYEQELETAkNSSSVEk	B4F989	N-Term(iTRAQ8plex); K16(iTRAQ8plex); K23(iTRAQ8plex)	73.36	4	3513.9	-2.95025
yQLLAGVIEQR	B6SZH7	N-Term(iTRAQ8plex)	73.32	3	1593.93	-0.199267
sVGELTEADLEGk	B6STH5;C0PDB0	N-Term(iTRAQ8plex); K13(iTRAQ8plex)	73.32	2	1956.08	0.884548
aHEIQAAVLLHPSFVTVDDIk	K7UJV3	N-Term(iTRAQ8plex); K21(iTRAQ8plex)	73.3	4	2911.64	-1.82479
tITLEVESSDTIDNVk	B6SIL9;K7VC49	N-Term(iTRAQ8plex); K16(iTRAQ8plex)	73.29	2	2372.3	-2.32733
mScLFINDLDAGAGR	C0P5X1	N-Term(iTRAQ8plex); M1(Oxidation); C3(Carbamidomethyl)	73.28	2	1959.96	-0.924769
qIGVIGWGSQGPAQAQNLR	C0PC62;B4FFZ2	N-Term(iTRAQ8plex)	73.25	3	2284.25	-0.11048
eMMGLTGGFPGGEVGLk	B6T927	N-Term(iTRAQ8plex); K17(iTRAQ8plex)	73.24	2	2288.22	-0.451578
iHFMLSSYAPVISSAk	P22275	N-Term(iTRAQ8plex); K16(iTRAQ8plex)	73.23	2	2359.32	-5.20424
eVDEQMLNVQNk	P18025;Q41784;K7VDQ8;C0PA67;P18026;B4F946;K7UWZ6;Q41783;C0P664;B4FN29;K7UNE7	N-Term(iTRAQ8plex); K12(iTRAQ8plex)	73.22	2	2055.09	-7.23017
eAFDVAYDNIYAFHVSQk	B8A2L1	N-Term(iTRAQ8plex); K18(iTRAQ8plex)	73.22	3	2725.4	-1.27432
fADDSYLESYISTIGVDFk	B4FAE1	N-Term(iTRAQ8plex); K19(iTRAQ8plex)	73.21	2	2778.45	5.42843
sSIQLHLDGSTAVVEDIGR	B4F932;B6TG70	N-Term(iTRAQ8plex)	73.21	3	2301.23	-2.94302
eGQSIGVIADGEDk	B6TEW2	N-Term(iTRAQ8plex); K14(iTRAQ8plex)	73.19	2	2026.09	-0.590206
eVIAEADAGSSGAVSGGR	B4F9M6	N-Term(iTRAQ8plex)	73.18	2	1936.98	-3.90251
mILFATGMENIR	B6SVS6	N-Term(iTRAQ8plex)	73.13	3	1699.91	-1.89857
gIFWQEDIIPFFQNVTIPk	P80607;B4G039	N-Term(iTRAQ8plex); K19(iTRAQ8plex)	73.12	3	2900.62	-0.266888
aYVGNLPWQVDDSR	K7TYJ1	N-Term(iTRAQ8plex)	73.09	3	1923.98	-0.921975
vADELSPSIVFIDEIDAVGTk	C0HIT5	N-Term(iTRAQ8plex); K21(iTRAQ8plex)	73.09	2	2826.56	-0.30985
wAMLGVAGMLIPEVLTk	B4FV94;K7TWD9	N-Term(iTRAQ8plex); K17(iTRAQ8plex)	73.08	2	2437.41	-1.86921
aIALHSQVITEFck	B6U0M5	N-Term(iTRAQ8plex); C13(Carbamidomethyl); K14(iTRAQ8plex)	73.06	2	2225.26	-0.39548
dPNATIIMLATGTGIAPFR	B6TEW2;Q9SLP6	N-Term(iTRAQ8plex)	73.05	2	2263.25	2.89212
vAAGLGAAASLASASLYTVDGGER	Q9M588	N-Term(iTRAQ8plex)	73.05	3	2511.34	0.897734
dLYANNVLSGGTTMYPGIADR	B4G1E1	N-Term(iTRAQ8plex)	73.02	3	2532.26	-4.5785
nLmPQAYDELVENcNILESHyk	D3K3U9;C5IHD3	N-Term(iTRAQ8plex); M3(Oxidation); C14(Carbamidomethyl); Y21(iTRAQ8plex); K22(iTRAQ8plex)	73.01	5	3608.87	5.76721
aFSVINSLEIWk	C4JB63	N-Term(iTRAQ8plex); K12(iTRAQ8plex)	72.99	2	2015.17	-3.80378
iVAEHMLQDTGAIASSLAAk	B6SYB7	N-Term(iTRAQ8plex); K20(iTRAQ8plex)	72.98	3	2634.47	-1.45913
vIDVDLTEQQLEER	B4FWX5	N-Term(iTRAQ8plex)	72.97	3	1991.06	-1.84011
lSDVLELVGIPk	B6TS46	N-Term(iTRAQ8plex); K12(iTRAQ8plex)	72.97	3	1891.17	-3.23417
dGGLLQLTAVDGR	K7UDM8	N-Term(iTRAQ8plex)	72.96	3	1618.91	-0.559924
aYQEQVISNcAk	B6T7Q7	N-Term(iTRAQ8plex); C10(Carbamidomethyl); K12(iTRAQ8plex)	72.96	2	2019.08	-0.629487
mAALYAGFPDTVPLk	C0P820	N-Term(iTRAQ8plex); K15(iTRAQ8plex)	72.96	2	2202.24	-3.40142
lALADDAHLAPVLAR	K7UM51	N-Term(iTRAQ8plex)	72.95	3	1850.08	-2.06055
lyGEFLVNAQGEDVVAGIR	K7UZT6;D3K3U9;C5IHD3	N-Term(iTRAQ8plex); Y2(iTRAQ8plex)	72.95	2	2658.47	-0.904168
wDEQFFGDDLVk	B4FAL8	N-Term(iTRAQ8plex); K12(iTRAQ8plex)	72.93	3	2107.09	-3.91289
eVWDMFGVSFINHPDLR	Q5K097	N-Term(iTRAQ8plex)	72.9	3	2366.19	-2.05741
vVSILDAIDTASISAASTR	B4G0H5	N-Term(iTRAQ8plex)	72.89	3	2194.22	-1.33543
tIASSSPYAAAQDSR	C0P5F2	N-Term(iTRAQ8plex)	72.86	3	1828.93	-2.99912
dLLNDAEQSMMEYQTSIQNLk	B4FUW7	N-Term(iTRAQ8plex); K21(iTRAQ8plex)	72.85	3	3079.55	0.0372862
iDSHLAcAVAGIMSDANILINTAR	B4FDY6;B4FAR8	N-Term(iTRAQ8plex); C7(Carbamidomethyl)	72.85	3	2830.48	-2.75389
vAVFGGAAVYAAMNSLYNVEGGHR	B6T8M9	N-Term(iTRAQ8plex)	72.84	3	2757.41	-0.542077
eDGPSVAIVGATGAVGQEFLR	B6TWW1	N-Term(iTRAQ8plex)	72.83	2	2377.26	-2.13232
gVLFATEALLAEHGk	Q43260	N-Term(iTRAQ8plex); K15(iTRAQ8plex)	72.82	2	2164.25	-3.64619
acPTDVLEMIPWDGck	P11601	N-Term(iTRAQ8plex); C2(Carbamidomethyl); C15(Carbamidomethyl); K16(iTRAQ8plex)	72.82	2	2500.25	0.109652
eDVSGEMALLVEGLGVGk	B6U6U2	N-Term(iTRAQ8plex); K18(iTRAQ8plex)	72.8	3	2411.32	-2.8135
gFESGALPDGVEDR	K7UP24	N-Term(iTRAQ8plex)	72.79	3	1752.87	-2.3105
iSEQSNTLASSDSSTSSR	B6T671	N-Term(iTRAQ8plex)	72.79	2	2161.05	-0.201702
sPIFLGSYDDVEEIk	B4FX21	N-Term(iTRAQ8plex); K15(iTRAQ8plex)	72.79	2	2320.25	-1.82319
aQDLAQPLVGAQIPFk	B6T8U5	N-Term(iTRAQ8plex); K16(iTRAQ8plex)	72.78	2	2304.36	1.23749
iGcGQVEELIEEAEDELk	B6TZR1	N-Term(iTRAQ8plex); C3(Carbamidomethyl); K18(iTRAQ8plex)	72.78	2	2669.38	-0.694496
tPGHPENFETPGVEVTTGPLGQGIANAVGLALAEk	Q7SIC9;B4G177	N-Term(iTRAQ8plex); K35(iTRAQ8plex)	72.77	3	4080.19	-0.0816204
eAEPAGQDGSSSSATDGGGGSGSGR	B4FND2	N-Term(iTRAQ8plex)	72.76	3	2485.09	-1.49814
sAAAESPASIEEGIEVLQAYSk	B6UHN5	N-Term(iTRAQ8plex); K22(iTRAQ8plex)	72.76	4	2858.53	1.67016
gEIHSNVDYTVDLLNASDFR	Q7XYR4;K7TS88	N-Term(iTRAQ8plex)	72.75	3	2569.28	-1.89921
qVQDFQEEVVQR	B6TBJ2	N-Term(iTRAQ8plex)	72.73	3	1808.94	-1.5068
iFVIEGLHPMFDER	B4FQ59;B8A064	N-Term(iTRAQ8plex)	72.72	3	2007.07	2.5284
gITITSAATTAFWNk	K7UKK5	N-Term(iTRAQ8plex); K15(iTRAQ8plex)	72.71	2	2190.24	1.18928
nGVEEVLGLGELNEFEk	B4FZU8	N-Term(iTRAQ8plex); K17(iTRAQ8plex)	72.69	2	2484.34	-1.46821
aIELYDPMENAGAALIR	K7US98	N-Term(iTRAQ8plex)	72.67	3	2151.14	-2.45698
sANILLDENLLAk	K7VJK4	N-Term(iTRAQ8plex); K13(iTRAQ8plex)	72.66	2	2022.2	-3.83731
vSAEVIAEYTVAALR	B6SSU6	N-Term(iTRAQ8plex)	72.65	3	1896.08	0.324386
rFLDMFGNVVMDIPR	D3K3U9	N-Term(iTRAQ8plex)	72.65	3	2114.12	-0.651442
aPLVPPGTPVVNALAk	A1JUJ0;B6T9P4	N-Term(iTRAQ8plex); K16(iTRAQ8plex)	72.64	2	2152.32	-4.24568
vcSFTGLGSFADFIVAEEk	B6TQU4	N-Term(iTRAQ8plex); C2(Carbamidomethyl); K19(iTRAQ8plex)	72.64	3	2685.4	-1.95637
eAGVHGLVVPDVPLEETDVLR	B2Y0K4	N-Term(iTRAQ8plex)	72.64	2	2548.38	-3.02469
iVTVcLEGLENILk	C0P5C0;B6T451;K7UT50	N-Term(iTRAQ8plex); C5(Carbamidomethyl); K14(iTRAQ8plex)	72.63	2	2209.31	-1.00086
qLIAAALAAGEFNLPPPPPPPk	B6TVE3	N-Term(iTRAQ8plex); K22(iTRAQ8plex)	72.61	3	2817.65	-0.875155
aSAYEALNEIVR	K7UMT9;K7UWG3	N-Term(iTRAQ8plex)	72.6	3	1639.89	-1.70977
nAIELGLLEVLQk	Q6VWF6	N-Term(iTRAQ8plex); K13(iTRAQ8plex)	72.6	2	2048.26	-1.18479
kIGDEEIDENALEQALSAAVTcTILAGAGPQR	B4FCA4	N-Term(iTRAQ8plex); K1(iTRAQ8plex); C22(Carbamidomethyl)	72.59	4	3949.09	1.33662
qQAEIDAHIGGVNDIAFSHPNk	E0XCP4	N-Term(iTRAQ8plex); K22(iTRAQ8plex)	72.59	3	2969.56	-3.29444
dSQEALAPLVDVALk	P93805	N-Term(iTRAQ8plex); K15(iTRAQ8plex)	72.57	2	2177.26	-1.84088
lEEATFLAGDNFTIADLSHLPYADHLVSDPR	B4FV03	N-Term(iTRAQ8plex)	72.57	3	3731.9	4.05018
kVPILTVDGEQLVDSSDIINILQSR	B4F8B3	N-Term(iTRAQ8plex); K1(iTRAQ8plex)	72.55	4	3360.91	-2.58136
fIDAAHFSVPAGQYAVELVAGR	B6TPA2	N-Term(iTRAQ8plex)	72.54	3	2622.4	-0.990417
aNNFNIALDDVSITSLSFGk	B4FMS7	N-Term(iTRAQ8plex); K20(iTRAQ8plex)	72.54	3	2734.48	-3.11153
sVVAVMEELVSR	B6TSA2	N-Term(iTRAQ8plex)	72.51	3	1622.9	-3.71192
qSLLGQLAESLQLVDPLGANk	C0PJB1	N-Term(iTRAQ8plex); K21(iTRAQ8plex)	72.51	3	2802.62	-0.100269
aNLGmEVMHER	P48183	N-Term(iTRAQ8plex); M5(Oxidation)	72.51	3	1606.8	-0.0649579
lAASATATAR	B6T2L2	N-Term(iTRAQ8plex)	72.49	3	1236.72	-1.23636
nVGPSGVTIAIVR	B4FRI1	N-Term(iTRAQ8plex)	72.49	3	1586.95	-1.78945
aTAGEAVTEEAPk	B6SKI1	N-Term(iTRAQ8plex); K13(iTRAQ8plex)	72.49	2	1882.03	-2.95273
fAGAVGNYNADVVAYPEVDWPk	B4F8Z3	N-Term(iTRAQ8plex); K22(iTRAQ8plex)	72.49	3	2990.56	3.45792
nEYLAGDDFTLADLSHLPNSHYIVNSSDR	Q9FQC7;Q9FQC6	N-Term(iTRAQ8plex)	72.49	4	3567.73	0.0249148
tMASTVPLAVEGEPSSk	P49036	N-Term(iTRAQ8plex); K17(iTRAQ8plex)	72.48	2	2312.25	-3.84363
ikEQLEADTVTVVDTSGDGR	B4FTY9	N-Term(iTRAQ8plex); K2(iTRAQ8plex)	72.47	3	2741.48	-0.4208
yAVFGYVTENEDYLADVk	B6U5I1	N-Term(iTRAQ8plex); Y1(iTRAQ8plex); K18(iTRAQ8plex)	72.46	3	3008.59	-2.35242
eDHPQLQFEAAWALTNIASGTSENTk	C0P5C0	N-Term(iTRAQ8plex); K26(iTRAQ8plex)	72.46	3	3466.77	-0.560111
nMGGmTVQQAVEEGR	B7ZZ50	N-Term(iTRAQ8plex); M5(Oxidation)	72.45	2	1926.93	-0.258664
lDPEVYGPAESAITk	K7URE2	N-Term(iTRAQ8plex); K15(iTRAQ8plex)	72.41	3	2198.21	-2.69122
sLVGAENPVLVSAAEQIFGAGGk	C0HF58	N-Term(iTRAQ8plex); K23(iTRAQ8plex)	72.41	3	2822.59	1.53285
aAAAHGIALVAPDTSPR	B6T2Y5	N-Term(iTRAQ8plex)	72.41	2	1922.07	-0.615236
lLETHLVPSSTAPESk	P49106	N-Term(iTRAQ8plex); K16(iTRAQ8plex)	72.41	2	2317.32	-2.87396
tVEGHPYLQFASEDIGDPSVR	B6STM7	N-Term(iTRAQ8plex)	72.41	2	2621.32	0.472438
aQTLGDTSSLEFMR	K7V364	N-Term(iTRAQ8plex)	72.4	3	1859.94	-1.62862
sESEPAAVAAPASETk	Q94IQ9	N-Term(iTRAQ8plex); K16(iTRAQ8plex)	72.39	2	2153.15	-2.64168
gAGmADGSYTIMHLDLASLDSVR	B4FHM6	N-Term(iTRAQ8plex); M4(Oxidation)	72.38	3	2700.32	-2.64732
dIEDVLILSGDHLYR	A5GZ73	N-Term(iTRAQ8plex)	72.36	3	2062.11	-0.943994
lLFEVAPLGFLMEk	B6T2L2	N-Term(iTRAQ8plex); K14(iTRAQ8plex)	72.36	3	2215.3	-2.43997
sNQYETTSLIQIEGVNTk	B6T8S6	N-Term(iTRAQ8plex); K18(iTRAQ8plex)	72.34	2	2633.42	-3.30231
aAFQETSISPANFVLPLFIHEGEEDAPIGAMPGcYR	B6TPK4	N-Term(iTRAQ8plex); C34(Carbamidomethyl)	72.34	3	4239.08	-0.0760306
vGPAGQGQPSELAVR	B6SSU6	N-Term(iTRAQ8plex)	72.33	2	1769.98	-1.35817
hAIAVAAATAAAADAAVAAAQAAVAVVR	K7ULM8	N-Term(iTRAQ8plex)	72.32	3	2776.57	-1.41001
fAAVGLHTVDLVALSGAHTFGR	B4FKV6	N-Term(iTRAQ8plex)	72.32	4	2543.4	-0.757724
iWQVPEILSEEVLGk	B6TFN1	N-Term(iTRAQ8plex); K15(iTRAQ8plex)	72.31	2	2348.36	-1.73387
lTLADALVYAcNQGVEk	C0P2V1	N-Term(iTRAQ8plex); C11(Carbamidomethyl); K17(iTRAQ8plex)	72.31	3	2473.36	-0.690103
aFTHGPDATDAWLWk	K7URE2	N-Term(iTRAQ8plex); K15(iTRAQ8plex)	72.31	3	2324.22	-1.60343
sNVIDAMLFVFGk	K7UQ21	N-Term(iTRAQ8plex); K13(iTRAQ8plex)	72.3	2	2049.16	-5.38283
mPGDVYILDHAEER	B6SP61	N-Term(iTRAQ8plex)	72.29	3	1948.97	-1.80461
aLSAIALYEMAk	K7W799	N-Term(iTRAQ8plex); K12(iTRAQ8plex)	72.28	2	1889.11	1.89374
lDEMGVEIIPVDAGIk	C0PDR3	N-Term(iTRAQ8plex); K16(iTRAQ8plex)	72.24	2	2307.3	-1.98948
fTADDVAAAAGGAAATGASLQEID	B6TPG2	N-Term(iTRAQ8plex)	72.24	3	2497.23	-1.74901
vPLVIQLTDDEk	C0PCX3	N-Term(iTRAQ8plex); K12(iTRAQ8plex)	72.22	2	1978.16	-2.08439
aEEYHQQYLEk	B6U8S9	N-Term(iTRAQ8plex); K11(iTRAQ8plex)	72.22	2	2046.07	-4.11093
yQAYELIHAR	B4FL55	N-Term(iTRAQ8plex)	72.21	3	1567.86	1.00986
vTVQNLcSHDVTLTLEPLANSPPLFAGTYTLHPR	B6SIR7	N-Term(iTRAQ8plex); C7(Carbamidomethyl)	72.21	4	4066.13	-0.746453
vIHDNFGIVEGLMTTVHAITATQk	P08735	N-Term(iTRAQ8plex); K24(iTRAQ8plex)	72.19	3	3203.77	-0.814574
qAITGASGGDGAAGDSFER	C0PDC7	N-Term(iTRAQ8plex)	72.18	2	2071.01	2.99445
hVLLLDPVLGTGNSANQAIELLMSk	B4FAF6	N-Term(iTRAQ8plex); K25(iTRAQ8plex)	72.18	4	3241.84	-2.57857
gGGGGGGGGFVDSANk	B6U471	N-Term(iTRAQ8plex); K16(iTRAQ8plex)	72.17	2	1901.99	-1.04265
vQGDATVDAVFAk	P43188;B6SS26	N-Term(iTRAQ8plex); K13(iTRAQ8plex)	72.13	2	1929.09	-0.856739
dSLDLSALGAAIPNSAELSAEDk	B8A161;Q8L8G5	N-Term(iTRAQ8plex); K23(iTRAQ8plex)	72.13	4	2895.53	-3.34055
kLNLPILPTTTIGSFPQTVELR	C0P5Y3	N-Term(iTRAQ8plex); K1(iTRAQ8plex)	72.13	3	3046.8	-4.57305
gLVDNLFQAPMGDGTHVAVLSSyDYISQGQk	C0P5X1	N-Term(iTRAQ8plex); Y23(iTRAQ8plex); K31(iTRAQ8plex)	72.13	4	4223.21	-2.71497
hLVFPLLEFLQER	B6TRV3;B4FDY7	N-Term(iTRAQ8plex)	72.12	3	1945.12	-0.193563
ePSSNPAQAGASSEQR	K7U2H0	N-Term(iTRAQ8plex)	72.1	2	1919.93	-1.40843
aWNFTDLALPNDLIk	B7ZZ50	N-Term(iTRAQ8plex); K15(iTRAQ8plex)	72.1	2	2339.33	1.3857
aGLALQPIATAIFANSPFk	K7UAR5;K7VI04	N-Term(iTRAQ8plex); K19(iTRAQ8plex)	72.08	3	2538.48	-3.30571
yIAPEQVPVQFGGLFk	K7V6Z1;B6TVE3	N-Term(iTRAQ8plex); K16(iTRAQ8plex)	72.07	2	2401.37	-2.0168
aMQDALVAIk	B4F9T3	N-Term(iTRAQ8plex); K10(iTRAQ8plex)	72.05	2	1667.99	-6.21897
fGVcADVLGLVk	B6SJF9;B6SZZ1	N-Term(iTRAQ8plex); C4(Carbamidomethyl); K12(iTRAQ8plex)	72.04	2	1886.1	-1.84529
vIPGSADGLYEFGSFMSATLScDHR	B6TUA2	N-Term(iTRAQ8plex); C22(Carbamidomethyl)	72.04	3	3021.44	0.902949
gVTIMEGDAEDLPFPTDSFDR	C0P7R2	N-Term(iTRAQ8plex)	72.03	2	2616.24	-3.36825
gTETIDVTDAVGSNIR	B6U2J0	N-Term(iTRAQ8plex)	72.02	3	1952.02	-3.76414
eLQEAIAAyPDAFHR	B7ZYT6	N-Term(iTRAQ8plex); Y9(iTRAQ8plex)	72.01	2	2339.26	-2.25574
gFGFISPEDGSEDLFVHQSSIk	C4JBR4;B4FNK1	N-Term(iTRAQ8plex); K22(iTRAQ8plex)	72.01	3	3004.54	-5.32489
iTVPVHELVYGALAAADLQk	K7VHG3	N-Term(iTRAQ8plex); K20(iTRAQ8plex)	71.97	3	2716.58	-1.81315
yAAISQENGLVPIVEPEILLDGEHGIER	B6T7D4	N-Term(iTRAQ8plex)	71.97	3	3365.78	-1.89705
lHFFMVGFAPLTSR	P18025;P18026;B4F946;K7UWZ6;Q41783;Q41784;C0P664;K7VDQ8;C0PA67	N-Term(iTRAQ8plex)	71.96	3	1927.06	-0.827414
vIDGAIGAEFLk	Q9SWR9;B6TUA2	N-Term(iTRAQ8plex); K12(iTRAQ8plex)	71.95	3	1841.1	-1.41082
gGFDTIHVEDSMGHQFATR	O22453	N-Term(iTRAQ8plex)	71.95	4	2409.16	0.985656
aAVSALQNQPIVNAVIDGDDIIYR	K7U2T4	N-Term(iTRAQ8plex)	71.94	3	2859.56	3.64346
tVLDGVELLGHQDTLYAHAMR	C4J3B1	N-Term(iTRAQ8plex)	71.94	4	2643.38	-1.97129
hMAEADLLALFR	K7VLT3	N-Term(iTRAQ8plex)	71.93	3	1690.92	-4.1902
aLADQATQDNFEk	B4F8P6;E9NQE2	N-Term(iTRAQ8plex); K13(iTRAQ8plex)	71.93	2	2059.09	-0.97329
lLPTTPWNTLMDTMMGELHAR	B6SJP8	N-Term(iTRAQ8plex)	71.93	3	2732.38	-1.94077
rMPTFFETFPVVLVDEEGIVR	P05641	N-Term(iTRAQ8plex)	71.93	3	2785.49	-0.480209
fPYEGPEFTELPVNVQk	B6T540	N-Term(iTRAQ8plex); K17(iTRAQ8plex)	71.92	2	2602.4	-0.358544
eVVVGHSDADILDTLR	C0P4C7;K7VDG7	N-Term(iTRAQ8plex)	71.9	3	2043.11	1.28449
mEVATDEAFTPIk	B4FRR1	N-Term(iTRAQ8plex); K13(iTRAQ8plex)	71.85	2	2060.12	-0.36957
dLYGNIVLSGGSTmFPGIADR	B4F989;B6SI11	N-Term(iTRAQ8plex); M14(Oxidation)	71.83	3	2503.28	0.257974
aSGLIFNTFPLIETDTLAEIHk	B4G072	N-Term(iTRAQ8plex); K22(iTRAQ8plex)	71.82	5	3038.7	-0.338992
lcyVALDFENEMATAASSSSLEk	B4G1E1	N-Term(iTRAQ8plex); C2(Carbamidomethyl); Y3(iTRAQ8plex); K23(iTRAQ8plex)	71.82	3	3448.77	-1.62474
nPNLANLLVDPEFAQEIIDR	O81237	N-Term(iTRAQ8plex)	71.81	3	2585.39	0.318195
gQALADEYGIk	B4FTQ4;B4FB55;C4JC14	N-Term(iTRAQ8plex); K11(iTRAQ8plex)	71.78	2	1772.99	-6.27074
aPSSSDASLDFDVEWIAEHAR	B6TC87	N-Term(iTRAQ8plex)	71.77	3	2607.25	-5.42252
qPLSPPALSGDLGTFmAWVDDVR	D3K3U9;C5IHD3	N-Term(iTRAQ8plex); M16(Oxidation)	71.75	3	2792.43	2.42781
iLADFVFDNYVk	B4FC02	N-Term(iTRAQ8plex); K12(iTRAQ8plex)	71.74	2	2052.15	-4.15221
dLSPASLLAELNEIGGk	K7UDW4	N-Term(iTRAQ8plex); K17(iTRAQ8plex)	71.74	2	2335.33	0.140559
dPNATVIMLATGTGIAPFR	B6T9S5	N-Term(iTRAQ8plex)	71.7	3	2249.22	-2.15916
vELPPNPEDALEVFVDGHAVR	B6U2J0	N-Term(iTRAQ8plex)	71.7	3	2607.37	-2.41756
vVISNSEGVDEADR	A5GZ73	N-Term(iTRAQ8plex)	71.68	3	1793.92	1.10983
gSLGSSSESEVDLDQVR	B6TY16	N-Term(iTRAQ8plex)	71.68	2	2069.02	-2.82925
lAVVSMAGLAAEGLEYDk	B4FRV8	N-Term(iTRAQ8plex); K18(iTRAQ8plex)	71.67	3	2445.35	-0.340194
kLFFTPAAVDYLNSR	B4G0S8	N-Term(iTRAQ8plex); K1(iTRAQ8plex)	71.67	3	2350.35	4.73245
lLAPEFQPSVEALIHFLPPSR	B4FR21	N-Term(iTRAQ8plex)	71.67	4	2665.5	-1.15522
dVGASLYYIDYIATLHk	B6SIM7;C0PFF5	N-Term(iTRAQ8plex); K17(iTRAQ8plex)	71.66	3	2550.4	-3.78711
lMTLTGVYGFWk	B6U1D7;P49036	N-Term(iTRAQ8plex); K12(iTRAQ8plex)	71.66	3	2024.14	-4.40974
tFAAVGVDPAVMGIGPAVAIPAAVk	C0P820	N-Term(iTRAQ8plex); K25(iTRAQ8plex)	71.65	3	2930.7	-0.256071
eALTLLVSSLSSEGFPSHAER	B6SKA2	N-Term(iTRAQ8plex)	71.65	3	2534.35	2.87653
lPmFGcTDATQVYk	B7ZYT6	N-Term(iTRAQ8plex); M3(Oxidation); C6(Carbamidomethyl); K14(iTRAQ8plex)	71.63	2	2255.16	-0.657123
eIAVVLAAESR	B4FND7	N-Term(iTRAQ8plex)	71.62	3	1461.85	-4.80697
iGVNTIPGIEEVNIFk	B6SVI7	N-Term(iTRAQ8plex); K16(iTRAQ8plex)	71.62	2	2351.38	-0.656642
fYDPNQGQVLLDNVDIk	C0PGU4	N-Term(iTRAQ8plex); K17(iTRAQ8plex)	71.62	3	2586.39	-4.17399
yFVEEVISGFDETDLYk	K7TVE3	N-Term(iTRAQ8plex); K17(iTRAQ8plex)	71.61	2	2662.36	-4.70222
gVDLFMDQFDDk	B7ZX64	N-Term(iTRAQ8plex); K12(iTRAQ8plex)	71.61	2	2038.04	-1.92943
vLYLGPLSGSPPSYLTGEFPGDYGWDTAGLSADPETFAk	B6T2Y9	N-Term(iTRAQ8plex); K39(iTRAQ8plex)	71.6	4	4684.37	1.32443
lkPAEPDQIAATIGDGVAGATVLLSALMQPSR	B6UI97	N-Term(iTRAQ8plex); K2(iTRAQ8plex)	71.6	4	3799.13	0.955336
yIGSMVADVHR	B4FX21;K7UVD2	N-Term(iTRAQ8plex)	71.58	3	1551.82	-1.25645
vHNAIVDALQTLHk	K7UEH3	N-Term(iTRAQ8plex); K14(iTRAQ8plex)	71.58	4	2167.27	-3.66057
eYGLIDGVIMNPLk	B6TS08	N-Term(iTRAQ8plex); K14(iTRAQ8plex)	71.57	2	2170.25	4.18103
aNEISVSAEEEFNIEk	B4FVD5;B6T2T0	N-Term(iTRAQ8plex); K16(iTRAQ8plex)	71.55	3	2417.26	-4.29749
wDEVLVGATAVVSTLGGFGNEEQMk	B6TV09	N-Term(iTRAQ8plex); K25(iTRAQ8plex)	71.54	3	3245.7	-0.07537
gLVDNLFQAPMGDGTHVAVLSSYDYISQGQk	C0P5X1	N-Term(iTRAQ8plex); K31(iTRAQ8plex)	71.54	3	3919.01	-1.65114
dATEVTHEDFNEGIIQVQAk	B4FSV5	N-Term(iTRAQ8plex); K20(iTRAQ8plex)	71.51	3	2852.48	-2.93832
aEIPIEEILEVAQPk	P55005	N-Term(iTRAQ8plex); K15(iTRAQ8plex)	71.5	3	2287.34	1.04852
fEGLYLFHTPLGSGANQAQVIDNk	B4FV82	N-Term(iTRAQ8plex); K24(iTRAQ8plex)	71.5	3	3227.74	2.66311
lLEQENTDLGYDAAk	P29185	N-Term(iTRAQ8plex); K15(iTRAQ8plex)	71.48	2	2288.21	-4.42401
sSSAAGLTATVAk	Q5I285;K7VHX3	N-Term(iTRAQ8plex); K13(iTRAQ8plex)	71.44	2	1772.03	-2.35355
lSLHDNAIAGPVPSSLGFLPDLR	B6SV61	N-Term(iTRAQ8plex)	71.43	3	2693.5	1.58315
gQGSGPSAGccSGVR	Q2XX18	N-Term(iTRAQ8plex); C10(Carbamidomethyl); C11(Carbamidomethyl)	71.41	2	1740.8	-2.59656
vSGDVWFGSGITLk	B4FAD9;B6T4R3	N-Term(iTRAQ8plex); K14(iTRAQ8plex)	71.39	2	2074.18	-1.81595
dGSQLDLLTVNETAQEALPEAk	B4FWK0	N-Term(iTRAQ8plex); K22(iTRAQ8plex)	71.38	3	2950.58	-0.651553
dAVTYTEHAR	B6TJ90;B6TFY8	N-Term(iTRAQ8plex)	71.37	3	1466.75	-0.102526
fNAILEELQIEQPk	K7V2Z8	N-Term(iTRAQ8plex); K14(iTRAQ8plex)	71.37	2	2280.31	0.296856
vALEAcVQAR	P00874	N-Term(iTRAQ8plex); C6(Carbamidomethyl)	71.36	3	1420.79	-0.558487
iVmIGTLTGAQWGIYDAFk	B4FTJ6	N-Term(iTRAQ8plex); M3(Oxidation); K19(iTRAQ8plex)	71.36	3	2708.48	-3.58691
lIVADPDAILDVLTYEEk	B7ZZM7	N-Term(iTRAQ8plex); K18(iTRAQ8plex)	71.35	2	2625.48	-2.46135
tVTAMDVVYALk	B6TJ90	N-Term(iTRAQ8plex); K12(iTRAQ8plex)	71.34	2	1919.11	-1.22132
iSVQGIDAVLFAPDDAk	C0HFK2	N-Term(iTRAQ8plex); K17(iTRAQ8plex)	71.33	3	2367.34	0.122806
gHNIFDDGGFGEVHADPIk	B4FHK4	N-Term(iTRAQ8plex); K19(iTRAQ8plex)	71.33	3	2633.36	0.697385
dFVPAIYDTTVIVPk	B6T575	N-Term(iTRAQ8plex); K15(iTRAQ8plex)	71.31	2	2286.32	0.646358
aITLPGQGEIMDMMEVADPDAVHAVR	B8A2Q4	N-Term(iTRAQ8plex)	71.31	3	3070.52	-2.62518
eEYVEVPSDSGITFNVAPNMk	B8A306	N-Term(iTRAQ8plex); K21(iTRAQ8plex)	71.3	3	2934.5	-1.08881
lLIDNVVELLPFVYTPTVGEAcQk	B4F8P6;E9NQE2	N-Term(iTRAQ8plex); C22(Carbamidomethyl); K24(iTRAQ8plex)	71.3	3	3326.86	1.10595
lVYTNDQGEIVk	B6T9S5	N-Term(iTRAQ8plex); K12(iTRAQ8plex)	71.26	2	1987.13	0.964923
dNLTLWTSDLTEDGADEGk	B6SRI4	N-Term(iTRAQ8plex); K19(iTRAQ8plex)	71.26	3	2688.34	-2.07266
aFADAGADVLFIDALASVEEmk	B4F9T3	N-Term(iTRAQ8plex); M21(Oxidation); K22(iTRAQ8plex)	71.26	4	2907.51	-7.25851
yAIYDFDFVTAEDVQk	Q41764;B6T291	N-Term(iTRAQ8plex); K16(iTRAQ8plex)	71.25	2	2532.3	-3.87858
lIGDTPSVEEFVFLk	B4G011	N-Term(iTRAQ8plex); K15(iTRAQ8plex)	71.24	2	2302.32	1.67754
kIDDVVEEAVEFADASPHPPR	B4F8B8	N-Term(iTRAQ8plex); K1(iTRAQ8plex)	71.22	3	2929.54	-3.76809
tTADDLFPLFER	B6UG76	N-Term(iTRAQ8plex)	71.21	2	1728.91	-3.38499
aLLLLLVGAPHR	C0PHT4;C0HFI8	N-Term(iTRAQ8plex)	71.18	3	1577.01	-4.02535
lISLYSAAGmPDHSLAVFR	B6TPB9	N-Term(iTRAQ8plex); M10(Oxidation)	71.18	3	2368.26	-1.9157
sALEVEEIR	B4FID1;B6TD69	N-Term(iTRAQ8plex)	71.17	3	1349.75	-3.94533
tAIHEVMEQQTVSIAk	C0PHT4;C0HFI8	N-Term(iTRAQ8plex); K16(iTRAQ8plex)	71.17	2	2393.33	-0.23602
lAcGVVGLTPL	D1MPZ7	N-Term(iTRAQ8plex); C3(Carbamidomethyl)	71.15	2	1403.82	-0.698098
lDELIYVESHLSNLSTk	B4FQ59;B8A064	N-Term(iTRAQ8plex); K17(iTRAQ8plex)	71.15	3	2569.43	-0.80669
lFGLGDELNEDAMLGk	B4FEF1	N-Term(iTRAQ8plex); K16(iTRAQ8plex)	71.15	3	2330.24	-5.86666
eMLAGAALMDEETR	B6SWT4	N-Term(iTRAQ8plex)	71.14	3	1840.91	-0.926025
vADIQLEDFLQYGLQNEQGk	B4F7Z4	N-Term(iTRAQ8plex); K20(iTRAQ8plex)	71.12	3	2916.55	-0.67368
dGTLAYVEDVAEGLESAPk	K7UXK5	N-Term(iTRAQ8plex); K19(iTRAQ8plex)	71.11	3	2572.36	-0.872709
aEGDVVSVNFAYLk	B6T4W6	N-Term(iTRAQ8plex); K14(iTRAQ8plex)	71.1	2	2120.18	-2.5141
lAPFSPDQEDASVLWTESk	B4FUK7	N-Term(iTRAQ8plex); K19(iTRAQ8plex)	71.09	2	2728.42	-3.60071
qSALQALHDLITSk	Q9XHR2	N-Term(iTRAQ8plex); K14(iTRAQ8plex)	71.09	3	2133.25	-1.45817
wSAELAAAcEIWk	P00874	N-Term(iTRAQ8plex); C9(Carbamidomethyl); K13(iTRAQ8plex)	71.07	2	2143.14	-1.09213
lQPQGEALTFEDESLTLSDSR	B4FV03	N-Term(iTRAQ8plex)	71.06	2	2640.33	-1.41627
nMPVEEGGPGEEMEk	K7URE2	N-Term(iTRAQ8plex); K15(iTRAQ8plex)	71.04	3	2241.09	-4.07681
aGSYSDEDSQk	B6SHS1	N-Term(iTRAQ8plex); K11(iTRAQ8plex)	71.03	3	1794.88	-6.71668
qLSVSAVDFPR	Q45VT7	N-Term(iTRAQ8plex)	71.02	3	1522.85	-0.326394
wAEVLSADAFSAFEDAGLDDEk	B4FW57	N-Term(iTRAQ8plex); K22(iTRAQ8plex)	71.02	3	2994.48	-1.76095
dmkPETFASLVSALLYEk	B4FMZ5;K7UF17	N-Term(iTRAQ8plex); M2(Oxidation); K3(iTRAQ8plex); K18(iTRAQ8plex)	71.01	3	2970.65	-3.6695
eLSAASLAVVDGEAR	K7UUR4	N-Term(iTRAQ8plex)	70.99	2	1791.97	-1.53878
vADHAGVALAGLTADGR	B6TNX7;B6TAJ3	N-Term(iTRAQ8plex)	70.99	3	1898.04	-0.596349
fASFETIVELIYk	B4FTJ6	N-Term(iTRAQ8plex); K13(iTRAQ8plex)	70.98	2	2168.24	-3.47479
lDAQPELFIHIVPDk	C3UZ63;C1K9J1	N-Term(iTRAQ8plex); K15(iTRAQ8plex)	70.98	2	2343.34	-3.63888
aVIVATNMLESMIVHPTPTR	C0PGB5	N-Term(iTRAQ8plex)	70.97	3	2484.35	-3.65521
aAALPAAAALEMLHAASLVHDDLPcFDAAPTR	K7U2X9	N-Term(iTRAQ8plex); C25(Carbamidomethyl)	70.92	4	3590.83	-3.6159
fPTPSLVTPPEYASVGSk	B4FT31	N-Term(iTRAQ8plex); K18(iTRAQ8plex)	70.91	2	2485.38	-1.26529
aSPTHPPYAEMVSEAIASLk	B6T2X7	N-Term(iTRAQ8plex); K20(iTRAQ8plex)	70.91	3	2707.45	-2.16048
aADNIAANLYSVk	A5JVZ6	N-Term(iTRAQ8plex); K13(iTRAQ8plex)	70.9	2	1958.12	0.818353
mQEQLSAATAEMVMLSTEETEk	B6T7C2	N-Term(iTRAQ8plex); K22(iTRAQ8plex)	70.88	3	3065.53	0.688445
vEEIFGPINESYFSVk	K7V3R8	N-Term(iTRAQ8plex); K16(iTRAQ8plex)	70.88	2	2466.33	-2.37867
aNVLGINLDVPVk	B6T0Q6	N-Term(iTRAQ8plex); K13(iTRAQ8plex)	70.87	2	1960.2	-0.708268
hVVFGQVVEGMEVVk	K7TWV7	N-Term(iTRAQ8plex); K15(iTRAQ8plex)	70.87	2	2265.29	0.655705
gDNPDAVVPGLMAAGEAAcASVHGANR	B8A0Q6	N-Term(iTRAQ8plex); C19(Carbamidomethyl)	70.83	3	2911.42	2.37981
gFWDMYDPEGYSLWFcDYk	K7UNK0;B6T7G7;K7UQT7;B6TY76	N-Term(iTRAQ8plex); C16(Carbamidomethyl); K19(iTRAQ8plex)	70.82	3	3087.41	-0.634847
eIALWFPEGVAQWk	C0HHC4	N-Term(iTRAQ8plex); K14(iTRAQ8plex)	70.82	3	2282.27	-2.30834
eDDTEMDVDAVAPATQISIk	B4FQZ2	N-Term(iTRAQ8plex); K20(iTRAQ8plex)	70.81	3	2756.39	-7.87127
lADLLcLSLQEAEk	C0P4D6	N-Term(iTRAQ8plex); C6(Carbamidomethyl); K14(iTRAQ8plex)	70.81	2	2211.25	-0.231154
hPGVSGEEDDGYLIFFVHDENTGk	Q45VT7	N-Term(iTRAQ8plex); K24(iTRAQ8plex)	70.81	4	3270.6	-4.12931
gEAGDEVEDEGEFGATDTR	K7TRD0	N-Term(iTRAQ8plex)	70.8	2	2288.01	-0.829883
dRPDLTAPESLQLYLDTR	Q9XHR2;K7VQL1	N-Term(iTRAQ8plex)	70.79	3	2407.28	-0.14695
aEHDEEIDPLDAFMAEIQEEIR	B6ST55	N-Term(iTRAQ8plex)	70.79	3	2904.38	-1.57057
iENVEGLNHFDEILAEADGIILSR	B6TBN6	N-Term(iTRAQ8plex)	70.79	3	2971.56	-1.17953
eFDVTQDATIAESLQHGPTLEIR	B7ZX10	N-Term(iTRAQ8plex)	70.77	3	2874.48	-1.26266
iEVEYYGTPVNLk	K7U1P1;B4FLS7	N-Term(iTRAQ8plex); K13(iTRAQ8plex)	70.76	2	2133.2	-0.149876
gNNILVMcDcYTPAGEPIPTNk	P38562;B4G1P1	N-Term(iTRAQ8plex); C8(Carbamidomethyl); C10(Carbamidomethyl); K22(iTRAQ8plex)	70.76	3	3072.54	-0.398709
fFLEYELAEENVHIAYR	C4IZR2	N-Term(iTRAQ8plex)	70.75	3	2447.25	-0.820714
iQSSLPAGYLDATTLADYLVk	B4FAV4	N-Term(iTRAQ8plex); K21(iTRAQ8plex)	70.74	3	2847.59	-1.25463
aQGDTAYGANLEAR	K7TW55	N-Term(iTRAQ8plex)	70.72	2	1740.88	-2.51729
aVIALALAEDAGDR	C0PBS0	N-Term(iTRAQ8plex)	70.68	3	1688.95	0.866825
lQELAGQLYDLWDLmDAPk	K7W8A6;B6U4I4	N-Term(iTRAQ8plex); M15(Oxidation); K19(iTRAQ8plex)	70.68	3	2843.48	-9.89738
aGLYDIGIAAGLESMTVNk	C0P820	N-Term(iTRAQ8plex); K19(iTRAQ8plex)	70.67	3	2531.4	-1.91023
nEENQTDAVQGGHEGVDELVR	K7U547	N-Term(iTRAQ8plex)	70.67	3	2600.24	-3.25222
eLLSNYEYDGDDVPIVAGSALk	B6TFK5	N-Term(iTRAQ8plex); K22(iTRAQ8plex)	70.66	3	2976.57	2.28852
dAESAYWELVIk	B4FRC9;B6TS84	N-Term(iTRAQ8plex); K12(iTRAQ8plex)	70.65	2	2032.12	-1.32645
eAESMVVEP	B8A377	N-Term(iTRAQ8plex)	70.64	2	1294.64	-4.29491
sAGDFGGGAFVGSIFGYGQGLITk	K7W292	N-Term(iTRAQ8plex); K24(iTRAQ8plex)	70.64	3	2914.55	-0.630959
aDSLVSDIYNWGASAITIHGR	B7ZX41	N-Term(iTRAQ8plex)	70.63	3	2550.31	-4.35479
lLLADDQLQEYHR	B4FN08	N-Term(iTRAQ8plex)	70.63	3	1918.03	-2.86804
lAFYDYIGNNPAk	P05641	N-Term(iTRAQ8plex); K13(iTRAQ8plex)	70.62	2	2094.15	-0.244856
lSELLGIQVQk	B6STH5;C0PDB0;K7V106	N-Term(iTRAQ8plex); K11(iTRAQ8plex)	70.61	2	1836.14	-1.37663
vNVEQcFEELVLk	B6TCF9;C4J9U1	N-Term(iTRAQ8plex); C6(Carbamidomethyl); K13(iTRAQ8plex)	70.61	2	2215.22	-1.39929
sAGPAVAGGDGAGAAGTGAGPAAGR	K7U5X9	N-Term(iTRAQ8plex)	70.6	3	2228.13	-1.3216
dAADGSVANAFAYGAGHVDPQR	B7ZX56	N-Term(iTRAQ8plex)	70.6	3	2493.21	0.31325
gILAmDESNATcGk	B6TI65;B6T7D4	N-Term(iTRAQ8plex); M5(Oxidation); C12(Carbamidomethyl); K14(iTRAQ8plex)	70.59	3	2091.06	-2.85977
vPVSVTPHGSPLQGR	B6SIR7	N-Term(iTRAQ8plex)	70.58	3	1835.04	-1.37992
yTEQGMDEESAYk	C0PC62	N-Term(iTRAQ8plex); K13(iTRAQ8plex)	70.58	2	2159.03	-4.07888
lkPWDMAAGVLIVEEAGGVVTR	C0PP27	N-Term(iTRAQ8plex); K2(iTRAQ8plex)	70.58	3	2919.65	-1.73708
amSIMNSFINDIFEk	B6UFX4;C4J4M8;P49120;B6T1U2;B4FCM8;B4FYZ0;B6T1G5;B6T878	N-Term(iTRAQ8plex); M2(Oxidation); K15(iTRAQ8plex)	70.56	2	2384.24	-2.73182
aSSLSEQVTISLSSELPVVVEYk	Q43266;Q9SAQ3	N-Term(iTRAQ8plex); K23(iTRAQ8plex)	70.56	3	3073.71	-2.32867
dGDVALFFGLSGTGk	C0P3W9;K7VNE0	N-Term(iTRAQ8plex); K15(iTRAQ8plex)	70.56	2	2092.15	-1.24981
yNDENTVSFVTMNk	K7UQT7;B6TY76	N-Term(iTRAQ8plex); K14(iTRAQ8plex)	70.56	2	2270.15	-2.5134
lINSDSDFFATLVVEAVQAVk	B6TKY3	N-Term(iTRAQ8plex); K21(iTRAQ8plex)	70.56	3	2874.6	-3.77116
sSVDAEGSYQDFTFFQSFLSPIQk	K7UMB4	N-Term(iTRAQ8plex); K24(iTRAQ8plex)	70.55	3	3336.68	-1.66776
nPNPVPIPLVDIDYLIDSDGR	B4F9K0	N-Term(iTRAQ8plex)	70.51	3	2626.4	0.572596
eSYDLVDGDFLFTPAGDVHR	B6TXN0	N-Term(iTRAQ8plex)	70.51	2	2557.24	-3.45374
iEQANIEGFVSPQER	B6ST74	N-Term(iTRAQ8plex)	70.49	2	2021.06	0.55011
kGGLNVGAVLILPEGFELAPPDR	P46617	N-Term(iTRAQ8plex); K1(iTRAQ8plex)	70.48	2	2970.72	-2.74262
vGSSGVFDEGADDDNR	C4JAJ0	N-Term(iTRAQ8plex)	70.46	2	1943.88	-2.33685
vIHDNFGIIEGLmTTVHAITATQk	Q09054	N-Term(iTRAQ8plex); M13(Oxidation); K24(iTRAQ8plex)	70.45	4	3233.77	-2.47394
lPLGDIQAAAR	K7TFK8	N-Term(iTRAQ8plex)	70.44	3	1428.85	1.60087
lPTDETLVAQIk	P80639	N-Term(iTRAQ8plex); K12(iTRAQ8plex)	70.44	2	1936.16	-0.831499
gVEADEIEALYk	C4JA45	N-Term(iTRAQ8plex); K12(iTRAQ8plex)	70.41	2	1945.07	-2.87208
sQVFSTAADNQTQVGIR	B6U4A3;C0P9K2	N-Term(iTRAQ8plex)	70.41	2	2126.11	-1.76755
lPHLPGTSIEGVEk	Q7SIC9;B4G177	N-Term(iTRAQ8plex); K14(iTRAQ8plex)	70.41	3	2085.22	0.148038
aPAAIMYNILGEDEGEAGFFLAHQLISR	C4J6I7	N-Term(iTRAQ8plex)	70.41	4	3337.71	-2.63333
vEDDAAEATPSH	K7W0M3	N-Term(iTRAQ8plex)	70.4	2	1545.73	-4.99163
mHANHFLVTDFLk	B4F8M8	N-Term(iTRAQ8plex); K13(iTRAQ8plex)	70.4	2	2181.21	-2.09125
dYPYAHDGLLVWDSIR	K7URE2	N-Term(iTRAQ8plex)	70.39	3	2224.13	-0.793102
nSLVEGLLFGHPLVMLPVVGDQGPNAR	B6TRF2	N-Term(iTRAQ8plex)	70.39	3	3133.71	0.455574
lSQGEYVAVEYLEk	B7ZX64	N-Term(iTRAQ8plex); K14(iTRAQ8plex)	70.37	2	2236.22	-4.77062
aDMEAATATAEEk	B4G0G4	N-Term(iTRAQ8plex); K13(iTRAQ8plex)	70.37	2	1945.99	-6.74282
dYITPNFYEIQDAH	P19124	N-Term(iTRAQ8plex)	70.34	2	2029.98	0.837566
aQPGVTASDVNVEEVR	B6U301	N-Term(iTRAQ8plex)	70.33	3	1975.04	-1.86545
qFEQVLSLNSGVGHFVk	K7UJV3	N-Term(iTRAQ8plex); K17(iTRAQ8plex)	70.33	3	2497.39	-3.73661
eIIIDVELATR	B6SRI3	N-Term(iTRAQ8plex)	70.32	3	1575.93	0.55948
gYEVAIVDNLVR	C4JAX7	N-Term(iTRAQ8plex)	70.32	3	1651.93	-3.10924
mVEIMINQASTcDLk	B6UG10;B4FAV3;B6T834	N-Term(iTRAQ8plex); C12(Carbamidomethyl); K15(iTRAQ8plex)	70.32	2	2361.24	-1.3464
gQPPPASGEGGGMTSSSk	B7ZYR5	N-Term(iTRAQ8plex); K18(iTRAQ8plex)	70.31	3	2240.14	-2.0521
lVAYHEAGHALVGALMPEYDPVAk	K7UDM8	N-Term(iTRAQ8plex); K24(iTRAQ8plex)	70.31	3	3159.72	2.33765
vTGGEVGAASSLAPk	B6T1H5;B4FRM7;B6T6G1	N-Term(iTRAQ8plex); K15(iTRAQ8plex)	70.29	3	1952.12	-5.64268
fVSDGVFYAELNEMLTR	B6TB97;K7TT73	N-Term(iTRAQ8plex)	70.28	3	2295.16	-3.20777
gVSLMLPTDVVIADk	B6STH5;C0PDB0;K7V106	N-Term(iTRAQ8plex); K15(iTRAQ8plex)	70.27	2	2166.27	-0.255998
wPGAAAAGSGDPLEDFck	B4F8L7;B4FS45	N-Term(iTRAQ8plex); C17(Carbamidomethyl); K18(iTRAQ8plex)	70.26	2	2457.23	-1.68805
yWDLYAGDSLDADLPGHLLR	K7VVZ3	N-Term(iTRAQ8plex)	70.26	3	2594.3	-5.62758
vDTmIIQAIGLLDDLDk	K7VLV6	N-Term(iTRAQ8plex); M4(Oxidation); K17(iTRAQ8plex)	70.25	2	2497.4	-3.55606
kIVDILVEQGIVPGIk	B6TI65	N-Term(iTRAQ8plex); K1(iTRAQ8plex); K16(iTRAQ8plex)	70.25	2	2633.67	-2.28859
iQAAYELLIDGER	B4FPR3	N-Term(iTRAQ8plex)	70.23	3	1794.99	-0.799752
dDLFNINAGIVk	B4FZU8;B4FRJ1;B6TGF1	N-Term(iTRAQ8plex); K12(iTRAQ8plex)	70.23	2	1927.1	-3.63336
vFImDNcEELIPEWLSFVk	C3UZ63;C1K9J1	N-Term(iTRAQ8plex); M4(Oxidation); C7(Carbamidomethyl); K19(iTRAQ8plex)	70.23	3	2993.55	-2.36037
aFNPTQAEETYSmVTANR	P48184	N-Term(iTRAQ8plex); M13(Oxidation)	70.21	3	2350.13	0.0349053
hVHAAAAAAAASk	B4FST4	N-Term(iTRAQ8plex); K13(iTRAQ8plex)	70.21	3	1784.02	-10.1099
fTHFVDPAAASGGPSNASPSLTGLAR	B4FDN9	N-Term(iTRAQ8plex)	70.2	3	2832.46	-0.138186
aAASAGASGSQQQGELPR	B6STN2	N-Term(iTRAQ8plex)	70.19	3	1990.02	-0.763456
vPYGTSFLDEQAk	G0YVY6	N-Term(iTRAQ8plex); K13(iTRAQ8plex)	70.18	2	2063.13	-0.572568
wAMLGAAGIFIPEFLTk	B6TKL9	N-Term(iTRAQ8plex); K17(iTRAQ8plex)	70.18	2	2473.41	-1.56124
lAMQEFMILPTGASSFk	K7V794	N-Term(iTRAQ8plex); K17(iTRAQ8plex)	70.18	2	2479.35	-1.85206
lIDSHLVPSSTAAESk	Q5XPI0;B6SRI4	N-Term(iTRAQ8plex); K16(iTRAQ8plex)	70.18	2	2263.27	-2.80158
sLDVQDSGTGESGSVSR	B4FWF5	N-Term(iTRAQ8plex)	70.17	2	1984.97	-2.69053
lIADYNSMDIWDFNEk	B4G054	N-Term(iTRAQ8plex); K16(iTRAQ8plex)	70.17	3	2582.3	-2.52984
eMLEEAISEYTGTVITVSHDR	B6SP43	N-Term(iTRAQ8plex)	70.17	3	2684.33	-4.70513
mDATAQELTEEk	Q08062	N-Term(iTRAQ8plex); K12(iTRAQ8plex)	70.16	2	1974.02	-3.94643
sIIQETGSDVTTDQLk	K7URG3	N-Term(iTRAQ8plex); K16(iTRAQ8plex)	70.14	3	2343.28	-4.08092
lTSLHPEIEELLYSQTENTEHk	P49036	N-Term(iTRAQ8plex); K22(iTRAQ8plex)	70.13	3	3219.69	-2.26404
iDSHLAcAVAGImSDANILINTAR	B4FDY6;B4FAR8	N-Term(iTRAQ8plex); C7(Carbamidomethyl); M13(Oxidation)	70.12	3	2846.48	-1.55238
fLSEAcDLVFDAASQGk	P16037	N-Term(iTRAQ8plex); C6(Carbamidomethyl); K17(iTRAQ8plex)	70.11	3	2466.28	-1.62531
aLSmLEHLVEPDHR	B6TAE3	N-Term(iTRAQ8plex); M4(Oxidation)	70.11	4	1967.03	-2.05251
aISSSSAYDDQFk	B4FRC9;B6TS84	N-Term(iTRAQ8plex); K13(iTRAQ8plex)	70.1	2	2027.05	-3.58092
hANPVLLAADLk	C4J757	N-Term(iTRAQ8plex); K12(iTRAQ8plex)	70.09	2	1870.13	-5.39032
qVAAAGAAAQVk	B4FFP6	N-Term(iTRAQ8plex); K12(iTRAQ8plex)	70.08	3	1693.01	-7.36608
iQEILDTQNAAIDADMNNk	K7VCG8	N-Term(iTRAQ8plex); K19(iTRAQ8plex)	70.08	3	2725.42	-4.90674
ySEFINFPIYLWSTk	K7UXU8;B6U0V6;B8A0P3	N-Term(iTRAQ8plex); K15(iTRAQ8plex)	70.07	2	2516.36	-2.96051
yNAGLMFTHEDLIASLNMNNk	Q9SPD8	N-Term(iTRAQ8plex); K21(iTRAQ8plex)	70.07	3	3004.55	1.39454
aLcAEHNVHLVTVPSAk	B6SKZ9	N-Term(iTRAQ8plex); C3(Carbamidomethyl); K17(iTRAQ8plex)	70.07	2	2454.37	-1.28166
lQAESDSGEFWVLFGGFAPIGk	B8A0C4	N-Term(iTRAQ8plex); K22(iTRAQ8plex)	70.05	3	2963.57	-2.58525
lVPTATASLHGVVQADR	B4G072	N-Term(iTRAQ8plex)	70.05	3	2039.16	3.48883
vVLFAVPGAFTPTcTQk	B6T2Y1	N-Term(iTRAQ8plex); C14(Carbamidomethyl); K17(iTRAQ8plex)	70.04	2	2444.39	2.64718
mHGATALDTPVFELR	K7UW32	N-Term(iTRAQ8plex)	70.04	3	1962.04	-3.46009
eNTEGEYSGLEHQVVR	B6TJM1;B4FAD4	N-Term(iTRAQ8plex)	70.01	2	2151.06	0.585162
qVVALcQAPFLLDDPHVGLMFPADAIAR	B6TXZ8	N-Term(iTRAQ8plex); C6(Carbamidomethyl)	70.01	3	3368.79	2.9414
lNPASEYPPGLEDTLILTMk	E9NQE1;B4FA25;B7ZXA3	N-Term(iTRAQ8plex); K20(iTRAQ8plex)	69.97	2	2810.55	-0.139774
vGAINVVcSAPEVADR	B6T9J4	N-Term(iTRAQ8plex); C8(Carbamidomethyl)	69.96	2	1961.04	-0.218916
lGDSDLLISEVTLGTMTFGEQNTEk	B4FZN2	N-Term(iTRAQ8plex); K25(iTRAQ8plex)	69.96	3	3306.72	-1.44437
vLNQLLTEMDGmNAk	K7VQA7;F8UV61;B4FZM3	N-Term(iTRAQ8plex); M12(Oxidation); K15(iTRAQ8plex)	69.96	3	2301.23	-6.3419
vYAIGNPFGLDHTLTTGVISGLR	K7V1G8	N-Term(iTRAQ8plex)	69.96	3	2705.49	-0.10846
iIAAVDALHAEVR	C4JBQ0	N-Term(iTRAQ8plex)	69.95	3	1681.98	-5.21456
eTVFNVNEIEALYELFk	B6TXZ0	N-Term(iTRAQ8plex); K17(iTRAQ8plex)	69.93	2	2666.45	-2.15855
lIGSDLEHYIR	B6TYZ1	N-Term(iTRAQ8plex)	69.92	3	1619.9	-0.806302
fGDDEFGHMLVNILk	B6TB39	N-Term(iTRAQ8plex); K15(iTRAQ8plex)	69.9	2	2343.26	-2.6211
lVALGAVDAAMDVVAk	B4FK90	N-Term(iTRAQ8plex); K16(iTRAQ8plex)	69.89	3	2151.26	-3.1788
eLISNSSDALDk	C3UZ63;C1K9J1	N-Term(iTRAQ8plex); K12(iTRAQ8plex)	69.89	3	1900.04	-4.69382
fTMGLFENPYPDSSLAGELGk	B4F8M8	N-Term(iTRAQ8plex); K21(iTRAQ8plex)	69.87	3	2881.48	-3.31228
fAALVVFAEHR	K7W482	N-Term(iTRAQ8plex)	69.85	3	1563.89	-2.30883
aIELADPMENAGASLIR	B6SXW8	N-Term(iTRAQ8plex)	69.83	3	2075.11	1.00184
aDDGSDTVTFMFESPk	Q43266;Q9SAQ3	N-Term(iTRAQ8plex); K16(iTRAQ8plex)	69.83	2	2355.15	-5.34777
iQTAIMDcSQNPLNIVk	K7TKI8;B6TJM7	N-Term(iTRAQ8plex); C8(Carbamidomethyl); K17(iTRAQ8plex)	69.82	3	2553.4	1.65115
aAALNIVPTSTGAAk	B4F8L7;Q6LBU9	N-Term(iTRAQ8plex); K15(iTRAQ8plex)	69.81	2	1993.19	-2.39762
hAVMAIGVDEEPSk	C0PLN9	N-Term(iTRAQ8plex); K14(iTRAQ8plex)	69.81	3	2091.13	-4.17505
lAAAIDGLPDTGGPSFk	B6U4G5	N-Term(iTRAQ8plex); K17(iTRAQ8plex)	69.79	3	2238.25	-1.8878
nDETIGTALELLEEYQGESLk	B6T2S6	N-Term(iTRAQ8plex); K21(iTRAQ8plex)	69.79	3	2960.55	-1.41773
lVGGHYNFVSGEFLTWDNk	C0HIK4	N-Term(iTRAQ8plex); K19(iTRAQ8plex)	69.77	2	2791.48	3.20909
vAAGLGAAASLASASLyTVDGGER	Q9M588	N-Term(iTRAQ8plex); Y17(iTRAQ8plex)	69.76	3	2815.54	-1.79234
gHGVWHFDQmLLEEEA	K7U2L3	N-Term(iTRAQ8plex); M10(Oxidation)	69.76	2	2218.06	0.934892
eAAGTASLSDER	B6TP06	N-Term(iTRAQ8plex)	69.75	3	1510.76	-3.45519
eFISGFTGSAGLALITMk	B6U0I0	N-Term(iTRAQ8plex); K18(iTRAQ8plex)	69.75	3	2451.37	-4.97134
mSAMSSATDNAIELR	P0C1M0	N-Term(iTRAQ8plex)	69.74	2	1900.94	-0.826211
aGGALGMVDEQk	B6TPK4	N-Term(iTRAQ8plex); K12(iTRAQ8plex)	69.74	2	1783.98	-0.124146
dWSNVVLAYEPVWAIGTGk	B4FHH4	N-Term(iTRAQ8plex); K19(iTRAQ8plex)	69.73	2	2713.47	-3.60877
eQDIQmMLAADVHLGTk	B4G194	N-Term(iTRAQ8plex); M6(Oxidation); K17(iTRAQ8plex)	69.72	3	2524.33	-2.29841
dNEEQAVTADEPR	B6T443	N-Term(iTRAQ8plex)	69.71	2	1777.84	-4.12409
iAPSMLSSDFANLASEAER	B6TIR4	N-Term(iTRAQ8plex)	69.71	3	2313.17	-1.66504
yDDLPEQSFYmVGGIEEVIAk	P19023;B6SVV9	N-Term(iTRAQ8plex); M11(Oxidation); K21(iTRAQ8plex)	69.7	3	3027.54	-2.90482
mSDLAQSLGMPAGLGDGLk	B4FSN3	N-Term(iTRAQ8plex); K19(iTRAQ8plex)	69.7	2	2469.35	7.07173
lAGDVLYYGDSHSAVVQLHSR	B4FTP2	N-Term(iTRAQ8plex)	69.69	4	2591.36	3.6543
qWWFGGGTDLTPSYIIEEDVk	B4F938	N-Term(iTRAQ8plex); K21(iTRAQ8plex)	69.68	3	3049.57	-2.07327
gILLGAVHGMVEALFR	B4FFZ2	N-Term(iTRAQ8plex)	69.68	3	1987.14	-1.445
vAAVFVEPVQGEGGIHSATR	K7UUR4	N-Term(iTRAQ8plex)	69.67	2	2328.26	-0.904692
iNDAVVTVPAYFNDAQR	K7UZU9;P24067	N-Term(iTRAQ8plex)	69.65	2	2197.15	-0.544717
sQDSEVGDGTTTVVLLAAEFLk	K7U818	N-Term(iTRAQ8plex); K22(iTRAQ8plex)	69.64	3	2888.57	-0.970954
qPEHVMMFLLAEMGTSGSLDGQQR	B6TPW4;B6T3J2	N-Term(iTRAQ8plex)	69.64	3	2966.44	-3.01926
gINYQILSNPEFLAEGTAIEDLFkPDR	B6T9P0;B6TBY8	N-Term(iTRAQ8plex); K24(iTRAQ8plex)	69.64	3	3658.95	-0.918407
vNQAIYLLTTGAR	B4FB66;B6SHZ1	N-Term(iTRAQ8plex)	69.63	3	1724	-1.96092
vLSANPEAPLNIEcLMDEk	K7VHG3;K7V2K6;B6SV64	N-Term(iTRAQ8plex); C14(Carbamidomethyl); K19(iTRAQ8plex)	69.63	3	2751.44	-4.89842
yVVIHGIASDSVANMk	B6SP99	N-Term(iTRAQ8plex); K16(iTRAQ8plex)	69.63	2	2312.29	-1.03727
lAEAALELLHR	G3K3T2	N-Term(iTRAQ8plex)	69.62	3	1539.91	-1.91648
aYHEQLSVAEITNSAFEPSSMMAk	P14641	N-Term(iTRAQ8plex); K24(iTRAQ8plex)	69.62	3	3249.63	-3.10079
gGVTISNDGATIMR	K7U818	N-Term(iTRAQ8plex)	69.61	3	1695.9	-1.87187
aDDAAHFLDVIR	K7TI14;L7WLJ8	N-Term(iTRAQ8plex)	69.6	3	1646.87	-3.45644
lAIFTALAFSQk	B4FI21;B6TRV8	N-Term(iTRAQ8plex); K12(iTRAQ8plex)	69.59	2	1918.15	-5.89359
fDLQLLGMGPDGHIASLFPGHPLVNEk	B6UAK0	N-Term(iTRAQ8plex); K27(iTRAQ8plex)	69.59	4	3510.9	0.0266335
eMQDIEFTVQENR	D3K3U9;C5IHD3	N-Term(iTRAQ8plex)	69.58	3	1942.95	-1.52639
aNIGIIGAIEWk	B6SPT1;P48186	N-Term(iTRAQ8plex); K12(iTRAQ8plex)	69.57	2	1893.14	-2.29383
lLELSNATEPTILDk	B4FEK7	N-Term(iTRAQ8plex); K15(iTRAQ8plex)	69.56	2	2265.31	-1.30723
aGLSVLEGDIFEVDQPk	B6TDB7	N-Term(iTRAQ8plex); K17(iTRAQ8plex)	69.56	3	2425.34	-1.25881
dIQAIVDAYk	B6TCM6	N-Term(iTRAQ8plex); K10(iTRAQ8plex)	69.54	2	1744	-5.64195
eMTGSDIFADGEAPSR	B6T4M6	N-Term(iTRAQ8plex)	69.53	2	1986.93	-3.53481
nTVVGILQAEHGLTPLFPVHR	B4FLK7	N-Term(iTRAQ8plex)	69.53	4	2602.48	2.07239
tVPAAVPAVVFLSGGQSEEEATR	B4FAL9	N-Term(iTRAQ8plex)	69.5	3	2619.39	-0.896394
aESLEDAIQIINR	B4G066	N-Term(iTRAQ8plex)	69.49	3	1775.98	-1.83745
aLFIALNAIETPk	B6SVP3	N-Term(iTRAQ8plex); K13(iTRAQ8plex)	69.49	2	2009.22	-1.85243
mVGYALQAADILAk	B6TKX6	N-Term(iTRAQ8plex); K14(iTRAQ8plex)	69.49	2	2072.19	-5.55893
tLAEEVNQAFR	Q6LBU9	N-Term(iTRAQ8plex)	69.48	3	1581.85	-0.852874
eAALDLGVLTEQEFHELVVPEk	B8A0E6	N-Term(iTRAQ8plex); K22(iTRAQ8plex)	69.48	3	3074.69	0.0447774
iAIVHDIAEAIVGDITPSDGIPk	B6TWI3	N-Term(iTRAQ8plex); K23(iTRAQ8plex)	69.47	3	2952.68	-0.648132
eVAAVDEVTVIk	K7VLT3	N-Term(iTRAQ8plex); K12(iTRAQ8plex)	69.46	2	1881.11	-1.46449
vVEAYEASPPEVk	B4FAQ9	N-Term(iTRAQ8plex); K13(iTRAQ8plex)	69.45	2	2026.13	0.260816
aEELGLTLSSLEk	B4FRC0	N-Term(iTRAQ8plex); K13(iTRAQ8plex)	69.44	2	1998.16	1.37668
eQVFSTYSDNQPGVLIQVYEGER	B7ZZ42;P11143;Q5EBY7;Q41817;B6U1E4	N-Term(iTRAQ8plex)	69.44	3	2962.48	1.65351
eAQSLLNAIIENFcIDDAk	B4F8Z3	N-Term(iTRAQ8plex); C14(Carbamidomethyl); K19(iTRAQ8plex)	69.44	3	2772.47	-1.01359
vNAmIEDQEPFEGEALLDAk	K7UNK0;B6T7G7;K7UQT7;B6TY76	N-Term(iTRAQ8plex); M4(Oxidation); K20(iTRAQ8plex)	69.43	2	2843.46	-0.646808
iTVEEDNAQSIATIQDAADLIDk	B4FV78	N-Term(iTRAQ8plex); K23(iTRAQ8plex)	69.42	3	3081.64	-0.967835
aPIAVAINEMSk	B8A0J2	N-Term(iTRAQ8plex); K12(iTRAQ8plex)	69.4	2	1852.07	-6.5026
yLPPELQVVLISATLPHEILEMTSk	Q2MJJ9	N-Term(iTRAQ8plex); K25(iTRAQ8plex)	69.4	4	3429.95	-1.64931
gHLNQEAGLVPSLNPLVk	Q5EUD6	N-Term(iTRAQ8plex); K18(iTRAQ8plex)	69.39	2	2494.46	-0.480796
vNTDILVSTQVGk	B4F8B1;B6T798	N-Term(iTRAQ8plex); K13(iTRAQ8plex)	69.37	2	1982.17	-0.928486
vVAENLSDEEIMGLk	B6UF43	N-Term(iTRAQ8plex); K15(iTRAQ8plex)	69.37	3	2255.23	-4.95895
qNLAATFVNAFVNAGFGQDk	K7UFV4	N-Term(iTRAQ8plex); K20(iTRAQ8plex)	69.37	3	2720.46	-1.50217
gILLGAVHGmVEALFR	B4FFZ2	N-Term(iTRAQ8plex); M10(Oxidation)	69.36	3	2003.14	-1.7591
eWTLEEFEELIHk	B4FAJ8	N-Term(iTRAQ8plex); K13(iTRAQ8plex)	69.36	3	2311.24	-3.32531
aDRDESSPYAAMLAAQDVAQR	B6T281	N-Term(iTRAQ8plex)	69.36	3	2569.26	-1.48701
aAAVAAAPAAVPk	K7TWJ7	N-Term(iTRAQ8plex); K13(iTRAQ8plex)	69.35	2	1716.05	-5.80825
gAGMADGSYTIMHLDLASLDSVR	B4FHM6	N-Term(iTRAQ8plex)	69.35	4	2684.33	-1.72023
wFAQAELMHGR	B4FVG9	N-Term(iTRAQ8plex)	69.34	3	1649.85	-0.0249662
rNPGDEEEDEEDEGGEGR	B4G0C7	N-Term(iTRAQ8plex)	69.33	3	2322.98	-4.36769
hQLLAEFDALFDSDk	B6U1D7	N-Term(iTRAQ8plex); K15(iTRAQ8plex)	69.33	2	2357.25	-3.61565
lALALGDENAVAmPVSAAANEAFk	B6T4X5	N-Term(iTRAQ8plex); M13(Oxidation); K24(iTRAQ8plex)	69.32	4	2997.62	0.461353
aVNNVNSVIGPALIGk	C0HGV5	N-Term(iTRAQ8plex); K16(iTRAQ8plex)	69.31	2	2174.3	-3.68521
iGDSLSAHPNELVAVFTR	P49036	N-Term(iTRAQ8plex)	69.3	3	2230.21	-0.651546
hIFVEELGADESSLLNcVPk	P93804;P93805	N-Term(iTRAQ8plex); C17(Carbamidomethyl); K20(iTRAQ8plex)	69.3	3	2865.53	1.89875
eAVNVSLQNLk	B4F9E2	N-Term(iTRAQ8plex); K11(iTRAQ8plex)	69.29	3	1823.08	-1.64672
fQGYNDYTPEQLIk	B6TAJ3	N-Term(iTRAQ8plex); K14(iTRAQ8plex)	69.28	2	2324.24	1.06657
mEGVETFDIDLk	B6SHX8	N-Term(iTRAQ8plex); K12(iTRAQ8plex)	69.27	2	2005.08	-0.763117
qHALLDNLNQELSQk	K7VBI9	N-Term(iTRAQ8plex); K15(iTRAQ8plex)	69.27	2	2359.31	-4.08913
dcFNQIESLSFLENNR	B4FXY5	N-Term(iTRAQ8plex); C2(Carbamidomethyl)	69.26	2	2290.1	-3.79056
sFVEFILEPLYk	K7VIL6	N-Term(iTRAQ8plex); K12(iTRAQ8plex)	69.25	2	2093.21	-4.27642
gGDPVAAFAELMGR	B4FML9	N-Term(iTRAQ8plex)	69.24	3	1694.88	-2.55569
gTVEIITPVELIk	B4FWI0;B4FNM4	N-Term(iTRAQ8plex); K13(iTRAQ8plex)	69.24	2	2020.25	-2.50752
qFGyIVLTTSAGIMDHEEAR	B4FQ61;B6TJ93	N-Term(iTRAQ8plex); Y4(iTRAQ8plex)	69.24	4	2846.48	-5.33051
dGIDyAAVTVQLPGGER	B6T3B2;B4F9R9	N-Term(iTRAQ8plex); Y5(iTRAQ8plex)	69.23	2	2369.3	1.28828
fDGALNVDVNEFQTNLVPyPR	P14641;P22275	N-Term(iTRAQ8plex); Y19(iTRAQ8plex)	69.23	3	3016.61	3.37554
vALVVLTGER	P0C1M0	N-Term(iTRAQ8plex)	69.22	3	1360.84	-1.21063
nEVIALFNLLNR	C0PKH8	N-Term(iTRAQ8plex)	69.22	3	1720	-4.36283
eGQNDIYYITGESk	C1K9J1	N-Term(iTRAQ8plex); K14(iTRAQ8plex)	69.22	2	2225.15	-3.41597
lDVSSLEEFVAEHYTAPR	K7UQR5	N-Term(iTRAQ8plex)	69.21	3	2367.21	-2.3109
gGDEEVTGGLDATPR	B6T750	N-Term(iTRAQ8plex)	69.2	3	1777.88	-2.15337
vAAQVPDSGPcVTYIGk	B4FSV6;O81237;Q9ZTT0;Q9SBJ3	N-Term(iTRAQ8plex); C11(Carbamidomethyl); K17(iTRAQ8plex)	69.2	2	2370.29	-0.544519
lVSQNcLATVGQVGNVGVNQk	P17788	N-Term(iTRAQ8plex); C6(Carbamidomethyl); K21(iTRAQ8plex)	69.2	3	2793.55	-1.17634
aLLGESNEFVGDk	B4FHH4;C0PE24	N-Term(iTRAQ8plex); K13(iTRAQ8plex)	69.18	2	1987.09	-2.97522
lAYIALDYDQEMETAk	B6TQ08	N-Term(iTRAQ8plex); K16(iTRAQ8plex)	69.18	2	2482.29	-1.9643
sLmTAIEELELHAIR	K7TS88;Q7XYR4	N-Term(iTRAQ8plex); M3(Oxidation)	69.17	3	2046.12	-1.66294
aELHALIVGINFEEVDFDR	C0PNZ9	N-Term(iTRAQ8plex)	69.17	3	2491.31	-2.85018
hTDVIDAITTHLGIGSyR	E9NQE1;B7ZXA3	N-Term(iTRAQ8plex); Y17(iTRAQ8plex)	69.15	2	2577.43	0.306223
fEALAAHDAFVESSGAVNTISASLMk	B8A0E6	N-Term(iTRAQ8plex); K26(iTRAQ8plex)	69.15	3	3274.72	-0.27658
[truncated: 24,388 more rows]
