# Supplementary material for: Comparative Proteomic Analysis of the Response of Maize (Zea mays L.) Leaves to Long Photoperiod Condition
Source: Front Plant Sci. 2016 Jun 2;7:752. doi: 10.3389/fpls.2016.00752 (PMC4889979; doi:10.3389/fpls.2016.00752)
Supplement: Table S 3 — Differentially expressed protein in H496 compared to HZ4 in both two stages. [file Table3.xlsx]

## Sheet: two stages
Table S3.Differentially expressed protein in H496 compared to HZ4 in both two stage
Accession	Description	MW [kDa]	calc. pI	# Unique Peptides	Molecular Function	Cellular Component	Biological Process	496-6Y/H4-6Y	496-6Y/H4-6Y p value	up/down	496-3Y/H4-3Y	496-3Y/H4-3Y p value	up/down
K7TN22	Adenylate kinase OS=Zea mays GN=ZEAMMB73_653332 PE=3 SV=1 - [K7TN22_MAIZE]	27	8.94	1	_	_	_	4.336	9.44e-26	up	0.47	6.81e-08	down
K7VHP9	Uncharacterized protein OS=Zea mays GN=ZEAMMB73_471544 PE=4 SV=1 - [K7VHP9_MAIZE]	12.4	5.07	1	_	_	_	4.287	2.21e-25	up	0.711	0.0149666	down
C0PMZ1	Uncharacterized protein OS=Zea mays PE=2 SV=1 - [C0PMZ1_MAIZE]	21.9	9.45	1	RNA binding; metal ion binding	membrane	metabolic process; regulation of biological process	0.177	2.3e-23	down	1.817	4.63e-07	up
K7TZB5	Uncharacterized protein OS=Zea mays GN=ZEAMMB73_057957 PE=4 SV=1 - [K7TZB5_MAIZE]	23.3	9.86	1	_	_	_	3.992	4.13e-23	up	0.612	0.00044758	down
B6SJR0	4F5 protein family protein OS=Zea mays PE=4 SV=1 - [B6SJR0_MAIZE]	7.8	10.33	1	_	_	_	0.185	3.43e-22	down	1.743	2.7e-06	up
B4FPE0	Cytidine/deoxycytidylate deaminase family protein OS=Zea mays PE=2 SV=1 - [B4FPE0_MAIZE]	20.2	5.59	1	catalytic activity; metal ion binding	_	metabolic process	0.211	3.8e-19	down	0.652	0.00226922	down
C4J8F7	Uncharacterized protein OS=Zea mays PE=4 SV=1 - [C4J8F7_MAIZE]	7.6	4.88	1	_	nucleus; membrane; organelle lumen	metabolic process; regulation of biological process	3.359	4.46e-18	up	0.43	1.67e-09	down
B6T0G1	Putative uncharacterized protein OS=Zea mays PE=4 SV=1 - [B6T0G1_MAIZE]	13.2	4.54	1	_	_	_	2.741	5.54e-13	up	3.096	1.46e-21	up
B6SV75	AP-1 complex subunit gamma-1 OS=Zea mays PE=2 SV=1 - [B6SV75_MAIZE]	94.8	6.04	1	transporter activity	cytoplasm; Golgi; membrane	transport	2.685	1.61e-12	up	0.433	2.17e-09	down
B6U898	Disease resistance response protein 206 OS=Zea mays PE=2 SV=1 - [B6U898_MAIZE]	20.9	8.63	2	_	membrane	_	2.639	3.89e-12	up	0.531	6e-06	down
K7V898	Uncharacterized protein OS=Zea mays GN=ZEAMMB73_403368 PE=4 SV=1 - [K7V898_MAIZE]	65.7	9.09	1	_	_	_	2.617	5.9e-12	up	2.135	1.52e-10	up
B6UDU5	Ripening-related protein-like OS=Zea mays PE=2 SV=1 - [B6UDU5_MAIZE]	20.4	9.52	1	enzyme regulator activity; catalytic activity	_	metabolic process; regulation of biological process	2.505	5.05e-11	up	2.42	8.65e-14	up
B4FTT9	Uncharacterized protein OS=Zea mays PE=2 SV=1 - [B4FTT9_MAIZE]	42.2	7.4	1	catalytic activity	_	metabolic process; response to stimulus	2.484	7.57e-11	up	2.186	4e-11	up
B6TZC0	Nicotianamine synthase 3 OS=Zea mays PE=2 SV=1 - [B6TZC0_MAIZE]	39	5.68	1	catalytic activity	membrane	transport; metabolic process	0.322	7.94e-11	down	0.678	0.00559859	down
B6SJP2	Putative uncharacterized protein OS=Zea mays PE=2 SV=1 - [B6SJP2_MAIZE]	33	5.87	1	_	_	_	0.334	3.01e-10	down	1.28	0.0366447	up
B4FXY1	Uncharacterized protein OS=Zea mays PE=2 SV=1 - [B4FXY1_MAIZE]	35.8	8.03	1	_	_	_	2.402	3.66e-10	up	1.955	1.51e-08	up
B8A0C8	Uncharacterized protein OS=Zea mays PE=2 SV=1 - [B8A0C8_MAIZE]	94.4	6.23	1	_	membrane; cytoplasm	transport	2.396	4.06e-10	up	0.283	1.73e-19	down
B4FXE2	Uncharacterized protein OS=Zea mays PE=2 SV=1 - [B4FXE2_MAIZE]	13.2	6.13	1	_	membrane	transport	2.365	7.34e-10	up	1.304	0.0245525	up
C4J4M8	Histone H2B OS=Zea mays GN=ZEAMMB73_659719 PE=2 SV=1 - [C4J4M8_MAIZE]	16.1	10.02	1	DNA binding	chromosome; nucleus; organelle lumen; cytoplasm	cell organization and biogenesis; metabolic process	0.344	8.74e-10	down	1.63	3.71e-05	up
Q4FZ48	Putative cystatin OS=Zea mays GN=cc9 PE=2 SV=1 - [Q4FZ48_MAIZE]	18.6	9.85	2	enzyme regulator activity	_	_	2.303	2.42e-09	up	1.388	0.00552321	up
B6SR42	PAP fibrillin family protein OS=Zea mays PE=2 SV=1 - [B6SR42_MAIZE]	24.3	9.23	1	structural molecule activity	cytoplasm	_	0.365	6.99e-09	down	0.375	2.32e-12	down
B4FQH2	Putative cytochrome P450 superfamily protein OS=Zea mays GN=ZEAMMB73_817978 PE=2 SV=1 - [B4FQH2_MAIZE]	56.8	8.88	1	catalytic activity; metal ion binding	_	metabolic process	2.208	1.46e-08	up	1.682	1.12e-05	up
C4J3Q4	Uncharacterized protein OS=Zea mays PE=2 SV=1 - [C4J3Q4_MAIZE]	17.6	4.88	1	_	membrane	_	0.384	3.73e-08	down	0.456	2.04e-08	down
B6SQ06	Casein kinase II subunit beta-4 OS=Zea mays PE=2 SV=1 - [B6SQ06_MAIZE]	29.4	5.02	2	catalytic activity; protein binding; enzyme regulator activity	nucleus; cytoplasm	metabolic process; regulation of biological process; development; reproduction; response to stimulus	2.153	4.13e-08	up	5.038	2.25e-42	up
C4J9W7	Ubiquinol oxidase OS=Zea mays PE=2 SV=1 - [C4J9W7_MAIZE]	39	5.95	2	catalytic activity; metal ion binding	cytoplasm; mitochondrion; membrane	cell organization and biogenesis; metabolic process	2.138	5.4e-08	up	1.325	0.017431	up
C4IZW8	Uncharacterized protein OS=Zea mays GN=ZEAMMB73_600237 PE=2 SV=1 - [C4IZW8_MAIZE]	36.3	6.54	1	nucleotide binding; catalytic activity	membrane	metabolic process	2.129	6.44e-08	up	1.496	0.000661381	up
B6TUG5	Putative uncharacterized protein OS=Zea mays PE=2 SV=1 - [B6TUG5_MAIZE]	18.1	4.75	2	_	membrane	_	2.104	1.03e-07	up	1.454	0.00156242	up
K7UDY3	Uncharacterized protein OS=Zea mays GN=ZEAMMB73_189095 PE=4 SV=1 - [K7UDY3_MAIZE]	22.9	11.56	1	_	_	_	0.401	1.49e-07	down	0.652	0.00228982	down
B6SVL6	ATP-dependent RNA helicase DDX41 OS=Zea mays PE=2 SV=1 - [B6SVL6_MAIZE]	68.3	7.25	1	catalytic activity; nucleotide binding; metal ion binding	membrane	_	0.41	2.97e-07	down	0.534	7.39e-06	down
B6T6X4	BRCA1-associated protein OS=Zea mays PE=2 SV=1 - [B6T6X4_MAIZE]	53.4	5.44	1	catalytic activity; protein binding; metal ion binding	nucleus	development; regulation of biological process; metabolic process	0.41	3.03e-07	down	0.549	1.83e-05	down
K7VFK3	Uncharacterized protein OS=Zea mays GN=ZEAMMB73_292734 PE=4 SV=1 - [K7VFK3_MAIZE]	25.3	10.2	1	_	_	_	0.413	3.87e-07	down	0.666	0.00363325	down
P48190	Maturase K OS=Zea mays GN=matK PE=2 SV=3 - [MATK_MAIZE]	61.1	9.19	1	RNA binding	cytoplasm; membrane	metabolic process	2.023	4.6e-07	up	2.887	3.65e-19	up
Q2XX14	Non-specific lipid-transfer protein OS=Zea mays subsp. parviglumis GN=plt1 PE=3 SV=1 - [Q2XX14_ZEAMP]	11.7	8.72	1	_	_	transport	0.423	7.9e-07	down	1.511	0.00049078	up
K7TZT0	Uncharacterized protein (Fragment) OS=Zea mays GN=ZEAMMB73_202232 PE=4 SV=1 - [K7TZT0_MAIZE]	43.7	6.87	1	_	_	_	0.429	1.16e-06	down	0.431	1.81e-09	down
B6T1U2	Histone H2B OS=Zea mays PE=2 SV=1 - [B6T1U2_MAIZE]	16.6	10.02	2	DNA binding	chromosome; nucleus; organelle lumen; cytoplasm	cell organization and biogenesis; metabolic process	0.433	1.5e-06	down	1.367	0.00824375	up
C0PHU8	Uncharacterized protein OS=Zea mays GN=ZEAMMB73_526615 PE=2 SV=1 - [C0PHU8_MAIZE]	72.6	6.68	1	_	cytoplasm; Golgi; membrane	_	1.905	3.99e-06	up	1.649	2.39e-05	up
C4J0P4	Uncharacterized protein OS=Zea mays PE=2 SV=1 - [C4J0P4_MAIZE]	33.5	6.23	1	_	_	_	0.45	4.4e-06	down	0.368	8.2e-13	down
B4FBG2	Uncharacterized protein OS=Zea mays PE=2 SV=1 - [B4FBG2_MAIZE]	53.9	8.4	1	transporter activity	membrane	transport	0.462	8.99e-06	down	0.406	1.08e-10	down
B6TK06	Lymphoid organ expressed yellow head virus receptor protein OS=Zea mays PE=2 SV=1 - [B6TK06_MAIZE]	47	9.64	1	_	_	_	0.469	1.34e-05	down	0.386	9.78e-12	down
B6SW32	Folylpolyglutamate synthase OS=Zea mays PE=2 SV=1 - [B6SW32_MAIZE]	60.1	7.18	2	catalytic activity; nucleotide binding	cytoplasm; cytosol; membrane	metabolic process	1.836	1.37e-05	up	1.303	0.0252171	up
B6SXV2	RNA-binding protein AKIP1 OS=Zea mays GN=ZEAMMB73_562438 PE=2 SV=1 - [B6SXV2_MAIZE]	53.3	5.31	1	nucleotide binding	membrane	_	0.479	2.35e-05	down	0.349	4.93e-14	down
B4G1C2	Uncharacterized protein OS=Zea mays PE=2 SV=1 - [B4G1C2_MAIZE]	34.2	7.55	4	catalytic activity	_	metabolic process	0.479	2.38e-05	down	0.733	0.026753	down
C0PMW1	Uncharacterized protein OS=Zea mays PE=2 SV=1 - [C0PMW1_MAIZE]	44.9	6.4	1	catalytic activity	membrane	metabolic process	0.486	3.45e-05	down	0.612	0.000457648	down
B4FVQ2	Uncharacterized protein OS=Zea mays PE=2 SV=1 - [B4FVQ2_MAIZE]	27.8	7.58	1	_	_	_	0.494	5.11e-05	down	1.414	0.0033745	up
C0PB54	Uncharacterized protein OS=Zea mays PE=2 SV=1 - [C0PB54_MAIZE]	19.8	8.09	1	protein binding; metal ion binding	nucleus; membrane	_	1.758	5.37e-05	up	2.124	2e-10	up
K7V2H9	Uncharacterized protein OS=Zea mays GN=ZEAMMB73_301701 PE=4 SV=1 - [K7V2H9_MAIZE]	7.4	6.54	1	_	_	_	1.753	5.92e-05	up	1.559	0.000176078	up
C0PIL1	Uncharacterized protein OS=Zea mays PE=2 SV=1 - [C0PIL1_MAIZE]	59.1	5.48	1	protein binding	membrane	_	0.498	6.12e-05	down	1.94	2.2e-08	up
K7W5C2	SMAD/FHA domain-containing family protein OS=Zea mays GN=ZEAMMB73_538859 PE=4 SV=1 - [K7W5C2_MAIZE]	79.2	6.18	1	_	_	_	0.498	6.17e-05	down	0.554	2.46e-05	down
B6TA46	Adenylate kinase OS=Zea mays PE=2 SV=1 - [B6TA46_MAIZE]	32.3	7.5	1	nucleotide binding; catalytic activity	_	metabolic process	1.748	6.47e-05	up	1.636	3.23e-05	up
B4F9R8	Uncharacterized protein OS=Zea mays PE=2 SV=1 - [B4F9R8_MAIZE]	27.4	8.91	1	_	membrane	cell communication; regulation of biological process; response to stimulus; cell growth; cell organization and biogenesis	0.502	7.57e-05	down	0.522	3.38e-06	down
Q8LT22	Nicotianamine synthase 3 OS=Zea mays GN=ZmNAS3 PE=4 SV=1 - [Q8LT22_MAIZE]	38.8	5.81	1	catalytic activity	_	transport; metabolic process	1.737	7.75e-05	up	1.285	0.0340263	up
Q5GAN9	AT hook-containing MAR binding 1-like protein OS=Zea mays GN=Q9009 PE=4 SV=1 - [Q5GAN9_MAIZE]	46.1	5.62	2	protein binding	_	_	0.503	7.91e-05	down	1.612	5.54e-05	up
B4FE52	Uncharacterized protein OS=Zea mays PE=2 SV=1 - [B4FE52_MAIZE]	44.5	7.61	1	catalytic activity; metal ion binding	cytoplasm	metabolic process	0.506	8.98e-05	down	0.594	0.000200135	down
B6UHB6	Histone H1 OS=Zea mays PE=2 SV=1 - [B6UHB6_MAIZE]	26.7	10.7	1	DNA binding	chromosome; nucleus	cell organization and biogenesis; metabolic process	1.724	9.78e-05	up	0.624	0.000760646	down
C0PD23	Uncharacterized protein OS=Zea mays GN=ZEAMMB73_490689 PE=2 SV=1 - [C0PD23_MAIZE]	45.3	8.95	1	nucleotide binding; catalytic activity	membrane	metabolic process	1.714	0.000116244	up	1.261	0.049963	up
B4G126	Lysosomal protective protein OS=Zea mays GN=ZEAMMB73_235237 PE=2 SV=1 - [B4G126_MAIZE]	53.4	6.47	1	catalytic activity	_	metabolic process	0.513	0.000127286	down	2.318	1.28e-12	up
B7ZYH8	Uncharacterized protein OS=Zea mays PE=2 SV=1 - [B7ZYH8_MAIZE]	51.5	5.29	1	_	_	_	0.514	0.000135564	down	0.72	0.0190303	down
B6SP11	Nonspecific lipid-transfer protein OS=Zea mays PE=4 SV=1 - [B6SP11_MAIZE]	9.8	8.69	3	_	_	transport	1.704	0.000136171	up	0.708	0.0136325	down
C0P918	Uncharacterized protein OS=Zea mays PE=2 SV=1 - [C0P918_MAIZE]	43.2	6.89	1	protein binding	membrane	_	0.515	0.000141708	down	1.538	0.000275599	up
K7W7B8	Uncharacterized protein OS=Zea mays GN=ZEAMMB73_115568 PE=4 SV=1 - [K7W7B8_MAIZE]	30.8	8.38	1	_	_	_	1.699	0.000149305	up	2.334	8.28e-13	up
B6TC04	Putative uncharacterized protein OS=Zea mays PE=2 SV=1 - [B6TC04_MAIZE]	30.3	4.51	2	_	_	_	0.519	0.000165665	down	0.528	4.88e-06	down
K7VZF7	Uncharacterized protein (Fragment) OS=Zea mays GN=ZEAMMB73_182265 PE=4 SV=1 - [K7VZF7_MAIZE]	143.1	8.73	1	_	_	_	1.689	0.000176389	up	1.638	3.07e-05	up
B6T7L5	THAP domain-containing protein 4 OS=Zea mays PE=2 SV=1 - [B6T7L5_MAIZE]	18.1	8.94	1	_	_	_	0.52	0.000176695	down	1.313	0.0211064	up
B4G0S9	Uncharacterized protein OS=Zea mays GN=ZEAMMB73_244412 PE=2 SV=1 - [B4G0S9_MAIZE]	22.8	9.1	1	catalytic activity	_	metabolic process	1.664	0.000266415	up	0.383	6.4e-12	down
Q768R5	Plastidic 2-oxoglutarate/malate transporter OS=Zea mays GN=ZmpOMT1 PE=2 SV=1 - [Q768R5_MAIZE]	59.9	9.76	1	transporter activity	cytoplasm; mitochondrion; membrane	transport; response to stimulus	0.53	0.000272381	down	1.323	0.0180255	up
B4FJC3	Uncharacterized protein OS=Zea mays PE=2 SV=1 - [B4FJC3_MAIZE]	47	7.08	1	nucleotide binding; metal ion binding; protein binding	cytoplasm	metabolic process; response to stimulus	1.636	0.000427283	up	1.931	2.76e-08	up
C0PEE9	Uncharacterized protein OS=Zea mays PE=2 SV=1 - [C0PEE9_MAIZE]	98.6	6.23	1	catalytic activity	membrane	metabolic process	0.545	0.00049679	down	0.54	1.04e-05	down
B6TST9	Uncharacterized protein OS=Zea mays GN=ZEAMMB73_051026 PE=2 SV=1 - [B6TST9_MAIZE]	22.7	10.8	1	_	_	_	0.546	0.000512148	down	0.757	0.0467311	down
B6TKS5	DnaJ subfamily B member 13 OS=Zea mays PE=2 SV=1 - [B6TKS5_MAIZE]	35.2	9.26	1	protein binding	_	metabolic process	1.624	0.000517281	up	0.746	0.0369089	down
B4FJE0	Uncharacterized protein OS=Zea mays PE=2 SV=1 - [B4FJE0_MAIZE]	75.1	6.46	2	catalytic activity	_	metabolic process	1.622	0.000539079	up	0.589	0.000151676	down
B4FK75	Monoglyceride lipase OS=Zea mays PE=2 SV=1 - [B4FK75_MAIZE]	39.5	6.01	1	_	_	_	0.549	0.000570254	down	1.427	0.00264862	up
K7UAK6	Uncharacterized protein OS=Zea mays GN=ZEAMMB73_501517 PE=4 SV=1 - [K7UAK6_MAIZE]	14.4	4.97	2	_	_	_	1.609	0.000667888	up	0.612	0.000449581	down
C0PEH4	Uncharacterized protein OS=Zea mays PE=2 SV=1 - [C0PEH4_MAIZE]	48.1	8.19	1	catalytic activity	cytoplasm	metabolic process	1.608	0.000674187	up	1.358	0.00956601	up
B6T4E0	50S ribosomal protein L12-2 OS=Zea mays PE=2 SV=1 - [B6T4E0_MAIZE]	16.6	8.85	1	structural molecule activity	cytoplasm; ribosome	metabolic process	0.559	0.000840711	down	0.7	0.0110249	down
K7V3I7	Uncharacterized protein OS=Zea mays GN=ZEAMMB73_331707 PE=3 SV=1 - [K7V3I7_MAIZE]	83.7	6.92	1	_	_	_	0.561	0.000905142	down	0.661	0.0030887	down
B6T3D1	Homeobox protein knotted-1-like 3 OS=Zea mays PE=2 SV=1 - [B6T3D1_MAIZE]	32.5	6.54	1	DNA binding	nucleus	metabolic process; regulation of biological process; response to stimulus	0.563	0.000984964	down	0.589	0.000151582	down
K7VAG7	Multidrug resistance-associated protein3 OS=Zea mays GN=ZEAMMB73_735691 PE=3 SV=1 - [K7VAG7_MAIZE]	160	8.06	1	_	_	_	1.578	0.00110006	up	1.56	0.000173117	up
C0P9T6	Uncharacterized protein OS=Zea mays PE=2 SV=1 - [C0P9T6_MAIZE]	55.6	8.32	1	catalytic activity; metal ion binding	cytoplasm; endoplasmic reticulum; membrane	metabolic process	1.577	0.00110521	up	0.631	0.000996975	down
K7U4U9	Uncharacterized protein OS=Zea mays GN=ZEAMMB73_822888 PE=4 SV=1 - [K7U4U9_MAIZE]	20	8.73	1	_	_	_	0.567	0.00110925	down	0.662	0.00323471	down
B6T2C6	Peptide methionine sulfoxide reductase msrB OS=Zea mays PE=2 SV=1 - [B6T2C6_MAIZE]	14.6	7.69	1	catalytic activity	_	metabolic process	0.576	0.00155722	down	0.362	3.89e-13	down
K7TY32	Uncharacterized protein OS=Zea mays GN=ZEAMMB73_339148 PE=4 SV=1 - [K7TY32_MAIZE]	56.5	6.84	1	_	_	_	1.551	0.00169025	up	0.639	0.00138285	down
C0PFT9	Uncharacterized protein OS=Zea mays PE=2 SV=1 - [C0PFT9_MAIZE]	91.5	7.06	1	structural molecule activity; protein binding	membrane; cytoplasm	transport; development; reproduction	0.579	0.00171632	down	0.521	3.06e-06	down
B4FTG0	Basic blue protein OS=Zea mays PE=2 SV=1 - [B4FTG0_MAIZE]	13.6	7.21	1	metal ion binding	_	_	0.581	0.00181973	down	0.59	0.000165158	down
B7ZZ04	Uncharacterized protein OS=Zea mays PE=2 SV=1 - [B7ZZ04_MAIZE]	32	6.39	6	_	membrane	_	1.545	0.00185916	up	1.352	0.0107992	up
K7TYZ8	Uncharacterized protein OS=Zea mays GN=ZEAMMB73_643139 PE=3 SV=1 - [K7TYZ8_MAIZE]	87.7	7.61	1	_	_	_	0.586	0.00211986	down	0.536	8.32e-06	down
K7UY27	Uncharacterized protein OS=Zea mays GN=ZEAMMB73_273271 PE=4 SV=1 - [K7UY27_MAIZE]	36.4	8.34	1	_	_	_	0.586	0.00214264	down	0.452	1.41e-08	down
B6TG36	Uncharacterized protein OS=Zea mays GN=ZEAMMB73_704408 PE=2 SV=1 - [B6TG36_MAIZE]	26.3	10.2	2	_	_	_	0.587	0.00222228	down	0.509	1.35e-06	down
C0P562	Uncharacterized protein OS=Zea mays PE=2 SV=1 - [C0P562_MAIZE]	41.5	9.1	1	catalytic activity	cytoplasm; endoplasmic reticulum; membrane	metabolic process; response to stimulus	0.588	0.00227752	down	1.964	1.19e-08	up
B6TKC8	Gibberellin receptor GID1L2 OS=Zea mays GN=ZEAMMB73_179887 PE=2 SV=1 - [B6TKC8_MAIZE]	35.3	6.04	1	catalytic activity	membrane	metabolic process	0.589	0.00234474	down	1.368	0.00812096	up
K7UHW1	Uncharacterized protein OS=Zea mays GN=ZEAMMB73_308854 PE=4 SV=1 - [K7UHW1_MAIZE]	30.3	5.69	1	_	_	_	0.589	0.00238812	down	1.771	1.37e-06	up
B6TTP0	Histone H3 OS=Zea mays PE=2 SV=1 - [B6TTP0_MAIZE]	15.3	11.3	1	DNA binding	chromosome; nucleus	cell organization and biogenesis; metabolic process	1.527	0.00244379	up	1.466	0.00122383	up
K7U6F2	Putative translation elongation factor Tu family protein OS=Zea mays GN=ZEAMMB73_010785 PE=4 SV=1 - [K7U6F2_MAIZE]	45.5	8.12	1	_	_	_	0.591	0.00249811	down	0.577	8.44e-05	down
B6SSS7	Antiporter/ drug transporter/ transporter OS=Zea mays PE=2 SV=1 - [B6SSS7_MAIZE]	61.1	8.79	1	_	_	_	1.52	0.00270935	up	0.758	0.0478849	down
P11143	Heat shock 70 kDa protein OS=Zea mays GN=HSP70 PE=3 SV=2 - [HSP70_MAIZE]	70.5	5.33	1	nucleotide binding	_	cell organization and biogenesis; response to stimulus	0.596	0.00297246	down	0.361	3.1e-13	down
B6TXZ3	Palmitoyltransferase ZDHHC9 OS=Zea mays PE=2 SV=1 - [B6TXZ3_MAIZE]	49.8	8.03	1	metal ion binding; catalytic activity	membrane	_	0.597	0.00308344	down	0.661	0.00313762	down
C0PF50	Uncharacterized protein OS=Zea mays PE=2 SV=1 - [C0PF50_MAIZE]	87.3	6.4	1	_	_	_	0.6	0.00335792	down	0.633	0.00109897	down
B6SJR3	Import receptor subunit TOM7-1 OS=Zea mays GN=ZEAMMB73_309731 PE=4 SV=1 - [B6SJR3_MAIZE]	8.5	9.99	2	transporter activity	cytoplasm; membrane; mitochondrion	transport	0.6	0.00336608	down	0.755	0.0448846	down
B6U8V0	Putative uncharacterized protein OS=Zea mays PE=2 SV=1 - [B6U8V0_MAIZE]	78.5	6.23	1	_	_	_	0.602	0.00361082	down	1.335	0.0144585	up
B4FL61	Uncharacterized protein OS=Zea mays PE=2 SV=1 - [B4FL61_MAIZE]	19.9	9.99	1	_	membrane	_	1.497	0.00388999	up	1.438	0.00212313	up
B4FI59	Uncharacterized protein OS=Zea mays PE=2 SV=1 - [B4FI59_MAIZE]	28.2	10.1	1	RNA binding	_	_	1.496	0.00394934	up	1.269	0.0434511	up
B4FXT9	Uncharacterized protein OS=Zea mays PE=2 SV=1 - [B4FXT9_MAIZE]	27.8	6.79	1	nucleotide binding; catalytic activity	_	metabolic process	0.607	0.00411271	down	1.423	0.0028436	up
B6UF30	Guanine nucleotide-binding protein-like 3 OS=Zea mays PE=2 SV=1 - [B6UF30_MAIZE]	66.5	8.66	1	nucleotide binding; transporter activity	nucleus; organelle lumen; membrane	transport	0.612	0.00481699	down	0.407	1.28e-10	down
B4FAZ0	Uncharacterized protein OS=Zea mays PE=2 SV=1 - [B4FAZ0_MAIZE]	62.7	7.18	1	protein binding	_	_	0.613	0.00503326	down	1.651	2.27e-05	up
K7U541	Uncharacterized protein (Fragment) OS=Zea mays GN=ZEAMMB73_239365 PE=4 SV=1 - [K7U541_MAIZE]	14.1	11.4	1	_	_	_	0.614	0.00506695	down	0.748	0.0379193	down
B4FW95	Uncharacterized protein OS=Zea mays PE=2 SV=1 - [B4FW95_MAIZE]	74.5	9.8	1	transporter activity	membrane	transport; cell death; defense response; response to stimulus	0.615	0.0052832	down	0.56	3.33e-05	down
B6SKZ7	Putative uncharacterized protein OS=Zea mays PE=2 SV=1 - [B6SKZ7_MAIZE]	14.8	10.08	1	_	membrane	_	0.615	0.00529763	down	0.539	1.01e-05	down
K7TVF1	Homoserine dehydrogenase OS=Zea mays GN=ZEAMMB73_060067 PE=3 SV=1 - [K7TVF1_MAIZE]	64.8	8.27	1	_	_	_	1.476	0.00533877	up	1.429	0.0025576	up
B6SM99	Calcitonin peptide-receptor component protein OS=Zea mays PE=2 SV=1 - [B6SM99_MAIZE]	17.9	4.53	1	nucleotide binding; catalytic activity	_	metabolic process	1.475	0.00539369	up	0.75	0.0403434	down
C0PF11	Uncharacterized protein OS=Zea mays PE=2 SV=1 - [C0PF11_MAIZE]	51	4.83	1	catalytic activity	membrane	_	0.619	0.00590695	down	0.675	0.00499453	down
C0PGW3	Uncharacterized protein OS=Zea mays PE=2 SV=1 - [C0PGW3_MAIZE]	36.5	5.92	3	catalytic activity	membrane	metabolic process	1.466	0.00615103	up	1.455	0.00152629	up
B4FRE4	Uncharacterized protein OS=Zea mays PE=4 SV=1 - [B4FRE4_MAIZE]	10	5.31	1	_	_	_	0.623	0.00656874	down	0.588	0.000146562	down
B4FHK4	Uncharacterized protein OS=Zea mays PE=2 SV=1 - [B4FHK4_MAIZE]	42	7.01	8	_	extracellular	_	1.456	0.00718338	up	2.163	7.35e-11	up
B6U0S4	Patellin-5 OS=Zea mays PE=2 SV=1 - [B6U0S4_MAIZE]	47	8.19	2	_	membrane	transport	1.455	0.00724465	up	0.618	0.000584311	down
B6UI57	Putative uncharacterized protein OS=Zea mays PE=4 SV=1 - [B6UI57_MAIZE]	7.4	6.25	1	_	_	_	0.626	0.00724783	down	0.692	0.00856879	down
B6T842	Leucoanthocyanidin reductase OS=Zea mays PE=2 SV=1 - [B6T842_MAIZE]	36.9	5.3	1	nucleotide binding; catalytic activity	_	metabolic process	1.449	0.00791631	up	0.734	0.0276358	down
B6SLJ2	Mitochondrial import inner membrane translocase subunit Tim8 OS=Zea mays PE=4 SV=1 - [B6SLJ2_MAIZE]	8.8	8.84	1	metal ion binding	cytoplasm; mitochondrion; membrane	cell organization and biogenesis; transport	1.446	0.00834032	up	1.447	0.00178442	up
K7V0J6	Uncharacterized protein OS=Zea mays GN=ZEAMMB73_244067 PE=4 SV=1 - [K7V0J6_MAIZE]	89.5	4.09	4	_	_	_	0.634	0.00899281	down	0.649	0.0020329	down
C0PG04	Uncharacterized protein OS=Zea mays GN=ZEAMMB73_160528 PE=2 SV=1 - [C0PG04_MAIZE]	52.2	6.27	1	catalytic activity	_	metabolic process	1.436	0.00954914	up	1.454	0.0015572	up
B6TPZ6	Putative uncharacterized protein OS=Zea mays PE=4 SV=1 - [B6TPZ6_MAIZE]	13.2	5.54	1	_	nucleus; organelle lumen	metabolic process; regulation of biological process	1.435	0.0096674	up	1.305	0.024419	up
B4FJJ6	Uncharacterized protein OS=Zea mays GN=ZEAMMB73_131996 PE=2 SV=1 - [B4FJJ6_MAIZE]	42.7	10.13	1	_	cytoplasm	_	0.638	0.00979513	down	0.313	8.88e-17	down
B6TRD2	Eukaryotic translation initiation factor 4B OS=Zea mays PE=2 SV=1 - [B6TRD2_MAIZE]	55.3	8.59	1	RNA binding	_	metabolic process	0.639	0.0100519	down	0.694	0.00923566	down
K7W7Z1	Ubiquitin-protein ligase OS=Zea mays GN=ZEAMMB73_547914 PE=4 SV=1 - [K7W7Z1_MAIZE]	123.1	6.11	1	_	_	_	1.431	0.0102621	up	1.487	0.000796931	up
C0PP33	Uncharacterized protein OS=Zea mays PE=2 SV=1 - [C0PP33_MAIZE]	13.6	6.8	1	_	_	_	0.64	0.0104238	down	0.666	0.00371382	down
C0PIL8	Uncharacterized protein OS=Zea mays GN=ZEAMMB73_111506 PE=2 SV=1 - [C0PIL8_MAIZE]	30.2	5.71	1	_	cytoplasm; vacuole; membrane	reproduction	0.64	0.0105378	down	0.689	0.00773935	down
B6UFL6	Protein transporter OS=Zea mays PE=2 SV=1 - [B6UFL6_MAIZE]	41.4	8.1	1	transporter activity	membrane	transport	1.424	0.0113797	up	1.297	0.027554	up
B4FTX1	Uncharacterized protein OS=Zea mays PE=2 SV=1 - [B4FTX1_MAIZE]	43.4	9.23	1	transporter activity	membrane	transport	0.644	0.011627	down	0.596	0.000215683	down
C0HIV2	Serine hydroxymethyltransferase OS=Zea mays PE=2 SV=1 - [C0HIV2_MAIZE]	32.3	8.48	2	catalytic activity	membrane	metabolic process; development; cell differentiation; cell organization and biogenesis; response to stimulus	1.422	0.0116827	up	1.34	0.0132829	up
C0PA79	Uncharacterized protein OS=Zea mays PE=2 SV=1 - [C0PA79_MAIZE]	37	5.31	1	_	_	_	1.421	0.011826	up	1.484	0.000856955	up
B4FI75	Uncharacterized protein OS=Zea mays PE=2 SV=1 - [B4FI75_MAIZE]	15.9	5.48	2	_	_	_	0.645	0.0118414	down	1.867	1.36e-07	up
C9DQ39	Cryptochrome 2 OS=Zea mays PE=2 SV=1 - [C9DQ39_MAIZE]	72.8	5.35	1	catalytic activity; nucleotide binding; receptor activity; signal transducer activity; protein binding	nucleus; cytoplasm; membrane	metabolic process; response to stimulus; development; cell communication; regulation of biological process; cell death; cellular homeostasis; cell growth; cell organization and biogenesis	0.646	0.0121964	down	0.76	0.0497766	down
B6UBH2	Putative uncharacterized protein OS=Zea mays PE=4 SV=1 - [B6UBH2_MAIZE]	8	12.02	1	_	_	_	1.412	0.0134627	up	2.005	4.21e-09	up
B4FI96	Uncharacterized protein OS=Zea mays GN=ZEAMMB73_794747 PE=2 SV=1 - [B4FI96_MAIZE]	50.7	9.67	5	_	_	_	0.651	0.0135914	down	0.553	2.31e-05	down
C4J8X4	Uncharacterized protein OS=Zea mays PE=2 SV=1 - [C4J8X4_MAIZE]	14.8	6.68	2	_	_	_	0.651	0.0139055	down	0.531	6.23e-06	down
B6SJP8	Phosphatase phospho1 OS=Zea mays PE=2 SV=1 - [B6SJP8_MAIZE]	30.9	5.5	2	catalytic activity	_	metabolic process	1.408	0.0142166	up	0.751	0.0411728	down
B6SJF9	Cortical cell-delineating protein OS=Zea mays PE=2 SV=1 - [B6SJF9_MAIZE]	13.5	7.96	1	_	membrane	transport	0.652	0.0142459	down	2.223	1.52e-11	up
Q8H6B2	Bromodomain protein 103 OS=Zea mays GN=brd103 PE=2 SV=1 - [Q8H6B2_MAIZE]	133.3	6.57	2	nucleotide binding; catalytic activity; protein binding	_	metabolic process	0.654	0.0147941	down	0.57	5.86e-05	down
K7UDR2	Uncharacterized protein OS=Zea mays GN=ZEAMMB73_270499 PE=4 SV=1 - [K7UDR2_MAIZE]	23.4	8.4	2	_	_	_	0.654	0.0148993	down	0.509	1.42e-06	down
B6TIJ3	Thioredoxin OS=Zea mays PE=2 SV=1 - [B6TIJ3_MAIZE]	28.1	6.13	2	_	_	_	0.655	0.0152921	down	1.46	0.00137573	up
K7V067	Isocitrate dehydrogenase [NADP] OS=Zea mays GN=ZEAMMB73_038317 PE=3 SV=1 - [K7V067_MAIZE]	46.2	6.55	1	_	_	_	1.403	0.0153271	up	1.919	3.76e-08	up
B6SRG5	Acyl-CoA-binding protein OS=Zea mays GN=ZEAMMB73_660910 PE=4 SV=1 - [B6SRG5_MAIZE]	10	6.07	1	_	cytoplasm; cytosol; membrane	transport; response to stimulus	1.401	0.0157181	up	0.71	0.0143971	down
B6STN4	Chlorophyll a-b binding protein 2 OS=Zea mays PE=2 SV=1 - [B6STN4_MAIZE]	27.8	5.64	1	_	cytoplasm; mitochondrion; membrane; extracellular	response to stimulus; metabolic process	1.401	0.0157339	up	0.626	0.000811178	down
B6SNM4	Protein transport protein Sec61 beta subunit OS=Zea mays GN=ZEAMMB73_038352 PE=4 SV=1 - [B6SNM4_MAIZE]	10.6	11.93	2	_	membrane	_	0.657	0.0160399	down	0.6	0.000259484	down
B6SGX0	60S ribosomal protein L36 OS=Zea mays GN=ZEAMMB73_945913 PE=3 SV=1 - [B6SGX0_MAIZE]	12.6	11.58	2	structural molecule activity	cytoplasm; ribosome; membrane; cytosol	metabolic process	1.399	0.0162732	up	1.267	0.0451735	up
K7UVJ3	Putative VHS/GAT domain containing family protein OS=Zea mays GN=ZEAMMB73_603537 PE=4 SV=1 - [K7UVJ3_MAIZE]	76.3	5.43	4	_	_	_	1.397	0.0167354	up	1.443	0.00192857	up
Q2XX01	Protease inhibitor OS=Zea mays subsp. parviglumis GN=mpi PE=4 SV=1 - [Q2XX01_ZEAMP]	7.4	5.97	3	enzyme regulator activity; catalytic activity	_	metabolic process; response to stimulus	0.663	0.0182217	down	0.73	0.0248877	down
B4FSF8	Uncharacterized protein OS=Zea mays PE=2 SV=1 - [B4FSF8_MAIZE]	15.5	9.96	1	_	_	transport	0.665	0.0192566	down	0.686	0.00705028	down
C0PG53	Uncharacterized protein OS=Zea mays PE=2 SV=1 - [C0PG53_MAIZE]	52.9	6.58	1	catalytic activity	membrane	metabolic process	0.666	0.0196572	down	0.629	0.000912495	down
B4FIG5	Uncharacterized protein OS=Zea mays PE=2 SV=1 - [B4FIG5_MAIZE]	41.3	5.48	1	_	_	_	0.666	0.019819	down	0.609	0.00039954	down
K7TM55	Uncharacterized protein OS=Zea mays GN=ZEAMMB73_164754 PE=4 SV=1 - [K7TM55_MAIZE]	75.4	7.75	1	_	_	_	1.382	0.0205	up	2.632	3.11e-16	up
B6TRE2	Inner membrane protein ALBINO3 OS=Zea mays PE=2 SV=1 - [B6TRE2_MAIZE]	48.1	9.33	1	transporter activity	cytoplasm; membrane	cell organization and biogenesis; transport; regulation of biological process	0.669	0.021202	down	0.631	0.000984605	down
B4FM12	Esterase isoform 1 OS=Zea mays GN=ZEAMMB73_197874 PE=2 SV=1 - [B4FM12_MAIZE]	39.5	8.57	1	catalytic activity	_	metabolic process	0.672	0.0226799	down	1.895	6.82e-08	up
B4FWZ3	Putative DUF827 domain containing family protein OS=Zea mays GN=ZEAMMB73_351337 PE=2 SV=1 - [B4FWZ3_MAIZE]	59.6	5.44	1	_	_	_	1.374	0.0228665	up	1.302	0.0256417	up
B4FBI4	Uncharacterized protein OS=Zea mays PE=2 SV=1 - [B4FBI4_MAIZE]	64.8	6.16	1	_	_	_	0.673	0.0232204	down	0.71	0.0144587	down
B4FHE5	Uncharacterized protein OS=Zea mays GN=ZEAMMB73_663564 PE=2 SV=1 - [B4FHE5_MAIZE]	21	9.29	1	DNA binding	_	metabolic process	0.673	0.0232687	down	0.671	0.00436811	down
K7UKK2	Uncharacterized protein OS=Zea mays GN=ZEAMMB73_262445 PE=4 SV=1 - [K7UKK2_MAIZE]	314.3	6.8	3	_	_	_	1.372	0.023559	up	0.732	0.0261774	down
B4FL96	Uncharacterized protein OS=Zea mays PE=2 SV=1 - [B4FL96_MAIZE]	27	6.24	1	_	_	response to stimulus; development; reproduction; cell differentiation; cell organization and biogenesis; regulation of biological process	0.675	0.0243475	down	0.753	0.0433411	down
B6TIS3	Pollen-specific protein like OS=Zea mays PE=4 SV=1 - [B6TIS3_MAIZE]	11.7	5.69	1	_	_	_	0.676	0.0243818	down	1.34	0.0132806	up
B4F7Z7	G10-like protein OS=Zea mays PE=2 SV=1 - [B4F7Z7_MAIZE]	17.3	8.4	2	_	nucleus	_	0.676	0.0244331	down	1.28	0.0364787	up
B4F8J5	Seed maturation protein OS=Zea mays GN=ZEAMMB73_677867 PE=2 SV=1 - [B4F8J5_MAIZE]	28.3	8.66	1	_	cytoplasm; endoplasmic reticulum	_	0.677	0.0250951	down	0.69	0.00802056	down
B4F7W3	Uncharacterized protein OS=Zea mays PE=2 SV=1 - [B4F7W3_MAIZE]	39.6	6.81	1	catalytic activity	_	metabolic process	0.68	0.0268759	down	1.388	0.00561377	up
Q41784	Tubulin beta-7 chain OS=Zea mays GN=TUBB7 PE=1 SV=1 - [TBB7_MAIZE]	50.1	4.82	1	nucleotide binding; catalytic activity; structural molecule activity	cytoplasm; cytoskeleton; membrane	metabolic process; cellular component movement; response to stimulus; cell organization and biogenesis	0.681	0.0275365	down	0.727	0.0227324	down
K7U9Y0	Uncharacterized protein OS=Zea mays GN=ZEAMMB73_290823 PE=4 SV=1 - [K7U9Y0_MAIZE]	23.1	5.9	2	_	_	_	0.683	0.0287979	down	0.746	0.0366793	down
B6T424	Putative uncharacterized protein OS=Zea mays PE=2 SV=1 - [B6T424_MAIZE]	53.4	6.09	1	_	cytoplasm; endoplasmic reticulum; membrane	_	0.684	0.0294221	down	0.711	0.0148253	down
C0HE43	Uncharacterized protein OS=Zea mays PE=2 SV=1 - [C0HE43_MAIZE]	23.7	8.48	1	metal ion binding	membrane	_	1.354	0.0299848	up	1.443	0.00193408	up
B4FP16	Uncharacterized protein OS=Zea mays PE=4 SV=1 - [B4FP16_MAIZE]	10.8	9.44	1	_	cytoplasm; endoplasmic reticulum; membrane	_	0.686	0.0306973	down	0.63	0.00094678	down
K7V0E0	Uncharacterized protein OS=Zea mays GN=ZEAMMB73_114694 PE=4 SV=1 - [K7V0E0_MAIZE]	79.8	5.69	2	_	_	_	1.352	0.0307226	up	0.701	0.0113019	down
B6TH44	Splicing factor, arginine/serine-rich 7 OS=Zea mays PE=2 SV=1 - [B6TH44_MAIZE]	23.4	10.99	1	_	cytoplasm; cytosol	_	0.687	0.0314743	down	0.65	0.00209179	down
B4FQ03	60S ribosomal protein L7-2 OS=Zea mays GN=ZEAMMB73_437813 PE=2 SV=1 - [B4FQ03_MAIZE]	28.4	10.1	1	structural molecule activity	nucleus; organelle lumen; cytoplasm; vacuole; ribosome; membrane; cytosol	metabolic process	1.347	0.0328736	up	1.317	0.0198818	up
B6TX01	Glycoside hydrolase, family 28 OS=Zea mays PE=2 SV=1 - [B6TX01_MAIZE]	49.7	6.61	1	catalytic activity	extracellular	metabolic process; cell organization and biogenesis	0.69	0.0332156	down	0.69	0.00802163	down
Q01595	Cortical cell-delineating protein OS=Zea mays PE=2 SV=1 - [CCDP_MAIZE]	13.5	7.2	1	_	_	transport	1.346	0.0335463	up	1.657	2e-05	up
B6TAQ7	Putative uncharacterized protein OS=Zea mays PE=2 SV=1 - [B6TAQ7_MAIZE]	47.7	9.07	1	_	cytoplasm; endoplasmic reticulum; membrane	_	0.692	0.0343806	down	1.549	0.00021882	up
C0HE67	Uncharacterized protein OS=Zea mays PE=2 SV=1 - [C0HE67_MAIZE]	42	7.4	1	_	_	_	1.339	0.036506	up	2.694	5.99e-17	up
B6SLE7	Legumin-like protein OS=Zea mays GN=ZEAMMB73_227954 PE=2 SV=1 - [B6SLE7_MAIZE]	37.8	5.9	1	metal ion binding	membrane	_	0.695	0.0369679	down	0.612	0.000445515	down
A8QM11	Diacylglycerol kinase 2 OS=Zea mays GN=ZEAMMB73_168327 PE=2 SV=1 - [A8QM11_MAIZE]	55.6	6.46	1	catalytic activity	cytoplasm	cell communication; regulation of biological process; response to stimulus; metabolic process	1.338	0.0370249	up	1.727	3.91e-06	up
B6T5B9	60S ribosomal protein L10-3 OS=Zea mays PE=2 SV=1 - [B6T5B9_MAIZE]	24.9	10.24	1	structural molecule activity	cytoplasm; ribosome	metabolic process	1.338	0.0372868	up	0.428	1.29e-09	down
B4FSE1	Uncharacterized protein OS=Zea mays PE=2 SV=1 - [B4FSE1_MAIZE]	32.7	5.02	2	catalytic activity	_	metabolic process	0.698	0.0394291	down	0.674	0.0047617	down
B6T1Y9	Extracellular ribonuclease LE OS=Zea mays PE=2 SV=1 - [B6T1Y9_MAIZE]	26.9	8.1	4	RNA binding; catalytic activity	_	_	1.329	0.041673	up	1.473	0.00106482	up
Q5EUD5	Protein disulfide isomerase OS=Zea mays GN=PDIL2-3 PE=2 SV=1 - [Q5EUD5_MAIZE]	46.9	5.58	8	catalytic activity	cytoplasm; vacuole; endoplasmic reticulum; membrane	metabolic process; response to stimulus; cellular homeostasis; regulation of biological process	1.327	0.0425836	up	1.329	0.0161113	up
C0P2W6	Uncharacterized protein OS=Zea mays PE=2 SV=1 - [C0P2W6_MAIZE]	51.4	5.49	2	_	membrane	response to stimulus; defense response	1.327	0.0427908	up	1.27	0.0430621	up
C0P3H1	Uncharacterized protein OS=Zea mays PE=2 SV=1 - [C0P3H1_MAIZE]	37.2	5.62	3	catalytic activity	membrane	metabolic process	0.703	0.0435198	down	0.71	0.0146341	down
K7VIK9	Uncharacterized protein OS=Zea mays GN=ZEAMMB73_492879 PE=3 SV=1 - [K7VIK9_MAIZE]	50.6	9.73	1	_	_	_	1.326	0.0435227	up	1.463	0.00129694	up
K7UZG4	Putative leucine-rich repeat receptor-like protein kinase family protein OS=Zea mays GN=ZEAMMB73_066016 PE=4 SV=1 - [K7UZG4_MAIZE]	71.1	10.81	1	_	_	_	0.708	0.0473693	down	0.4	5.84e-11	down
B6U2J7	Secretory protein-like OS=Zea mays PE=2 SV=1 - [B6U2J7_MAIZE]	27.6	8.29	1	_	_	_	0.708	0.0478805	down	0.624	0.000761879	down
B4FYG4	Uncharacterized protein OS=Zea mays PE=2 SV=1 - [B4FYG4_MAIZE]	15.4	8.94	1	nucleotide binding; catalytic activity; signal transducer activity	nucleus; cytoplasm	cell communication; regulation of biological process; response to stimulus	0.709	0.0485621	down	0.699	0.0106542	down
B4G0L5	Uncharacterized protein OS=Zea mays PE=2 SV=1 - [B4G0L5_MAIZE]	52.7	8.47	1	protein binding	_	_	0.709	0.0488148	down	0.553	2.35e-05	down
Table S3.Differentially expressed protein in H496 compared to H4 in both two stage
