# Supplementary material for: Comparative Proteomic Analysis of the Response of Maize (Zea mays L.) Leaves to Long Photoperiod Condition
Source: Front Plant Sci. 2016 Jun 2;7:752. doi: 10.3389/fpls.2016.00752 (PMC4889979; doi:10.3389/fpls.2016.00752)
Supplement: Table S 4 — Different expressed specially proteins in H496 compared to HZ4 in 3-leaf stage. [file Table4.xlsx]

## Sheet: Sheet1
Table S4.Different expressed specially protein in H496 compared to HZ4 in three-leaf stage
Accession	496-3Y/H4-3Y	496-3Y/H4-3Y p value	down/up
Q8LK10	0.125	6.13422e-50	down
C0P7X9	0.284	2.05572e-19	down
K7U5X9	0.285	2.61707e-19	down
B6T863	0.333	3.48019e-15	down
C0PHM2	0.334	4.33095e-15	down
K7V8J3	0.345	2.84735e-14	down
K7VVR7	0.442	5.48649e-09	down
B6TFX9	0.444	6.56733e-09	down
B4FAA7	0.452	1.41892e-08	down
B6TFH2	0.47	6.55789e-08	down
K7UUD7	0.474	9.61883e-08	down
B4F9U9	0.488	2.8935e-07	down
B6SYN9	0.493	4.37249e-07	down
B4FYZ7	0.494	4.74254e-07	down
B4FBS4	0.498	6.17938e-07	down
C0P8D8	0.51	1.48534e-06	down
B8A0U2	0.512	1.72616e-06	down
D2XBX6	0.515	2.07731e-06	down
C0PJ63	0.52	2.91169e-06	down
K7U603	0.524	3.9677e-06	down
K7TUR7	0.527	4.77815e-06	down
K7VGK6	0.532	6.36991e-06	down
B8A1N1	0.534	7.26997e-06	down
B4F8B1	0.547	1.58501e-05	down
K7VJC1	0.548	1.66791e-05	down
B4FQX7	0.551	2.05932e-05	down
B7ZX43	0.557	2.96212e-05	down
B6TCG6	0.557	2.82928e-05	down
B4FJW1	0.572	6.68223e-05	down
C0HI73	0.572	6.71302e-05	down
C4J6F5	0.573	6.737e-05	down
B6TD00	0.574	7.34669e-05	down
C4J968	0.577	8.55375e-05	down
B4FRD6	0.579	9.3555e-05	down
B6TEX7	0.584	0.000119541	down
C0P6H1	0.585	0.000129572	down
B6TX55	0.592	0.000183815	down
B6UB08	0.593	0.000189577	down
K7VYY7	0.593	0.000191041	down
B6TH29	0.603	0.000299196	down
C0HI22	0.607	0.000359992	down
B6TGL6	0.607	0.000357583	down
K7V0V8	0.61	0.000418128	down
B8A358	0.61	0.000406328	down
B6TC87	0.61	0.000416823	down
K7VER2	0.611	0.000425537	down
C0PEU3	0.612	0.000458544	down
B8A2B5	0.614	0.000488705	down
B6SXP6	0.615	0.000524041	down
K7UJG4	0.618	0.00058269	down
B6TN88	0.62	0.00063842	down
B6TMQ9	0.622	0.000689707	down
B4FW94	0.624	0.000756017	down
K7VF13	0.63	0.000982099	down
B4FM61	0.632	0.00102415	down
C0P5G0	0.632	0.00102561	down
B4FKT1	0.634	0.00114339	down
K7U2P7	0.638	0.00131359	down
C4J9U1	0.638	0.00134184	down
B6THG1	0.641	0.00150292	down
K7UYM4	0.642	0.00154832	down
K7UF17	0.643	0.00162887	down
B7ZZK1	0.648	0.00193419	down
C0P2K4	0.649	0.00198396	down
B4FG22	0.65	0.00210063	down
C0PJS1	0.651	0.00215134	down
B6TMN2	0.651	0.0021521	down
B7ZYH5	0.653	0.00234129	down
B4FEM2	0.653	0.00233866	down
B6TDT5	0.654	0.00240884	down
B4FIQ1	0.654	0.00243385	down
Q6DUC4	0.654	0.00239823	down
K7V316	0.657	0.00269542	down
C0PCN6	0.661	0.00307174	down
B6T8T5	0.661	0.00305467	down
B4F8G3	0.664	0.00345778	down
B4F8R2	0.665	0.00362322	down
B4FGB5	0.666	0.00373041	down
K7UKS1	0.668	0.00393066	down
K7U2S2	0.668	0.00390454	down
B6SSX1	0.67	0.00422357	down
B6T7B8	0.671	0.00432298	down
K7UVX6	0.671	0.00440188	down
B6TPY5	0.673	0.00469155	down
B6TCF9	0.673	0.00472315	down
C0PK92	0.674	0.00490238	down
C0HGK7	0.674	0.00478767	down
Q00PG6	0.675	0.00503139	down
K7UK52	0.675	0.00492996	down
B6UHF9	0.675	0.00495926	down
B6TKB3	0.677	0.00541307	down
B4F7W4	0.677	0.0053764	down
K7U8L2	0.678	0.00560512	down
C4J3S6	0.679	0.00565745	down
K7VIL1	0.679	0.00577145	down
K7VG10	0.682	0.00619649	down
O82579	0.682	0.00633009	down
B4FN29	0.684	0.00667511	down
C0HG11	0.685	0.00692949	down
B6THS9	0.687	0.00730818	down
B4G147	0.688	0.00757408	down
C0PD45	0.688	0.00755944	down
C0PMG9	0.688	0.00766594	down
B6SRN7	0.69	0.0081734	down
B6TET7	0.69	0.00816296	down
B6U9U7	0.693	0.0088027	down
C0P2Q6	0.696	0.00959604	down
B4FXV9	0.696	0.00958997	down
K7V8B2	0.697	0.00993181	down
B6SIP7	0.699	0.0106218	down
B4G1D7	0.702	0.0116474	down
K7VYL7	0.703	0.0118341	down
B4FVI1	0.704	0.012339	down
C0P6T2	0.705	0.0124659	down
A8I426	0.706	0.0129838	down
B6SXP1	0.707	0.0132341	down
B4FLU6	0.708	0.0135678	down
Q9FQB7	0.709	0.0140592	down
B4FP15	0.709	0.0138964	down
B4FG90	0.71	0.0145456	down
B4FCK7	0.712	0.0153331	down
B6SXI7	0.713	0.0158009	down
B6U6N6	0.714	0.0160193	down
B4FN99	0.714	0.0160035	down
B6SK40	0.715	0.0164544	down
K7W4U7	0.715	0.0164418	down
B6T8T6	0.715	0.0167074	down
K7VFE2	0.715	0.0166792	down
K7U064	0.716	0.0169119	down
C4J2B3	0.717	0.0177628	down
B6SNI3	0.718	0.0178281	down
C0HHQ5	0.718	0.0180225	down
C0P9Q6	0.718	0.0181565	down
C0PEZ0	0.718	0.0181076	down
B4FTA3	0.72	0.0191589	down
B6TIL4	0.72	0.0190892	down
B6UHZ7	0.721	0.0197848	down
B6UCP6	0.721	0.0193157	down
B7ZY87	0.722	0.0202101	down
B6SVC4	0.722	0.0201572	down
K7UQ26	0.722	0.019824	down
B4FEP8	0.723	0.0205098	down
C4J284	0.724	0.0209998	down
B4FS06	0.724	0.0210091	down
C0PBV1	0.725	0.0216895	down
C0P9T2	0.726	0.0224731	down
B6SX76	0.727	0.0231083	down
B6TPG2	0.728	0.023528	down
B7ZXV5	0.73	0.0246792	down
B6TWU1	0.73	0.0247148	down
B4FMW6	0.73	0.0247831	down
B6TD92	0.73	0.0246688	down
C0P732	0.731	0.025248	down
C0PBB4	0.731	0.0256247	down
B4FLT9	0.732	0.0258987	down
B4FHI7	0.733	0.026597	down
C0HGY0	0.733	0.0264746	down
B4FNN2	0.734	0.0273968	down
B4FSG3	0.734	0.0270973	down
B6TZA6	0.734	0.0275925	down
K7ULP8	0.735	0.0282875	down
B4FID1	0.735	0.0283049	down
B6TTB7	0.736	0.0283453	down
B4FPT8	0.736	0.0290433	down
C0PFI6	0.737	0.0292091	down
B4G1B5	0.738	0.0301608	down
B6UB62	0.739	0.0312484	down
B4FFG7	0.74	0.0318211	down
C0PKL6	0.74	0.0316701	down
K7V357	0.74	0.0312927	down
B6TFA0	0.741	0.0324148	down
B6SII8	0.741	0.0326198	down
B6TLA2	0.741	0.0325752	down
B4FEV0	0.742	0.0329186	down
B6U1S6	0.743	0.0343673	down
K7V6J6	0.743	0.0337244	down
B4FR29	0.743	0.0336144	down
B6T4L6	0.743	0.0342451	down
B4FB09	0.744	0.0349785	down
O64909	0.745	0.0356408	down
C0PJE3	0.748	0.0386595	down
B4FQJ2	0.748	0.0385112	down
B6U114	0.748	0.038081	down
B6SUW2	0.748	0.0386063	down
C0HFL2	0.749	0.039183	down
B4FPA4	0.749	0.0390705	down
B7ZYU9	0.752	0.042321	down
B6SWB3	0.752	0.0422104	down
B6TDE8	0.753	0.0432849	down
B6TJH8	0.753	0.043268	down
C0PID2	0.753	0.0430472	down
B4FBQ4	0.754	0.044086	down
B4FFR3	0.754	0.0436319	down
Q5GAR2	0.756	0.0457352	down
B4FNK1	0.756	0.0461401	down
B6UEF8	0.757	0.046894	down
B6TEK2	0.757	0.0470342	down
B4FTE1	0.757	0.0465309	down
C0HHM6	0.757	0.0470546	down
B6U704	0.759	0.0489028	down
K7TN63	0.759	0.049293	down
K7UQG9	0.759	0.0490421	down
B4FQX3	1.261	0.0496687	up
K7TJV1	1.262	0.0485154	up
K7VJS8	1.262	0.0491247	up
B4FQK5	1.262	0.0492327	up
B4FEL5	1.263	0.0483689	up
K7USA4	1.264	0.0472338	up
O24415	1.264	0.0473746	up
K7VQB2	1.265	0.0469478	up
C0PKH8	1.267	0.0451218	up
B6TDW7	1.267	0.045104	up
B4FJB2	1.267	0.0453533	up
K7VW99	1.267	0.0454021	up
B6SH65	1.267	0.0450629	up
K7V245	1.267	0.0452278	up
B4FAF9	1.268	0.044691	up
B6SVL2	1.268	0.0442343	up
B4FXX2	1.269	0.0436878	up
K7UBU5	1.269	0.0438536	up
B4F8H1	1.269	0.0440142	up
C0PBQ5	1.269	0.0437482	up
K7UI63	1.27	0.0429065	up
B6TG03	1.27	0.0432842	up
B4F8Q0	1.271	0.0422361	up
K7UGK6	1.271	0.0425056	up
C4IZR2	1.274	0.040109	up
B4FPF8	1.274	0.0403855	up
K7U2V4	1.276	0.0390615	up
B4G1F2	1.276	0.0391896	up
B6TMH0	1.277	0.0385461	up
P25459	1.279	0.0371404	up
C0PH06	1.28	0.0367641	up
K7UC71	1.281	0.0358902	up
K7UGR7	1.281	0.0359851	up
P60138	1.281	0.0362518	up
B4G0T4	1.282	0.0354903	up
K7UC44	1.283	0.0350282	up
Q2VU85	1.285	0.0340762	up
A0A4Y2	1.286	0.0334291	up
B6T4H7	1.286	0.0331871	up
B4FRJ1	1.287	0.0327164	up
B4FI76	1.289	0.031881	up
B6SP44	1.291	0.030869	up
K7UXJ2	1.291	0.0306674	up
B6TL75	1.293	0.0294771	up
C0P8F7	1.296	0.0280036	up
B4FL72	1.296	0.0281235	up
C0PKY7	1.297	0.027656	up
B6TNB0	1.297	0.027601	up
B4FWX1	1.298	0.027288	up
B4FX18	1.299	0.0270148	up
C0PAC2	1.299	0.0270292	up
B6TMF3	1.3	0.0262674	up
B6UBC3	1.301	0.0261053	up
B6UFC8	1.302	0.0254103	up
B6T871	1.303	0.0253097	up
K7UYY3	1.303	0.0251769	up
K7V1T3	1.303	0.0250211	up
B4FQD7	1.304	0.0248463	up
B6TYX7	1.304	0.0245794	up
B6UGZ9	1.305	0.0243055	up
F6MFD6	1.307	0.02364	up
B6TN48	1.307	0.0236609	up
C4J7P6	1.308	0.0229072	up
B6U1W6	1.308	0.0231313	up
B7ZWY9	1.313	0.0213644	up
K7VS39	1.314	0.0208344	up
C0PM23	1.315	0.0205327	up
B6TX30	1.318	0.0194922	up
B4G1P9	1.318	0.0193783	up
B6TLS0	1.321	0.0183959	up
B7ZXB7	1.321	0.0186028	up
B6TF70	1.321	0.0185008	up
B4FG91	1.323	0.0178486	up
B6SL38	1.325	0.0172648	up
K7VC97	1.327	0.0165794	up
K7TPR9	1.328	0.0164943	up
C4IYM7	1.328	0.0165207	up
B6T0Q6	1.328	0.0163286	up
B4FV94	1.33	0.0158239	up
B4FFZ1	1.331	0.0155682	up
K7U4U2	1.332	0.0153391	up
B4FFP0	1.333	0.014961	up
P11428	1.333	0.0149819	up
B6SL06	1.334	0.0147141	up
B4F7Y2	1.335	0.0144232	up
B4FMB6	1.338	0.0136754	up
B6SXI3	1.339	0.0135458	up
K7ULM8	1.339	0.0135394	up
B6SIF5	1.343	0.0126538	up
B6SZN8	1.344	0.0124016	up
K7UCX3	1.345	0.0121525	up
C0P6V3	1.346	0.0119762	up
B4FZW6	1.348	0.0116199	up
K7TKW9	1.35	0.0110559	up
B6TW13	1.351	0.0108986	up
K7W9H8	1.351	0.0110336	up
B6TEV7	1.353	0.0106356	up
B4FYX5	1.357	0.00981492	up
K7TZU3	1.359	0.00939801	up
B4FD01	1.361	0.00917795	up
C0P8X6	1.362	0.00903936	up
B6U4I4	1.362	0.00904572	up
B6SS49	1.363	0.00887413	up
B6TJW9	1.364	0.00868872	up
B6STM5	1.365	0.00849154	up
B4G0C7	1.366	0.00827897	up
B4FT82	1.366	0.00840259	up
B6SU66	1.366	0.00827407	up
B4FAK8	1.367	0.00821912	up
B6U5J6	1.372	0.00744828	up
B6T632	1.373	0.00730031	up
C0HIY5	1.374	0.00723715	up
B4FFE7	1.376	0.00689521	up
B6T1S6	1.378	0.00665	up
B6U1R5	1.385	0.00593211	up
K7TYT4	1.386	0.00574277	up
K7TE34	1.388	0.00555236	up
K7VCA4	1.39	0.00538348	up
K7U8U3	1.391	0.00524063	up
K7UM38	1.391	0.00527619	up
B6T612	1.393	0.00503005	up
B4FYT3	1.393	0.00507782	up
B4FW32	1.397	0.00472284	up
Q6VWJ0	1.397	0.00473948	up
K7W9A6	1.403	0.00419828	up
B4G128	1.404	0.00409386	up
B4FS63	1.404	0.004114	up
K7UEA1	1.405	0.00406147	up
B4F8J7	1.407	0.00389978	up
K7VHP1	1.409	0.00372278	up
K7UC56	1.41	0.00363987	up
B4F965	1.414	0.00343113	up
B6TSC0	1.414	0.00338381	up
B6SHX9	1.414	0.00339211	up
P80607	1.414	0.00341058	up
K7TWD9	1.423	0.00287347	up
B4FA79	1.424	0.00282933	up
B4FIB2	1.424	0.00281749	up
C0PMK9	1.426	0.00269189	up
B6TDA5	1.429	0.00252874	up
C0PIA0	1.429	0.00256023	up
K7WGH0	1.432	0.00240821	up
C0PL28	1.436	0.00223324	up
B4FQR9	1.436	0.00220874	up
K7UW20	1.438	0.00213816	up
B4FUE7	1.449	0.00173289	up
B6T453	1.449	0.00173458	up
B4FZU8	1.452	0.00162144	up
B4FJD3	1.454	0.00156384	up
K7TJH6	1.458	0.00144847	up
C4J040	1.461	0.00135269	up
B6U1C4	1.461	0.00134341	up
B6STM7	1.462	0.00132577	up
B4G0W6	1.468	0.00117947	up
B6U6S2	1.471	0.00110958	up
Q9XHE9	1.472	0.00109415	up
B4FQM4	1.475	0.001026	up
C0P5P9	1.48	0.000919314	up
B4FET7	1.486	0.000810807	up
B4F8J4	1.486	0.000810833	up
K7WCA6	1.491	0.000732084	up
B6TLY9	1.498	0.000634389	up
Q00827	1.502	0.000581941	up
C0PKI6	1.507	0.000526466	up
C4J980	1.509	0.000507063	up
B4FPC9	1.51	0.000499679	up
B8A3E4	1.524	0.000367186	up
K7VCM2	1.532	0.000312067	up
B6TB24	1.548	0.000221547	up
B4FUL2	1.557	0.000181653	up
B6UGU8	1.558	0.000178289	up
B4FK21	1.559	0.000174049	up
B6UDP2	1.562	0.000164896	up
C4J9D6	1.572	0.000133116	up
C0P7H4	1.595	8.07975e-05	up
K7U4H8	1.611	5.58127e-05	up
K7V1S4	1.617	4.92847e-05	up
B4FG53	1.625	4.06587e-05	up
B4FLQ1	1.636	3.19893e-05	up
B4FS02	1.643	2.71042e-05	up
K7TMJ4	1.646	2.58233e-05	up
C4JBQ0	1.755	2.03908e-06	up
B4FXU7	1.822	4.03208e-07	up
K7U6Y4	1.853	1.89988e-07	up
K7U914	1.855	1.79117e-07	up
C0P6G0	1.888	8.11246e-08	up
K7UR11	1.924	3.29497e-08	up
B4FIV1	1.932	2.66738e-08	up
B4FS45	1.939	2.26579e-08	up
Q84QC8	1.975	9.14638e-09	up
K7U917	2.088	5.15918e-10	up
B6TQK0	2.384	2.26378e-13	up
B7ZXB5	2.501	1.00524e-14	up
B8A2Z4	2.748	1.45084e-17	up
K7UKF0	3.999	1.33977e-31	up
B6TFY8	6.586	6.11829e-57	up
