# Supplementary material for: Comparative Proteomic Analysis of the Response of Maize (Zea mays L.) Leaves to Long Photoperiod Condition
Source: Front Plant Sci. 2016 Jun 2;7:752. doi: 10.3389/fpls.2016.00752 (PMC4889979; doi:10.3389/fpls.2016.00752)
Supplement: Table S 5 — Different expressed specially protein in H496 compared to HZ4 in 6-leaf stage. [file Table5.xlsx]

## Sheet: Sheet1
Table S5.Different expressed specially protein in H496 compared to HZ4 in six-leaf stage
Accession	496-6Y/H4-6Y	496-6Y/H4-6Y p value	down/up
K7UXK9	0.212	4.93029e-19	down
B4FAK5	0.312	2.2034e-11	down
C0PEA7	0.314	2.71184e-11	down
C0PCP5	0.339	4.95741e-10	down
Q2XX18	0.34	6.01092e-10	down
K7TL77	0.356	2.9528e-09	down
B4FLJ2	0.376	1.92216e-08	down
Q93XF6	0.385	4.15158e-08	down
C0HHA6	0.389	6.04011e-08	down
B6TV55	0.397	1.1285e-07	down
B4G237	0.403	1.82009e-07	down
B6TGS2	0.404	2.00786e-07	down
Q3V810	0.41	2.96501e-07	down
K7VX48	0.423	7.84652e-07	down
B4FNA2	0.434	1.63362e-06	down
A5YT63	0.435	1.79367e-06	down
B4FE06	0.45	4.5067e-06	down
C0HGA6	0.454	5.80014e-06	down
B6TEC1	0.464	1.06211e-05	down
B6TM53	0.465	1.08849e-05	down
C0PB90	0.469	1.38375e-05	down
B4FSU2	0.47	1.46656e-05	down
B6T3N0	0.472	1.64327e-05	down
C0PN63	0.472	1.61774e-05	down
B4G1P1	0.473	1.76223e-05	down
B7ZYW3	0.482	2.82407e-05	down
B6U6C1	0.487	3.69641e-05	down
Q7DNA5	0.49	4.10843e-05	down
B4G0F0	0.492	4.54302e-05	down
B6TN35	0.494	5.26178e-05	down
B4FQQ8	0.495	5.3135e-05	down
B6TWD2	0.499	6.41698e-05	down
C0PHP8	0.503	7.91513e-05	down
K7UGE2	0.507	9.70449e-05	down
Q5EBY7	0.509	0.000106975	down
B6TRC9	0.514	0.000130065	down
B4F8S5	0.516	0.000147844	down
B4FGS7	0.524	0.000210677	down
B6SMV7	0.527	0.00023741	down
B6TWB5	0.531	0.000276429	down
B6TCR8	0.532	0.000287393	down
B6U1S0	0.536	0.000336226	down
B4FD26	0.537	0.000359206	down
B6U4U0	0.539	0.000381057	down
C0PI96	0.54	0.000402232	down
C4JBN5	0.543	0.000458508	down
B6TKI9	0.543	0.000448804	down
B6U0V6	0.548	0.000551317	down
K7VI24	0.551	0.000631601	down
B4FJV4	0.551	0.000611785	down
C0PIG8	0.553	0.000680165	down
B4FUT1	0.554	0.000694911	down
B4FN41	0.555	0.000725928	down
B4FJG4	0.556	0.000755199	down
C4J4H6	0.556	0.000745359	down
B4FWJ7	0.556	0.000742942	down
C4J396	0.56	0.000886052	down
K7VCF8	0.565	0.00105305	down
B4FFS0	0.565	0.00104402	down
B4FZP8	0.568	0.00116544	down
B6T4N9	0.57	0.00125886	down
B6T5F1	0.571	0.00129283	down
B6TE54	0.576	0.00153384	down
C0P576	0.577	0.00160319	down
B4FH46	0.577	0.00160091	down
C4J0G5	0.579	0.00171983	down
C4IY41	0.581	0.00185267	down
K7V4X2	0.582	0.00189171	down
C0PDN3	0.584	0.00201703	down
B4FWS6	0.586	0.00214166	down
C4J6W6	0.587	0.00219016	down
K7TR27	0.59	0.00244379	down
C0P6K6	0.593	0.00268106	down
P49081	0.594	0.00275703	down
B6TY47	0.595	0.0029176	down
B6TPN3	0.595	0.00286588	down
B6TDG8	0.599	0.00329084	down
B7ZXR6	0.601	0.0035151	down
B6U753	0.603	0.00367334	down
K7VBS3	0.604	0.00383195	down
B6T3P4	0.604	0.00378915	down
B6TYE1	0.608	0.00423296	down
K7VDQ0	0.611	0.00472051	down
P23111	0.611	0.00463568	down
B7ZZR9	0.611	0.0046161	down
B4FFM6	0.612	0.00482269	down
B4FBT7	0.612	0.00479672	down
B6TF35	0.614	0.00517031	down
P46252	0.621	0.00624524	down
Q8LK08	0.621	0.00623418	down
K7UTV4	0.622	0.0063807	down
K7UQW7	0.623	0.00665273	down
K7WBY4	0.624	0.00678465	down
C0P2F3	0.624	0.00671739	down
B4FYC7	0.625	0.00696375	down
B6SSZ1	0.625	0.0069181	down
C4J0N7	0.627	0.00739003	down
C0HI12	0.629	0.00779615	down
P93631	0.631	0.00827118	down
B6U0J9	0.632	0.00835835	down
B6T098	0.633	0.0087787	down
C0HFU8	0.634	0.00891229	down
B6T657	0.634	0.00886702	down
C4JAW0	0.636	0.00933694	down
K7UJ69	0.636	0.00928639	down
K7UJM1	0.637	0.00973655	down
B6THD1	0.637	0.00953848	down
B4F916	0.638	0.00980419	down
C4JAS1	0.639	0.0100729	down
B4FA35	0.64	0.0103951	down
K7UFB2	0.64	0.0102907	down
K7U8R8	0.641	0.0107678	down
B6SJC7	0.641	0.0106731	down
P93518	0.641	0.0106292	down
K7UZ01	0.641	0.0106258	down
B6UCR6	0.642	0.0110276	down
B4FTF6	0.643	0.0112383	down
C0PFY0	0.644	0.0114344	down
B6SUK9	0.646	0.012241	down
C0PM67	0.646	0.0121097	down
C4J1V0	0.646	0.0120313	down
E7DDV5	0.647	0.0124333	down
B6UB64	0.65	0.0135388	down
C0P2H8	0.65	0.0133142	down
B6TT22	0.651	0.0138036	down
K7TRU3	0.651	0.0136113	down
B4FDK6	0.652	0.0142067	down
K7U7K6	0.652	0.014122	down
B6TQ74	0.652	0.014048	down
C0P4U7	0.654	0.0149661	down
B6TMV9	0.654	0.0146392	down
B6SZD1	0.655	0.015251	down
B4FYD6	0.656	0.0153496	down
K7UTM8	0.657	0.0160413	down
B6T8S7	0.657	0.0158015	down
B4FTI4	0.657	0.0157802	down
B4FUJ3	0.659	0.0168302	down
B4FA94	0.659	0.0167107	down
Q8W4W2	0.664	0.0188561	down
B4FQ29	0.665	0.0192674	down
B6TK73	0.665	0.0191962	down
B6T8F8	0.665	0.0191297	down
B6TGG5	0.665	0.0191142	down
B6U9F3	0.667	0.0202939	down
B6T554	0.667	0.0200296	down
K7UY23	0.668	0.0206461	down
B4FWN6	0.668	0.0205105	down
B4FJ31	0.668	0.020502	down
P49120	0.669	0.0210391	down
Q4R1B1	0.67	0.0217336	down
K7V838	0.671	0.0217914	down
C4IZH9	0.672	0.0225078	down
C0PDM1	0.672	0.0224203	down
C0PGU4	0.673	0.0232606	down
Q0GH73	0.676	0.0244711	down
C0PA04	0.677	0.0251121	down
B6TS22	0.677	0.0250372	down
B4FR39	0.678	0.0259452	down
K7VXT0	0.678	0.0258666	down
K7URS7	0.68	0.0271578	down
B6TB84	0.68	0.0269621	down
B6U0K3	0.68	0.0268747	down
B6TZD9	0.683	0.0287243	down
C0PBH4	0.683	0.0284093	down
K7UXY7	0.683	0.0283844	down
B4FQH3	0.684	0.0293447	down
B4F952	0.684	0.0292816	down
B6TDN3	0.685	0.0300022	down
B6SW74	0.685	0.0299426	down
K7U6P6	0.686	0.0304754	down
K7TPS3	0.686	0.030442	down
K7TR93	0.688	0.0319355	down
B6TFB0	0.688	0.0319278	down
C0PN93	0.689	0.0322281	down
K7W0J9	0.689	0.0322116	down
B6SSJ3	0.69	0.0335017	down
K7VNH5	0.691	0.0342347	down
B6TPR0	0.691	0.0339392	down
B6TAI5	0.691	0.0338315	down
C0PGS0	0.691	0.0336686	down
B4FN01	0.693	0.0352747	down
B7ZX56	0.694	0.0363488	down
K7U4B8	0.694	0.0360802	down
B1A5P5	0.694	0.0360058	down
K7V888	0.694	0.0357073	down
B6U0P5	0.695	0.0370205	down
B4FC61	0.696	0.0378427	down
B4FR84	0.696	0.0374009	down
B6U157	0.697	0.0383677	down
B4F7Y5	0.698	0.0392209	down
K7TM09	0.698	0.0390198	down
C4JBE5	0.698	0.038881	down
K7UF98	0.699	0.0401994	down
K7WHU1	0.699	0.0400639	down
B6TAD3	0.699	0.0399951	down
K7U3J0	0.699	0.0396067	down
C0PE67	0.7	0.0402893	down
C0PHC1	0.701	0.0412592	down
B4FIB4	0.702	0.0425991	down
K7VSN9	0.702	0.0419802	down
C0PHT4	0.702	0.0419381	down
B4FIW6	0.703	0.0428658	down
B4FRD9	0.704	0.0443813	down
K7U4B3	0.704	0.0441819	down
B6U9Q8	0.705	0.0448966	down
B4G053	0.705	0.0447789	down
B4FYV1	0.705	0.0446686	down
C0PCN3	0.706	0.0457167	down
B6SGY5	0.707	0.0464101	down
B6T607	0.708	0.047689	down
C0P7X4	0.708	0.0476486	down
B6TXC2	0.708	0.0475916	down
C0PF47	0.708	0.0474293	down
C0P8Z9	0.709	0.0482795	down
B4FYX0	0.709	0.0480738	down
B6THD0	0.71	0.0492103	down
B6TBJ2	1.316	0.0494979	up
C0PD01	1.316	0.0492602	up
K7UI47	1.316	0.0489937	up
B4F7V1	1.317	0.0485346	up
B4FIL9	1.317	0.0484849	up
B6TJ57	1.317	0.0484092	up
B4FAK9	1.317	0.048407	up
B6T5I9	1.319	0.0473485	up
Q9SBJ3	1.32	0.0466823	up
B4FAW4	1.322	0.0456557	up
B6SIY6	1.324	0.0443997	up
B6TN15	1.324	0.0442117	up
B4FRU4	1.325	0.0441224	up
K7UWR0	1.325	0.0439983	up
B6T1J3	1.326	0.0433027	up
B6TH28	1.328	0.0422735	up
B6TM74	1.329	0.0417262	up
C4IZS6	1.329	0.0416327	up
K7W2H7	1.329	0.0415747	up
B4FSH6	1.329	0.0414242	up
K7V8K7	1.33	0.0413299	up
K7VRW6	1.33	0.041044	up
B7ZX03	1.33	0.0410015	up
B4FBE0	1.333	0.0393014	up
Q32SG6	1.335	0.0387514	up
B8A161	1.335	0.0386496	up
B6TVS8	1.336	0.0381498	up
B6TNK8	1.338	0.0371679	up
B4FWF3	1.338	0.0370569	up
B6T3W7	1.339	0.0365776	up
B6SXZ1	1.34	0.0361836	up
C0P4D4	1.341	0.035507	up
B4FQN9	1.341	0.0354823	up
K7PRK8	1.342	0.0352136	up
B4FG88	1.345	0.0336003	up
K7UX69	1.349	0.0321802	up
K7UY42	1.349	0.031977	up
B6T1G5	1.352	0.0308925	up
K7U7L9	1.353	0.0302209	up
B4FJH1	1.355	0.0295823	up
B6TJ93	1.356	0.0290148	up
Q94KS9	1.359	0.0281529	up
C0HIZ3	1.359	0.028123	up
B6TFF5	1.36	0.0275211	up
Q38JE7	1.363	0.0264207	up
B4FHZ4	1.364	0.0261796	up
B0R217	1.365	0.0259296	up
K7U1Y7	1.365	0.025927	up
K7UDD8	1.366	0.0254468	up
B6SWW5	1.367	0.0252846	up
B6U478	1.368	0.024979	up
K7UYD2	1.37	0.0242905	up
K7WF48	1.37	0.0241601	up
K7U8W0	1.372	0.0236428	up
B4FEH5	1.374	0.0228803	up
B6TVP0	1.376	0.0222729	up
P06586	1.386	0.0195563	up
K7UDG8	1.386	0.0195449	up
B4FBV9	1.388	0.0190181	up
B7ZY42	1.388	0.0189453	up
B4FTC2	1.388	0.0189089	up
B6TV98	1.391	0.0180493	up
C0PNI6	1.392	0.0178298	up
B7ZYG0	1.393	0.0177255	up
B6TCF2	1.394	0.017492	up
K7UR04	1.394	0.0174471	up
B6SX73	1.395	0.0172634	up
B4FB81	1.395	0.017203	up
C0PB15	1.396	0.0169413	up
B4G250	1.397	0.0167471	up
B6TJE9	1.401	0.0157161	up
B6SWX3	1.402	0.0154729	up
B4FJ20	1.404	0.0150895	up
K7U6M7	1.405	0.0149803	up
K7W7N9	1.407	0.0144369	up
C0PBJ7	1.41	0.0139236	up
C0PAY9	1.411	0.0137852	up
K7V6D4	1.419	0.0122637	up
B4FAQ2	1.422	0.0117553	up
B6TWX9	1.422	0.0117413	up
B6SHX8	1.423	0.0116031	up
K7USI3	1.429	0.0106044	up
B4FYZ0	1.434	0.00987423	up
C0HGC4	1.437	0.0094021	up
B4G1V3	1.438	0.00925901	up
P33489	1.443	0.00867045	up
B6U1Y6	1.444	0.00851438	up
C0P489	1.448	0.008092	up
C0HJ40	1.451	0.00773438	up
C0PA28	1.455	0.00726345	up
K7V1F7	1.458	0.00690694	up
B4FNI7	1.459	0.00681674	up
B6TAN7	1.47	0.00584602	up
K7UR83	1.473	0.00555318	up
B4FM31	1.476	0.00535954	up
B6TPJ5	1.476	0.00531826	up
B8QW69	1.484	0.00471799	up
B6T5J1	1.486	0.0045987	up
B6TXL8	1.489	0.00438412	up
B4FEM3	1.491	0.00424989	up
B4FXL2	1.5	0.0037088	up
B6SPH4	1.502	0.00360954	up
B6TZU0	1.504	0.00346763	up
C0PJB1	1.508	0.00325989	up
C0PC15	1.541	0.00195259	up
C0HHU3	1.542	0.00193138	up
B6U2B4	1.545	0.00184752	up
Q2XXI5	1.549	0.00172618	up
B6TNC1	1.552	0.00164334	up
P93627	1.553	0.00162619	up
C0HFX6	1.568	0.00128877	up
B4F7Z4	1.573	0.00119461	up
C0P795	1.582	0.00103001	up
C0HFE9	1.589	0.000920627	up
B6SPX1	1.592	0.000875906	up
K7U2L3	1.593	0.000856804	up
C0PIW1	1.623	0.000531937	up
B6STS1	1.642	0.000389547	up
K7UZ69	1.651	0.000334805	up
K7TH21	1.726	9.4605e-05	up
B6TVI1	1.752	6.02779e-05	up
B7ZZX9	1.761	5.15095e-05	up
B6TZ09	1.781	3.6371e-05	up
B8A046	1.783	3.49378e-05	up
B6UET1	1.787	3.28429e-05	up
B4FDJ7	1.793	2.9365e-05	up
O65160	1.814	2.02433e-05	up
K7VBB4	1.821	1.80681e-05	up
B6SGC0	1.828	1.58984e-05	up
K7VI71	1.834	1.43881e-05	up
B4FVM8	1.834	1.42853e-05	up
K7UZU9	1.854	9.94956e-06	up
K7TYG4	1.886	5.68142e-06	up
B4FRV8	1.913	3.46339e-06	up
K7U265	1.923	2.89707e-06	up
B4FCN7	2	7.05708e-07	up
K7UVK4	2.048	2.92581e-07	up
Q1KKB7	2.071	1.90768e-07	up
K7UIX7	2.086	1.44619e-07	up
B4FG67	2.46	1.2052e-10	up
K7TJP5	2.508	4.75957e-11	up
C0PCL0	2.631	4.54761e-12	up
B4F7W6	3.212	7.07554e-17	up
B6TJQ3	5.116	1.73452e-31	up
