# Supplementary material for: Comparative Proteomic Analysis of the Response of Maize (Zea mays L.) Leaves to Long Photoperiod Condition
Source: Front Plant Sci. 2016 Jun 2;7:752. doi: 10.3389/fpls.2016.00752 (PMC4889979; doi:10.3389/fpls.2016.00752)
Supplement: Table S 6 — Two-way analysis of variance of proteins differentially expressed at the three- and six-leaf stages in HZ4 and H496 grown underLP conditions. IL, inbred lines; DS, developmental stages. [file Table6.xlsx]

## Sheet: Sheet1
Table S6 Two-way analysis of variance of proteins differentially expressed at the three- and six-leaf stages in HZ4 and H496 grown underLP conditions
Source	SS	df	MS	F	P value
gen	490.368	942	0.5206	4.07	<.0001
IL	0.9349	1	0.9349	5.6914	0.0173
DS	0.4592	1	0.4592	4.94	0.2691
IL×DS	0.0929	1	0.0929	0.73	0.3942
Error:	361.51	2826	0.1279
IL: inbred lines; DS: developmental stages
